# Supplementary material for: Transcriptomic response of Pinus massoniana to infection stress from the pine wood nematode Bursaphelenchus xylophilus
Source: Stress Biol. 2023 Nov 22;3(1):50. doi: 10.1007/s44154-023-00131-z (PMC10665292; doi:10.1007/s44154-023-00131-z)
Supplement: Supplementary file 1 — Additional file 1. [file 44154_2023_131_MOESM1_ESM.xlsx]

## Sheet: Sheet1
GO.ID	Category	Term	Up	Down	DEG	Total	Pvalue	adjustPvalue	Up_gene	Down_gene
GO:0016020	CC	membrane	622	444	1066	16494	1.7628e-05	0.000211536	PITA_00123(PITA_00123);PITA_00170(PITA_00170);PITA_00236(PITA_00236);PITA_00274(PITA_00274);PITA_00394(PITA_00394);PITA_00479(PITA_00479);PITA_00536(PITA_00536);PITA_00576(PITA_00576);PITA_00767(PITA_00767);PITA_00914(PITA_00914);PITA_00941(PITA_00941);PITA_01019(PITA_01019);PITA_01090(PITA_01090);PITA_01171(PITA_01171);PITA_01224(PITA_01224);PITA_01322(PITA_01322);PITA_01423(PITA_01423);PITA_014…	PITA_00016(PITA_00016);PITA_00093(PITA_00093);PITA_00266(PITA_00266);PITA_00346(PITA_00346);PITA_00377(PITA_00377);PITA_00530(PITA_00530);PITA_00534(PITA_00534);PITA_00623(PITA_00623);PITA_00706(PITA_00706);PITA_00750(PITA_00750);PITA_00785(PITA_00785);PITA_00994(PITA_00994);PITA_01067(PITA_01067);PITA_01137(PITA_01137);PITA_01240(PITA_01240);PITA_01250(PITA_01250);PITA_01298(PITA_01298);PITA_013…
GO:0050896	BP	response to stimulus	686	389	1075	17296	0.00861692	1	PITA_00123(PITA_00123);PITA_00189(PITA_00189);PITA_00236(PITA_00236);PITA_00322(PITA_00322);PITA_00501(PITA_00501);PITA_00576(PITA_00576);PITA_00941(PITA_00941);PITA_00948(PITA_00948);PITA_01019(PITA_01019);PITA_01090(PITA_01090);PITA_01101(PITA_01101);PITA_01224(PITA_01224);PITA_01294(PITA_01294);PITA_01423(PITA_01423);PITA_01775(PITA_01775);PITA_01819(PITA_01819);PITA_01888(PITA_01888);PITA_019…	PITA_00016(PITA_00016);PITA_00377(PITA_00377);PITA_00791(PITA_00791);PITA_00815(PITA_00815);PITA_01299(PITA_01299);PITA_01499(PITA_01499);PITA_01589(PITA_01589);PITA_01930(PITA_01930);PITA_01973(PITA_01973);PITA_02038(PITA_02038);PITA_02417(PITA_02417);PITA_02703(PITA_02703);PITA_02836(PITA_02836);PITA_02908(PITA_02908);PITA_02916(PITA_02916);PITA_03256(PITA_03256);PITA_03549(PITA_03549);PITA_036…
GO:0008152	BP	metabolic process	1238	801	2039	34060	0.0305039	1	PITA_00102(PITA_00102);PITA_00123(PITA_00123);PITA_00170(PITA_00170);PITA_00189(PITA_00189);PITA_00206(PITA_00206);PITA_00236(PITA_00236);PITA_00274(PITA_00274);PITA_00322(PITA_00322);PITA_00334(PITA_00334);PITA_00394(PITA_00394);PITA_00459(PITA_00459);PITA_00479(PITA_00479);PITA_00501(PITA_00501);PITA_00536(PITA_00536);PITA_00576(PITA_00576);PITA_00611(PITA_00611);PITA_00717(PITA_00717);PITA_009…	PITA_00093(PITA_00093);PITA_00266(PITA_00266);PITA_00377(PITA_00377);PITA_00534(PITA_00534);PITA_00549(PITA_00549);PITA_00623(PITA_00623);PITA_00755(PITA_00755);PITA_00791(PITA_00791);PITA_00815(PITA_00815);PITA_00880(PITA_00880);PITA_01032(PITA_01032);PITA_01067(PITA_01067);PITA_01137(PITA_01137);PITA_01240(PITA_01240);PITA_01250(PITA_01250);PITA_01310(PITA_01310);PITA_01440(PITA_01440);PITA_014…
GO:0001906	BP	cell killing	10	0	10	90	0.0388358	1	PITA_01224(PITA_01224);PITA_03080(PITA_03080);PITA_11673(PITA_11673);PITA_19094(PITA_19094);PITA_27572(PITA_27572);PITA_34814(PITA_34814);PITA_36336(PITA_36336);PITA_38499(PITA_38499);PITA_49158(PITA_49158);PITA_50125(PITA_50125)	-
GO:0003824	MF	catalytic activity	1055	716	1771	29444	0.0825333	0.825333	PITA_00102(PITA_00102);PITA_00123(PITA_00123);PITA_00170(PITA_00170);PITA_00189(PITA_00189);PITA_00206(PITA_00206);PITA_00236(PITA_00236);PITA_00274(PITA_00274);PITA_00334(PITA_00334);PITA_00394(PITA_00394);PITA_00459(PITA_00459);PITA_00479(PITA_00479);PITA_00501(PITA_00501);PITA_00536(PITA_00536);PITA_00576(PITA_00576);PITA_00611(PITA_00611);PITA_00717(PITA_00717);PITA_00948(PITA_00948);PITA_009…	PITA_00093(PITA_00093);PITA_00266(PITA_00266);PITA_00377(PITA_00377);PITA_00534(PITA_00534);PITA_00549(PITA_00549);PITA_00623(PITA_00623);PITA_00755(PITA_00755);PITA_00815(PITA_00815);PITA_00880(PITA_00880);PITA_01032(PITA_01032);PITA_01067(PITA_01067);PITA_01137(PITA_01137);PITA_01240(PITA_01240);PITA_01250(PITA_01250);PITA_01310(PITA_01310);PITA_01440(PITA_01440);PITA_01444(PITA_01444);PITA_014…
GO:0110165	CC	cellular anatomical entity	1073	747	1820	30484	0.106789	0.640734	PITA_00123(PITA_00123);PITA_00170(PITA_00170);PITA_00236(PITA_00236);PITA_00274(PITA_00274);PITA_00322(PITA_00322);PITA_00394(PITA_00394);PITA_00479(PITA_00479);PITA_00501(PITA_00501);PITA_00536(PITA_00536);PITA_00576(PITA_00576);PITA_00717(PITA_00717);PITA_00767(PITA_00767);PITA_00914(PITA_00914);PITA_00941(PITA_00941);PITA_00948(PITA_00948);PITA_01019(PITA_01019);PITA_01090(PITA_01090);PITA_011…	PITA_00016(PITA_00016);PITA_00093(PITA_00093);PITA_00266(PITA_00266);PITA_00346(PITA_00346);PITA_00377(PITA_00377);PITA_00530(PITA_00530);PITA_00534(PITA_00534);PITA_00623(PITA_00623);PITA_00706(PITA_00706);PITA_00750(PITA_00750);PITA_00755(PITA_00755);PITA_00785(PITA_00785);PITA_00791(PITA_00791);PITA_00994(PITA_00994);PITA_01067(PITA_01067);PITA_01137(PITA_01137);PITA_01240(PITA_01240);PITA_012…
GO:0002100	BP	tRNA wobble adenosine to inosine editing	0	1	1	2	0.114294	1	-	PITA_00623(PITA_00623)
GO:0006382	BP	adenosine to inosine editing	0	1	1	2	0.114294	1	-	PITA_00623(PITA_00623)
GO:0016553	BP	base conversion or substitution editing	0	1	1	2	0.114294	1	-	PITA_00623(PITA_00623)
GO:0048511	BP	rhythmic process	6	12	18	234	0.150019	1	PITA_03866(PITA_03866);PITA_18068(PITA_18068);PITA_22919(PITA_22919);PITA_25541(PITA_25541);PITA_41603(PITA_41603);PITA_43831(PITA_43831)	PITA_01973(PITA_01973);PITA_06931(PITA_06931);PITA_13679(PITA_13679);PITA_18933(PITA_18933);PITA_20563(PITA_20563);PITA_28012(PITA_28012);PITA_30372(PITA_30372);PITA_30883(PITA_30883);PITA_32363(PITA_32363);PITA_38054(PITA_38054);PITA_47554(PITA_47554);PITA_50780(PITA_50780)
GO:0022610	BP	biological adhesion	10	2	12	147	0.15808	1	PITA_01664(PITA_01664);PITA_04461(PITA_04461);PITA_11901(PITA_11901);PITA_12073(PITA_12073);PITA_33715(PITA_33715);PITA_35444(PITA_35444);PITA_37730(PITA_37730);PITA_38535(PITA_38535);PITA_43351(PITA_43351);PITA_43414(PITA_43414)	PITA_07564(PITA_07564);PITA_22401(PITA_22401)
GO:0001907	BP	killing by symbiont of host cells	1	0	1	3	0.166446	1	PITA_11673(PITA_11673)	-
GO:0009607	BP	response to biotic stimulus	1	0	1	3	0.166446	1	PITA_11673(PITA_11673)	-
GO:0030682	BP	mitigation of host defenses by symbiont	1	0	1	3	0.166446	1	PITA_11673(PITA_11673)	-
GO:0031341	BP	regulation of cell killing	1	0	1	3	0.166446	1	PITA_11673(PITA_11673)	-
GO:0031343	BP	positive regulation of cell killing	1	0	1	3	0.166446	1	PITA_11673(PITA_11673)	-
GO:0031640	BP	killing of cells of other organism	1	0	1	3	0.166446	1	PITA_11673(PITA_11673)	-
GO:0034053	BP	modulation by symbiont of host defense-related programmed cell death	1	0	1	3	0.166446	1	PITA_11673(PITA_11673)	-
GO:0035821	BP	modulation of process of other organism	1	0	1	3	0.166446	1	PITA_11673(PITA_11673)	-
GO:0043207	BP	response to external biotic stimulus	1	0	1	3	0.166446	1	PITA_11673(PITA_11673)	-
GO:0043903	BP	regulation of interspecies interactions between organisms	1	0	1	3	0.166446	1	PITA_11673(PITA_11673)	-
GO:0044003	BP	modulation by symbiont of host process	1	0	1	3	0.166446	1	PITA_11673(PITA_11673)	-
GO:0044068	BP	modulation by symbiont of host cellular process	1	0	1	3	0.166446	1	PITA_11673(PITA_11673)	-
GO:0044403	BP	symbiotic process	1	0	1	3	0.166446	1	PITA_11673(PITA_11673)	-
GO:0044419	BP	interspecies interaction between organisms	1	0	1	3	0.166446	1	PITA_11673(PITA_11673)	-
GO:0044531	BP	modulation of programmed cell death in other organism	1	0	1	3	0.166446	1	PITA_11673(PITA_11673)	-
GO:0051701	BP	interaction with host	1	0	1	3	0.166446	1	PITA_11673(PITA_11673)	-
GO:0051707	BP	response to other organism	1	0	1	3	0.166446	1	PITA_11673(PITA_11673)	-
GO:0051709	BP	regulation of killing of cells of other organism	1	0	1	3	0.166446	1	PITA_11673(PITA_11673)	-
GO:0051712	BP	positive regulation of killing of cells of other organism	1	0	1	3	0.166446	1	PITA_11673(PITA_11673)	-
GO:0051817	BP	modulation of process of other organism involved in symbiotic interaction	1	0	1	3	0.166446	1	PITA_11673(PITA_11673)	-
GO:0051883	BP	killing of cells in other organism involved in symbiotic interaction	1	0	1	3	0.166446	1	PITA_11673(PITA_11673)	-
GO:0052031	BP	modulation by symbiont of host defense response	1	0	1	3	0.166446	1	PITA_11673(PITA_11673)	-
GO:0052040	BP	modulation by symbiont of host programmed cell death	1	0	1	3	0.166446	1	PITA_11673(PITA_11673)	-
GO:0052042	BP	positive regulation by symbiont of host programmed cell death	1	0	1	3	0.166446	1	PITA_11673(PITA_11673)	-
GO:0052158	BP	modulation by symbiont of host resistance gene-dependent defense response	1	0	1	3	0.166446	1	PITA_11673(PITA_11673)	-
GO:0052167	BP	modulation by symbiont of host innate immune response	1	0	1	3	0.166446	1	PITA_11673(PITA_11673)	-
GO:0052173	BP	response to defenses of other organism	1	0	1	3	0.166446	1	PITA_11673(PITA_11673)	-
GO:0052200	BP	response to host defenses	1	0	1	3	0.166446	1	PITA_11673(PITA_11673)	-
GO:0052248	BP	modulation of programmed cell death in other organism involved in symbiotic interaction	1	0	1	3	0.166446	1	PITA_11673(PITA_11673)	-
GO:0052330	BP	positive regulation by organism of programmed cell death in other organism involved in symbiotic interaction	1	0	1	3	0.166446	1	PITA_11673(PITA_11673)	-
GO:0052390	BP	induction by symbiont of host innate immune response	1	0	1	3	0.166446	1	PITA_11673(PITA_11673)	-
GO:0052553	BP	modulation by symbiont of host immune response	1	0	1	3	0.166446	1	PITA_11673(PITA_11673)	-
GO:0052559	BP	induction by symbiont of host immune response	1	0	1	3	0.166446	1	PITA_11673(PITA_11673)	-
GO:0052572	BP	response to host immune response	1	0	1	3	0.166446	1	PITA_11673(PITA_11673)	-
GO:0075136	BP	response to host	1	0	1	3	0.166446	1	PITA_11673(PITA_11673)	-
GO:0080185	BP	effector-mediated induction of plant hypersensitive response by symbiont	1	0	1	3	0.166446	1	PITA_11673(PITA_11673)	-
GO:0140404	BP	effector-mediated modulation of host innate immune response by symbiont	1	0	1	3	0.166446	1	PITA_11673(PITA_11673)	-
GO:0140415	BP	effector-mediated modulation of host defenses by symbiont	1	0	1	3	0.166446	1	PITA_11673(PITA_11673)	-
GO:0016573	BP	histone acetylation	0	1	1	4	0.215529	1	-	PITA_03427(PITA_03427)
GO:0035065	BP	regulation of histone acetylation	0	1	1	4	0.215529	1	-	PITA_03427(PITA_03427)
GO:0035067	BP	negative regulation of histone acetylation	0	1	1	4	0.215529	1	-	PITA_03427(PITA_03427)
GO:0043967	BP	histone H4 acetylation	0	1	1	4	0.215529	1	-	PITA_03427(PITA_03427)
GO:0090239	BP	regulation of histone H4 acetylation	0	1	1	4	0.215529	1	-	PITA_03427(PITA_03427)
GO:0090241	BP	negative regulation of histone H4 acetylation	0	1	1	4	0.215529	1	-	PITA_03427(PITA_03427)
GO:1901983	BP	regulation of protein acetylation	0	1	1	4	0.215529	1	-	PITA_03427(PITA_03427)
GO:1901984	BP	negative regulation of protein acetylation	0	1	1	4	0.215529	1	-	PITA_03427(PITA_03427)
GO:2000756	BP	regulation of peptidyl-lysine acetylation	0	1	1	4	0.215529	1	-	PITA_03427(PITA_03427)
GO:2000757	BP	negative regulation of peptidyl-lysine acetylation	0	1	1	4	0.215529	1	-	PITA_03427(PITA_03427)
GO:0005576	CC	extracellular region	196	124	320	5204	0.234965	0.93986	PITA_00236(PITA_00236);PITA_00717(PITA_00717);PITA_00948(PITA_00948);PITA_01224(PITA_01224);PITA_02460(PITA_02460);PITA_02473(PITA_02473);PITA_02582(PITA_02582);PITA_02591(PITA_02591);PITA_02773(PITA_02773);PITA_02971(PITA_02971);PITA_03845(PITA_03845);PITA_04147(PITA_04147);PITA_04818(PITA_04818);PITA_05163(PITA_05163);PITA_05293(PITA_05293);PITA_05907(PITA_05907);PITA_06222(PITA_06222);PITA_063…	PITA_00377(PITA_00377);PITA_01137(PITA_01137);PITA_01240(PITA_01240);PITA_01499(PITA_01499);PITA_01902(PITA_01902);PITA_02506(PITA_02506);PITA_03478(PITA_03478);PITA_03549(PITA_03549);PITA_03988(PITA_03988);PITA_04113(PITA_04113);PITA_04244(PITA_04244);PITA_04805(PITA_04805);PITA_04948(PITA_04948);PITA_04990(PITA_04990);PITA_05446(PITA_05446);PITA_05603(PITA_05603);PITA_05904(PITA_05904);PITA_063…
GO:0006970	BP	response to osmotic stress	1	0	1	5	0.261723	1	PITA_17630(PITA_17630)	-
GO:0009628	BP	response to abiotic stimulus	1	0	1	5	0.261723	1	PITA_17630(PITA_17630)	-
GO:0009651	BP	response to salt stress	1	0	1	5	0.261723	1	PITA_17630(PITA_17630)	-
GO:0043618	BP	regulation of transcription from RNA polymerase II promoter in response to stress	1	0	1	5	0.261723	1	PITA_17630(PITA_17630)	-
GO:0043620	BP	regulation of DNA-templated transcription in response to stress	1	0	1	5	0.261723	1	PITA_17630(PITA_17630)	-
GO:0061392	BP	regulation of transcription from RNA polymerase II promoter in response to osmotic stress	1	0	1	5	0.261723	1	PITA_17630(PITA_17630)	-
GO:0061416	BP	regulation of transcription from RNA polymerase II promoter in response to salt stress	1	0	1	5	0.261723	1	PITA_17630(PITA_17630)	-
GO:0071214	BP	cellular response to abiotic stimulus	1	0	1	5	0.261723	1	PITA_17630(PITA_17630)	-
GO:0071470	BP	cellular response to osmotic stress	1	0	1	5	0.261723	1	PITA_17630(PITA_17630)	-
GO:0071472	BP	cellular response to salt stress	1	0	1	5	0.261723	1	PITA_17630(PITA_17630)	-
GO:0104004	BP	cellular response to environmental stimulus	1	0	1	5	0.261723	1	PITA_17630(PITA_17630)	-
GO:0009605	BP	response to external stimulus	1	0	1	6	0.305198	1	PITA_11673(PITA_11673)	-
GO:0016209	MF	antioxidant activity	57	13	70	1119	0.331392	1	PITA_00236(PITA_00236);PITA_00501(PITA_00501);PITA_02591(PITA_02591);PITA_02971(PITA_02971);PITA_05163(PITA_05163);PITA_05843(PITA_05843);PITA_06876(PITA_06876);PITA_07404(PITA_07404);PITA_07523(PITA_07523);PITA_07795(PITA_07795);PITA_08091(PITA_08091);PITA_08265(PITA_08265);PITA_09451(PITA_09451);PITA_11311(PITA_11311);PITA_11995(PITA_11995);PITA_14640(PITA_14640);PITA_15332(PITA_15332);PITA_158…	PITA_05904(PITA_05904);PITA_12055(PITA_12055);PITA_17817(PITA_17817);PITA_26845(PITA_26845);PITA_28469(PITA_28469);PITA_33468(PITA_33468);PITA_37071(PITA_37071);PITA_41805(PITA_41805);PITA_44208(PITA_44208);PITA_45032(PITA_45032);PITA_45526(PITA_45526);PITA_50939(PITA_50939);PITA_51393(PITA_51393)
GO:0006473	BP	protein acetylation	0	1	1	7	0.346114	1	-	PITA_03427(PITA_03427)
GO:0006475	BP	internal protein amino acid acetylation	0	1	1	7	0.346114	1	-	PITA_03427(PITA_03427)
GO:0018393	BP	internal peptidyl-lysine acetylation	0	1	1	7	0.346114	1	-	PITA_03427(PITA_03427)
GO:0018394	BP	peptidyl-lysine acetylation	0	1	1	7	0.346114	1	-	PITA_03427(PITA_03427)
GO:0031057	BP	negative regulation of histone modification	0	1	1	7	0.346114	1	-	PITA_03427(PITA_03427)
GO:0043543	BP	protein acylation	0	1	1	7	0.346114	1	-	PITA_03427(PITA_03427)
GO:1905268	BP	negative regulation of chromatin organization	0	1	1	7	0.346114	1	-	PITA_03427(PITA_03427)
GO:0006412	BP	translation	0	1	1	8	0.384621	1	-	PITA_39926(PITA_39926)
GO:0006417	BP	regulation of translation	0	1	1	8	0.384621	1	-	PITA_39926(PITA_39926)
GO:0006479	BP	protein methylation	0	1	1	8	0.384621	1	-	PITA_03427(PITA_03427)
GO:0006518	BP	peptide metabolic process	0	1	1	8	0.384621	1	-	PITA_39926(PITA_39926)
GO:0008213	BP	protein alkylation	0	1	1	8	0.384621	1	-	PITA_03427(PITA_03427)
GO:0010608	BP	posttranscriptional regulation of gene expression	0	1	1	8	0.384621	1	-	PITA_39926(PITA_39926)
GO:0016441	BP	posttranscriptional gene silencing	0	1	1	8	0.384621	1	-	PITA_39926(PITA_39926)
GO:0016570	BP	histone modification	0	1	1	8	0.384621	1	-	PITA_03427(PITA_03427)
GO:0016571	BP	histone methylation	0	1	1	8	0.384621	1	-	PITA_03427(PITA_03427)
GO:0017148	BP	negative regulation of translation	0	1	1	8	0.384621	1	-	PITA_39926(PITA_39926)
GO:0018022	BP	peptidyl-lysine methylation	0	1	1	8	0.384621	1	-	PITA_03427(PITA_03427)
GO:0031047	BP	gene silencing by RNA	0	1	1	8	0.384621	1	-	PITA_39926(PITA_39926)
GO:0031056	BP	regulation of histone modification	0	1	1	8	0.384621	1	-	PITA_03427(PITA_03427)
GO:0031058	BP	positive regulation of histone modification	0	1	1	8	0.384621	1	-	PITA_03427(PITA_03427)
GO:0031060	BP	regulation of histone methylation	0	1	1	8	0.384621	1	-	PITA_03427(PITA_03427)
GO:0031062	BP	positive regulation of histone methylation	0	1	1	8	0.384621	1	-	PITA_03427(PITA_03427)
GO:0034248	BP	regulation of cellular amide metabolic process	0	1	1	8	0.384621	1	-	PITA_39926(PITA_39926)
GO:0034249	BP	negative regulation of cellular amide metabolic process	0	1	1	8	0.384621	1	-	PITA_39926(PITA_39926)
GO:0034968	BP	histone lysine methylation	0	1	1	8	0.384621	1	-	PITA_03427(PITA_03427)
GO:0035194	BP	post-transcriptional gene silencing by RNA	0	1	1	8	0.384621	1	-	PITA_39926(PITA_39926)
GO:0035195	BP	gene silencing by miRNA	0	1	1	8	0.384621	1	-	PITA_39926(PITA_39926)
GO:0035278	BP	miRNA mediated inhibition of translation	0	1	1	8	0.384621	1	-	PITA_39926(PITA_39926)
GO:0040033	BP	negative regulation of translation, ncRNA-mediated	0	1	1	8	0.384621	1	-	PITA_39926(PITA_39926)
GO:0043043	BP	peptide biosynthetic process	0	1	1	8	0.384621	1	-	PITA_39926(PITA_39926)
GO:0043603	BP	cellular amide metabolic process	0	1	1	8	0.384621	1	-	PITA_39926(PITA_39926)
GO:0043604	BP	amide biosynthetic process	0	1	1	8	0.384621	1	-	PITA_39926(PITA_39926)
GO:0045974	BP	regulation of translation, ncRNA-mediated	0	1	1	8	0.384621	1	-	PITA_39926(PITA_39926)
GO:0051567	BP	histone H3-K9 methylation	0	1	1	8	0.384621	1	-	PITA_03427(PITA_03427)
GO:0051570	BP	regulation of histone H3-K9 methylation	0	1	1	8	0.384621	1	-	PITA_03427(PITA_03427)
GO:0051574	BP	positive regulation of histone H3-K9 methylation	0	1	1	8	0.384621	1	-	PITA_03427(PITA_03427)
GO:0061647	BP	histone H3-K9 modification	0	1	1	8	0.384621	1	-	PITA_03427(PITA_03427)
GO:0062197	BP	cellular response to chemical stress	1	0	1	8	0.384621	1	PITA_17630(PITA_17630)	-
GO:1901566	BP	organonitrogen compound biosynthetic process	0	1	1	8	0.384621	1	-	PITA_39926(PITA_39926)
GO:0005215	MF	transporter activity	131	84	215	3577	0.413713	1	PITA_00123(PITA_00123);PITA_00767(PITA_00767);PITA_00914(PITA_00914);PITA_01019(PITA_01019);PITA_01090(PITA_01090);PITA_01423(PITA_01423);PITA_01434(PITA_01434);PITA_02179(PITA_02179);PITA_02217(PITA_02217);PITA_02413(PITA_02413);PITA_02519(PITA_02519);PITA_02784(PITA_02784);PITA_03100(PITA_03100);PITA_03114(PITA_03114);PITA_04698(PITA_04698);PITA_04710(PITA_04710);PITA_04846(PITA_04846);PITA_052…	PITA_00016(PITA_00016);PITA_00266(PITA_00266);PITA_00530(PITA_00530);PITA_03256(PITA_03256);PITA_03285(PITA_03285);PITA_05830(PITA_05830);PITA_05915(PITA_05915);PITA_06860(PITA_06860);PITA_07570(PITA_07570);PITA_07653(PITA_07653);PITA_08174(PITA_08174);PITA_09301(PITA_09301);PITA_09556(PITA_09556);PITA_09750(PITA_09750);PITA_09876(PITA_09876);PITA_12705(PITA_12705);PITA_14295(PITA_14295);PITA_144…
GO:0016458	BP	gene silencing	0	1	1	9	0.420861	1	-	PITA_39926(PITA_39926)
GO:0016569	BP	covalent chromatin modification	0	1	1	9	0.420861	1	-	PITA_03427(PITA_03427)
GO:0032259	BP	methylation	0	1	1	9	0.420861	1	-	PITA_03427(PITA_03427)
GO:0040029	BP	regulation of gene expression, epigenetic	0	1	1	9	0.420861	1	-	PITA_39926(PITA_39926)
GO:0043414	BP	macromolecule methylation	0	1	1	9	0.420861	1	-	PITA_03427(PITA_03427)
GO:0055044	CC	symplast	125	107	232	3865	0.423352	1	PITA_00170(PITA_00170);PITA_02773(PITA_02773);PITA_02784(PITA_02784);PITA_02809(PITA_02809);PITA_02971(PITA_02971);PITA_03114(PITA_03114);PITA_04342(PITA_04342);PITA_05443(PITA_05443);PITA_05454(PITA_05454);PITA_06951(PITA_06951);PITA_07211(PITA_07211);PITA_07499(PITA_07499);PITA_07523(PITA_07523);PITA_09032(PITA_09032);PITA_09430(PITA_09430);PITA_10781(PITA_10781);PITA_11291(PITA_11291);PITA_113…	PITA_00534(PITA_00534);PITA_01298(PITA_01298);PITA_01762(PITA_01762);PITA_01811(PITA_01811);PITA_03207(PITA_03207);PITA_03679(PITA_03679);PITA_03887(PITA_03887);PITA_04948(PITA_04948);PITA_05564(PITA_05564);PITA_06860(PITA_06860);PITA_07429(PITA_07429);PITA_08420(PITA_08420);PITA_08552(PITA_08552);PITA_09750(PITA_09750);PITA_09826(PITA_09826);PITA_10041(PITA_10041);PITA_10481(PITA_10481);PITA_104…
GO:0006325	BP	chromatin organization	0	1	1	10	0.454968	1	-	PITA_03427(PITA_03427)
GO:0010638	BP	positive regulation of organelle organization	0	1	1	10	0.454968	1	-	PITA_03427(PITA_03427)
GO:1902275	BP	regulation of chromatin organization	0	1	1	10	0.454968	1	-	PITA_03427(PITA_03427)
GO:1905269	BP	positive regulation of chromatin organization	0	1	1	10	0.454968	1	-	PITA_03427(PITA_03427)
GO:2001252	BP	positive regulation of chromosome organization	0	1	1	10	0.454968	1	-	PITA_03427(PITA_03427)
GO:0002097	BP	tRNA wobble base modification	0	1	1	11	0.487067	1	-	PITA_00623(PITA_00623)
GO:0018205	BP	peptidyl-lysine modification	0	1	1	11	0.487067	1	-	PITA_03427(PITA_03427)
GO:0009058	BP	biosynthetic process	1	1	2	28	0.496939	1	PITA_17630(PITA_17630)	PITA_39926(PITA_39926)
GO:0009059	BP	macromolecule biosynthetic process	1	1	2	28	0.496939	1	PITA_17630(PITA_17630)	PITA_39926(PITA_39926)
GO:0009889	BP	regulation of biosynthetic process	1	1	2	28	0.496939	1	PITA_17630(PITA_17630)	PITA_39926(PITA_39926)
GO:0010468	BP	regulation of gene expression	1	1	2	28	0.496939	1	PITA_17630(PITA_17630)	PITA_39926(PITA_39926)
GO:0010556	BP	regulation of macromolecule biosynthetic process	1	1	2	28	0.496939	1	PITA_17630(PITA_17630)	PITA_39926(PITA_39926)
GO:0031326	BP	regulation of cellular biosynthetic process	1	1	2	28	0.496939	1	PITA_17630(PITA_17630)	PITA_39926(PITA_39926)
GO:0034645	BP	cellular macromolecule biosynthetic process	1	1	2	28	0.496939	1	PITA_17630(PITA_17630)	PITA_39926(PITA_39926)
GO:0044249	BP	cellular biosynthetic process	1	1	2	28	0.496939	1	PITA_17630(PITA_17630)	PITA_39926(PITA_39926)
GO:0044271	BP	cellular nitrogen compound biosynthetic process	1	1	2	28	0.496939	1	PITA_17630(PITA_17630)	PITA_39926(PITA_39926)
GO:1901576	BP	organic substance biosynthetic process	1	1	2	28	0.496939	1	PITA_17630(PITA_17630)	PITA_39926(PITA_39926)
GO:2000112	BP	regulation of cellular macromolecule biosynthetic process	1	1	2	28	0.496939	1	PITA_17630(PITA_17630)	PITA_39926(PITA_39926)
GO:0018193	BP	peptidyl-amino acid modification	0	1	1	12	0.517277	1	-	PITA_03427(PITA_03427)
GO:0042221	BP	response to chemical	1	0	1	12	0.517277	1	PITA_17630(PITA_17630)	-
GO:0070887	BP	cellular response to chemical stimulus	1	0	1	12	0.517277	1	PITA_17630(PITA_17630)	-
GO:0051704	BP	multi-organism process	204	100	304	5182	0.537863	1	PITA_00941(PITA_00941);PITA_01019(PITA_01019);PITA_01224(PITA_01224);PITA_01423(PITA_01423);PITA_01775(PITA_01775);PITA_01819(PITA_01819);PITA_02217(PITA_02217);PITA_02460(PITA_02460);PITA_02473(PITA_02473);PITA_02519(PITA_02519);PITA_02600(PITA_02600);PITA_02784(PITA_02784);PITA_02893(PITA_02893);PITA_03080(PITA_03080);PITA_04147(PITA_04147);PITA_04312(PITA_04312);PITA_05843(PITA_05843);PITA_060…	PITA_03427(PITA_03427);PITA_03826(PITA_03826);PITA_04113(PITA_04113);PITA_05830(PITA_05830);PITA_06482(PITA_06482);PITA_07233(PITA_07233);PITA_07429(PITA_07429);PITA_08153(PITA_08153);PITA_08417(PITA_08417);PITA_08431(PITA_08431);PITA_08617(PITA_08617);PITA_09317(PITA_09317);PITA_09651(PITA_09651);PITA_09750(PITA_09750);PITA_09825(PITA_09825);PITA_11073(PITA_11073);PITA_12592(PITA_12592);PITA_130…
GO:0009890	BP	negative regulation of biosynthetic process	0	1	1	13	0.545707	1	-	PITA_39926(PITA_39926)
GO:0010558	BP	negative regulation of macromolecule biosynthetic process	0	1	1	13	0.545707	1	-	PITA_39926(PITA_39926)
GO:0010629	BP	negative regulation of gene expression	0	1	1	13	0.545707	1	-	PITA_39926(PITA_39926)
GO:0031327	BP	negative regulation of cellular biosynthetic process	0	1	1	13	0.545707	1	-	PITA_39926(PITA_39926)
GO:2000113	BP	negative regulation of cellular macromolecule biosynthetic process	0	1	1	13	0.545707	1	-	PITA_39926(PITA_39926)
GO:0032269	BP	negative regulation of cellular protein metabolic process	0	2	2	31	0.552098	1	-	PITA_03427(PITA_03427);PITA_39926(PITA_39926)
GO:0051248	BP	negative regulation of protein metabolic process	0	2	2	31	0.552098	1	-	PITA_03427(PITA_03427);PITA_39926(PITA_39926)
GO:0009295	CC	nucleoid	3	1	4	66	0.554387	1	PITA_18174(PITA_18174);PITA_33835(PITA_33835);PITA_38007(PITA_38007)	PITA_03931(PITA_03931)
GO:0010467	BP	gene expression	1	2	3	50	0.570817	1	PITA_17630(PITA_17630)	PITA_00623(PITA_00623);PITA_39926(PITA_39926)
GO:0034641	BP	cellular nitrogen compound metabolic process	1	2	3	50	0.570817	1	PITA_17630(PITA_17630)	PITA_00623(PITA_00623);PITA_39926(PITA_39926)
GO:0006399	BP	tRNA metabolic process	0	1	1	14	0.572465	1	-	PITA_00623(PITA_00623)
GO:0006400	BP	tRNA modification	0	1	1	14	0.572465	1	-	PITA_00623(PITA_00623)
GO:0008033	BP	tRNA processing	0	1	1	14	0.572465	1	-	PITA_00623(PITA_00623)
GO:0009451	BP	RNA modification	0	1	1	14	0.572465	1	-	PITA_00623(PITA_00623)
GO:0006357	BP	regulation of transcription by RNA polymerase II	1	0	1	15	0.597646	1	PITA_17630(PITA_17630)	-
GO:0006366	BP	transcription by RNA polymerase II	1	0	1	15	0.597646	1	PITA_17630(PITA_17630)	-
GO:0030054	CC	cell junction	125	107	232	3986	0.626598	1	PITA_00170(PITA_00170);PITA_02773(PITA_02773);PITA_02784(PITA_02784);PITA_02809(PITA_02809);PITA_02971(PITA_02971);PITA_03114(PITA_03114);PITA_04342(PITA_04342);PITA_05443(PITA_05443);PITA_05454(PITA_05454);PITA_06951(PITA_06951);PITA_07211(PITA_07211);PITA_07499(PITA_07499);PITA_07523(PITA_07523);PITA_09032(PITA_09032);PITA_09430(PITA_09430);PITA_10781(PITA_10781);PITA_11291(PITA_11291);PITA_113…	PITA_00534(PITA_00534);PITA_01298(PITA_01298);PITA_01762(PITA_01762);PITA_01811(PITA_01811);PITA_03207(PITA_03207);PITA_03679(PITA_03679);PITA_03887(PITA_03887);PITA_04948(PITA_04948);PITA_05564(PITA_05564);PITA_06860(PITA_06860);PITA_07429(PITA_07429);PITA_08420(PITA_08420);PITA_08552(PITA_08552);PITA_09750(PITA_09750);PITA_09826(PITA_09826);PITA_10041(PITA_10041);PITA_10481(PITA_10481);PITA_104…
GO:0009892	BP	negative regulation of metabolic process	0	2	2	36	0.634178	1	-	PITA_03427(PITA_03427);PITA_39926(PITA_39926)
GO:0010605	BP	negative regulation of macromolecule metabolic process	0	2	2	36	0.634178	1	-	PITA_03427(PITA_03427);PITA_39926(PITA_39926)
GO:0031324	BP	negative regulation of cellular metabolic process	0	2	2	36	0.634178	1	-	PITA_03427(PITA_03427);PITA_39926(PITA_39926)
GO:0051172	BP	negative regulation of nitrogen compound metabolic process	0	2	2	36	0.634178	1	-	PITA_03427(PITA_03427);PITA_39926(PITA_39926)
GO:0006825	BP	copper ion transport	1	0	1	17	0.643649	1	PITA_15838(PITA_15838)	-
GO:0035434	BP	copper ion transmembrane transport	1	0	1	17	0.643649	1	PITA_15838(PITA_15838)	-
GO:0060003	BP	copper ion export	1	0	1	17	0.643649	1	PITA_15838(PITA_15838)	-
GO:0023052	BP	signaling	154	127	281	4868	0.652183	1	PITA_00322(PITA_00322);PITA_00501(PITA_00501);PITA_00576(PITA_00576);PITA_00941(PITA_00941);PITA_01224(PITA_01224);PITA_01294(PITA_01294);PITA_01819(PITA_01819);PITA_02112(PITA_02112);PITA_02255(PITA_02255);PITA_02391(PITA_02391);PITA_02424(PITA_02424);PITA_03114(PITA_03114);PITA_03636(PITA_03636);PITA_04461(PITA_04461);PITA_04892(PITA_04892);PITA_05843(PITA_05843);PITA_05964(PITA_05964);PITA_065…	PITA_00791(PITA_00791);PITA_01298(PITA_01298);PITA_01973(PITA_01973);PITA_03679(PITA_03679);PITA_03723(PITA_03723);PITA_03826(PITA_03826);PITA_04629(PITA_04629);PITA_05049(PITA_05049);PITA_05790(PITA_05790);PITA_05830(PITA_05830);PITA_05915(PITA_05915);PITA_06003(PITA_06003);PITA_06374(PITA_06374);PITA_06961(PITA_06961);PITA_07150(PITA_07150);PITA_07233(PITA_07233);PITA_07279(PITA_07279);PITA_076…
GO:0009055	MF	electron transfer activity	44	48	92	1622	0.681209	1	PITA_02765(PITA_02765);PITA_04516(PITA_04516);PITA_06138(PITA_06138);PITA_06498(PITA_06498);PITA_07243(PITA_07243);PITA_07386(PITA_07386);PITA_08693(PITA_08693);PITA_12856(PITA_12856);PITA_13020(PITA_13020);PITA_15074(PITA_15074);PITA_15140(PITA_15140);PITA_17306(PITA_17306);PITA_18600(PITA_18600);PITA_19298(PITA_19298);PITA_20035(PITA_20035);PITA_20258(PITA_20258);PITA_20334(PITA_20334);PITA_207…	PITA_03931(PITA_03931);PITA_05067(PITA_05067);PITA_05147(PITA_05147);PITA_05811(PITA_05811);PITA_05827(PITA_05827);PITA_07657(PITA_07657);PITA_09556(PITA_09556);PITA_09684(PITA_09684);PITA_11602(PITA_11602);PITA_12076(PITA_12076);PITA_12937(PITA_12937);PITA_13225(PITA_13225);PITA_15334(PITA_15334);PITA_16956(PITA_16956);PITA_17369(PITA_17369);PITA_17528(PITA_17528);PITA_17558(PITA_17558);PITA_177…
GO:0016491	MF	oxidoreductase activity	44	48	92	1622	0.681209	1	PITA_02765(PITA_02765);PITA_04516(PITA_04516);PITA_06138(PITA_06138);PITA_06498(PITA_06498);PITA_07243(PITA_07243);PITA_07386(PITA_07386);PITA_08693(PITA_08693);PITA_12856(PITA_12856);PITA_13020(PITA_13020);PITA_15074(PITA_15074);PITA_15140(PITA_15140);PITA_17306(PITA_17306);PITA_18600(PITA_18600);PITA_19298(PITA_19298);PITA_20035(PITA_20035);PITA_20258(PITA_20258);PITA_20334(PITA_20334);PITA_207…	PITA_03931(PITA_03931);PITA_05067(PITA_05067);PITA_05147(PITA_05147);PITA_05811(PITA_05811);PITA_05827(PITA_05827);PITA_07657(PITA_07657);PITA_09556(PITA_09556);PITA_09684(PITA_09684);PITA_11602(PITA_11602);PITA_12076(PITA_12076);PITA_12937(PITA_12937);PITA_13225(PITA_13225);PITA_15334(PITA_15334);PITA_16956(PITA_16956);PITA_17369(PITA_17369);PITA_17528(PITA_17528);PITA_17558(PITA_17558);PITA_177…
GO:0060089	MF	molecular transducer activity	27	28	55	986	0.695791	1	PITA_00501(PITA_00501);PITA_00576(PITA_00576);PITA_02255(PITA_02255);PITA_04461(PITA_04461);PITA_11099(PITA_11099);PITA_11901(PITA_11901);PITA_12073(PITA_12073);PITA_13929(PITA_13929);PITA_15165(PITA_15165);PITA_16990(PITA_16990);PITA_25427(PITA_25427);PITA_25558(PITA_25558);PITA_25902(PITA_25902);PITA_29567(PITA_29567);PITA_33715(PITA_33715);PITA_35444(PITA_35444);PITA_35503(PITA_35503);PITA_366…	PITA_00791(PITA_00791);PITA_03679(PITA_03679);PITA_03826(PITA_03826);PITA_05790(PITA_05790);PITA_06374(PITA_06374);PITA_08039(PITA_08039);PITA_08431(PITA_08431);PITA_12320(PITA_12320);PITA_16161(PITA_16161);PITA_16878(PITA_16878);PITA_18933(PITA_18933);PITA_19537(PITA_19537);PITA_20356(PITA_20356);PITA_20751(PITA_20751);PITA_26845(PITA_26845);PITA_26860(PITA_26860);PITA_27943(PITA_27943);PITA_281…
GO:0000041	BP	transition metal ion transport	1	0	1	20	0.702986	1	PITA_15838(PITA_15838)	-
GO:0006351	BP	transcription, DNA-templated	1	0	1	20	0.702986	1	PITA_17630(PITA_17630)	-
GO:0006355	BP	regulation of transcription, DNA-templated	1	0	1	20	0.702986	1	PITA_17630(PITA_17630)	-
GO:0018130	BP	heterocycle biosynthetic process	1	0	1	20	0.702986	1	PITA_17630(PITA_17630)	-
GO:0019219	BP	regulation of nucleobase-containing compound metabolic process	1	0	1	20	0.702986	1	PITA_17630(PITA_17630)	-
GO:0019438	BP	aromatic compound biosynthetic process	1	0	1	20	0.702986	1	PITA_17630(PITA_17630)	-
GO:0031400	BP	negative regulation of protein modification process	0	1	1	20	0.702986	1	-	PITA_03427(PITA_03427)
GO:0032774	BP	RNA biosynthetic process	1	0	1	20	0.702986	1	PITA_17630(PITA_17630)	-
GO:0034654	BP	nucleobase-containing compound biosynthetic process	1	0	1	20	0.702986	1	PITA_17630(PITA_17630)	-
GO:0051252	BP	regulation of RNA metabolic process	1	0	1	20	0.702986	1	PITA_17630(PITA_17630)	-
GO:0097659	BP	nucleic acid-templated transcription	1	0	1	20	0.702986	1	PITA_17630(PITA_17630)	-
GO:1901362	BP	organic cyclic compound biosynthetic process	1	0	1	20	0.702986	1	PITA_17630(PITA_17630)	-
GO:1903506	BP	regulation of nucleic acid-templated transcription	1	0	1	20	0.702986	1	PITA_17630(PITA_17630)	-
GO:2001141	BP	regulation of RNA biosynthetic process	1	0	1	20	0.702986	1	PITA_17630(PITA_17630)	-
GO:0006139	BP	nucleobase-containing compound metabolic process	1	1	2	42	0.716543	1	PITA_17630(PITA_17630)	PITA_00623(PITA_00623)
GO:0006725	BP	cellular aromatic compound metabolic process	1	1	2	42	0.716543	1	PITA_17630(PITA_17630)	PITA_00623(PITA_00623)
GO:0016070	BP	RNA metabolic process	1	1	2	42	0.716543	1	PITA_17630(PITA_17630)	PITA_00623(PITA_00623)
GO:0046483	BP	heterocycle metabolic process	1	1	2	42	0.716543	1	PITA_17630(PITA_17630)	PITA_00623(PITA_00623)
GO:0090304	BP	nucleic acid metabolic process	1	1	2	42	0.716543	1	PITA_17630(PITA_17630)	PITA_00623(PITA_00623)
GO:1901360	BP	organic cyclic compound metabolic process	1	1	2	42	0.716543	1	PITA_17630(PITA_17630)	PITA_00623(PITA_00623)
GO:0010639	BP	negative regulation of organelle organization	0	2	2	43	0.728643	1	-	PITA_03427(PITA_03427);PITA_09411(PITA_09411)
GO:2001251	BP	negative regulation of chromosome organization	0	2	2	43	0.728643	1	-	PITA_03427(PITA_03427);PITA_09411(PITA_09411)
GO:0002376	BP	immune system process	70	32	102	1831	0.73655	1	PITA_00941(PITA_00941);PITA_01224(PITA_01224);PITA_01423(PITA_01423);PITA_02473(PITA_02473);PITA_03080(PITA_03080);PITA_07643(PITA_07643);PITA_09451(PITA_09451);PITA_10976(PITA_10976);PITA_11673(PITA_11673);PITA_11885(PITA_11885);PITA_12148(PITA_12148);PITA_13820(PITA_13820);PITA_14082(PITA_14082);PITA_14470(PITA_14470);PITA_14791(PITA_14791);PITA_15483(PITA_15483);PITA_18182(PITA_18182);PITA_190…	PITA_03826(PITA_03826);PITA_07233(PITA_07233);PITA_08431(PITA_08431);PITA_08617(PITA_08617);PITA_09317(PITA_09317);PITA_09651(PITA_09651);PITA_13237(PITA_13237);PITA_16189(PITA_16189);PITA_16366(PITA_16366);PITA_16606(PITA_16606);PITA_16956(PITA_16956);PITA_17439(PITA_17439);PITA_25644(PITA_25644);PITA_27943(PITA_27943);PITA_28180(PITA_28180);PITA_28582(PITA_28582);PITA_29058(PITA_29058);PITA_299…
GO:0006396	BP	RNA processing	0	1	1	22	0.736949	1	-	PITA_00623(PITA_00623)
GO:0034470	BP	ncRNA processing	0	1	1	22	0.736949	1	-	PITA_00623(PITA_00623)
GO:0034660	BP	ncRNA metabolic process	0	1	1	22	0.736949	1	-	PITA_00623(PITA_00623)
GO:0040007	BP	growth	40	43	83	1505	0.749842	1	PITA_02217(PITA_02217);PITA_02424(PITA_02424);PITA_02784(PITA_02784);PITA_03114(PITA_03114);PITA_07386(PITA_07386);PITA_08265(PITA_08265);PITA_09430(PITA_09430);PITA_10092(PITA_10092);PITA_11007(PITA_11007);PITA_12785(PITA_12785);PITA_12789(PITA_12789);PITA_12856(PITA_12856);PITA_13151(PITA_13151);PITA_14211(PITA_14211);PITA_14471(PITA_14471);PITA_15074(PITA_15074);PITA_20104(PITA_20104);PITA_225…	PITA_00377(PITA_00377);PITA_03679(PITA_03679);PITA_04948(PITA_04948);PITA_05790(PITA_05790);PITA_07150(PITA_07150);PITA_09750(PITA_09750);PITA_09825(PITA_09825);PITA_12088(PITA_12088);PITA_12834(PITA_12834);PITA_13368(PITA_13368);PITA_16164(PITA_16164);PITA_17797(PITA_17797);PITA_20493(PITA_20493);PITA_22272(PITA_22272);PITA_22401(PITA_22401);PITA_24408(PITA_24408);PITA_26594(PITA_26594);PITA_268…
GO:0051129	BP	negative regulation of cellular component organization	0	2	2	45	0.751529	1	-	PITA_03427(PITA_03427);PITA_09411(PITA_09411)
GO:0033043	BP	regulation of organelle organization	0	2	2	46	0.762335	1	-	PITA_03427(PITA_03427);PITA_09411(PITA_09411)
GO:0033044	BP	regulation of chromosome organization	0	2	2	46	0.762335	1	-	PITA_03427(PITA_03427);PITA_09411(PITA_09411)
GO:0051276	BP	chromosome organization	0	2	2	46	0.762335	1	-	PITA_03427(PITA_03427);PITA_09411(PITA_09411)
GO:0006996	BP	organelle organization	0	2	2	47	0.77273	1	-	PITA_03427(PITA_03427);PITA_09411(PITA_09411)
GO:0034220	BP	ion transmembrane transport	1	0	1	26	0.793672	1	PITA_15838(PITA_15838)	-
GO:0055085	BP	transmembrane transport	1	0	1	26	0.793672	1	PITA_15838(PITA_15838)	-
GO:0098655	BP	cation transmembrane transport	1	0	1	26	0.793672	1	PITA_15838(PITA_15838)	-
GO:0098660	BP	inorganic ion transmembrane transport	1	0	1	26	0.793672	1	PITA_15838(PITA_15838)	-
GO:0098662	BP	inorganic cation transmembrane transport	1	0	1	26	0.793672	1	PITA_15838(PITA_15838)	-
GO:0008219	BP	cell death	1	0	1	28	0.817268	1	PITA_11673(PITA_11673)	-
GO:0010941	BP	regulation of cell death	1	0	1	28	0.817268	1	PITA_11673(PITA_11673)	-
GO:0010942	BP	positive regulation of cell death	1	0	1	28	0.817268	1	PITA_11673(PITA_11673)	-
GO:0012501	BP	programmed cell death	1	0	1	28	0.817268	1	PITA_11673(PITA_11673)	-
GO:0043067	BP	regulation of programmed cell death	1	0	1	28	0.817268	1	PITA_11673(PITA_11673)	-
GO:0043068	BP	positive regulation of programmed cell death	1	0	1	28	0.817268	1	PITA_11673(PITA_11673)	-
GO:0006811	BP	ion transport	1	0	1	29	0.828035	1	PITA_15838(PITA_15838)	-
GO:0006812	BP	cation transport	1	0	1	29	0.828035	1	PITA_15838(PITA_15838)	-
GO:0030001	BP	metal ion transport	1	0	1	29	0.828035	1	PITA_15838(PITA_15838)	-
GO:0006810	BP	transport	1	0	1	30	0.838167	1	PITA_15838(PITA_15838)	-
GO:0051234	BP	establishment of localization	1	0	1	30	0.838167	1	PITA_15838(PITA_15838)	-
GO:0051130	BP	positive regulation of cellular component organization	0	1	1	35	0.88055	1	-	PITA_03427(PITA_03427)
GO:0019012	CC	virion	2	0	2	61	0.883475	1	PITA_23301(PITA_23301);PITA_24512(PITA_24512)	-
GO:0000070	BP	mitotic sister chromatid segregation	0	1	1	36	0.887589	1	-	PITA_09411(PITA_09411)
GO:0000280	BP	nuclear division	0	1	1	36	0.887589	1	-	PITA_09411(PITA_09411)
GO:0000819	BP	sister chromatid segregation	0	1	1	36	0.887589	1	-	PITA_09411(PITA_09411)
GO:0007059	BP	chromosome segregation	0	1	1	36	0.887589	1	-	PITA_09411(PITA_09411)
GO:0007088	BP	regulation of mitotic nuclear division	0	1	1	36	0.887589	1	-	PITA_09411(PITA_09411)
GO:0007091	BP	metaphase/anaphase transition of mitotic cell cycle	0	1	1	36	0.887589	1	-	PITA_09411(PITA_09411)
GO:0007094	BP	mitotic spindle assembly checkpoint	0	1	1	36	0.887589	1	-	PITA_09411(PITA_09411)
GO:0010965	BP	regulation of mitotic sister chromatid separation	0	1	1	36	0.887589	1	-	PITA_09411(PITA_09411)
GO:0030071	BP	regulation of mitotic metaphase/anaphase transition	0	1	1	36	0.887589	1	-	PITA_09411(PITA_09411)
GO:0031577	BP	spindle checkpoint	0	1	1	36	0.887589	1	-	PITA_09411(PITA_09411)
GO:0033045	BP	regulation of sister chromatid segregation	0	1	1	36	0.887589	1	-	PITA_09411(PITA_09411)
GO:0033046	BP	negative regulation of sister chromatid segregation	0	1	1	36	0.887589	1	-	PITA_09411(PITA_09411)
GO:0033047	BP	regulation of mitotic sister chromatid segregation	0	1	1	36	0.887589	1	-	PITA_09411(PITA_09411)
GO:0033048	BP	negative regulation of mitotic sister chromatid segregation	0	1	1	36	0.887589	1	-	PITA_09411(PITA_09411)
GO:0044784	BP	metaphase/anaphase transition of cell cycle	0	1	1	36	0.887589	1	-	PITA_09411(PITA_09411)
GO:0045839	BP	negative regulation of mitotic nuclear division	0	1	1	36	0.887589	1	-	PITA_09411(PITA_09411)
GO:0045841	BP	negative regulation of mitotic metaphase/anaphase transition	0	1	1	36	0.887589	1	-	PITA_09411(PITA_09411)
GO:0048285	BP	organelle fission	0	1	1	36	0.887589	1	-	PITA_09411(PITA_09411)
GO:0051304	BP	chromosome separation	0	1	1	36	0.887589	1	-	PITA_09411(PITA_09411)
GO:0051306	BP	mitotic sister chromatid separation	0	1	1	36	0.887589	1	-	PITA_09411(PITA_09411)
GO:0051783	BP	regulation of nuclear division	0	1	1	36	0.887589	1	-	PITA_09411(PITA_09411)
GO:0051784	BP	negative regulation of nuclear division	0	1	1	36	0.887589	1	-	PITA_09411(PITA_09411)
GO:0051983	BP	regulation of chromosome segregation	0	1	1	36	0.887589	1	-	PITA_09411(PITA_09411)
GO:0051985	BP	negative regulation of chromosome segregation	0	1	1	36	0.887589	1	-	PITA_09411(PITA_09411)
GO:0071173	BP	spindle assembly checkpoint	0	1	1	36	0.887589	1	-	PITA_09411(PITA_09411)
GO:0071174	BP	mitotic spindle checkpoint	0	1	1	36	0.887589	1	-	PITA_09411(PITA_09411)
GO:0098813	BP	nuclear chromosome segregation	0	1	1	36	0.887589	1	-	PITA_09411(PITA_09411)
GO:0140014	BP	mitotic nuclear division	0	1	1	36	0.887589	1	-	PITA_09411(PITA_09411)
GO:1902099	BP	regulation of metaphase/anaphase transition of cell cycle	0	1	1	36	0.887589	1	-	PITA_09411(PITA_09411)
GO:1902100	BP	negative regulation of metaphase/anaphase transition of cell cycle	0	1	1	36	0.887589	1	-	PITA_09411(PITA_09411)
GO:1905818	BP	regulation of chromosome separation	0	1	1	36	0.887589	1	-	PITA_09411(PITA_09411)
GO:1905819	BP	negative regulation of chromosome separation	0	1	1	36	0.887589	1	-	PITA_09411(PITA_09411)
GO:2000816	BP	negative regulation of mitotic sister chromatid separation	0	1	1	36	0.887589	1	-	PITA_09411(PITA_09411)
GO:0031146	BP	SCF-dependent proteasomal ubiquitin-dependent protein catabolic process	0	1	1	39	0.906315	1	-	PITA_24966(PITA_24966)
GO:0051128	BP	regulation of cellular component organization	0	2	2	76	0.943001	1	-	PITA_03427(PITA_03427);PITA_09411(PITA_09411)
GO:0016043	BP	cellular component organization	0	2	2	77	0.945779	1	-	PITA_03427(PITA_03427);PITA_09411(PITA_09411)
GO:0005623	CC	cell	1033	661	1694	29044	0.973553	1	PITA_00123(PITA_00123);PITA_00170(PITA_00170);PITA_00189(PITA_00189);PITA_00236(PITA_00236);PITA_00322(PITA_00322);PITA_00394(PITA_00394);PITA_00501(PITA_00501);PITA_00536(PITA_00536);PITA_00576(PITA_00576);PITA_00767(PITA_00767);PITA_00811(PITA_00811);PITA_00914(PITA_00914);PITA_00941(PITA_00941);PITA_00962(PITA_00962);PITA_01019(PITA_01019);PITA_01090(PITA_01090);PITA_01101(PITA_01101);PITA_011…	PITA_00016(PITA_00016);PITA_00266(PITA_00266);PITA_00346(PITA_00346);PITA_00377(PITA_00377);PITA_00530(PITA_00530);PITA_00534(PITA_00534);PITA_00623(PITA_00623);PITA_00706(PITA_00706);PITA_00750(PITA_00750);PITA_00755(PITA_00755);PITA_00785(PITA_00785);PITA_00791(PITA_00791);PITA_00994(PITA_00994);PITA_01067(PITA_01067);PITA_01240(PITA_01240);PITA_01298(PITA_01298);PITA_01440(PITA_01440);PITA_014…
GO:0031401	BP	positive regulation of protein modification process	2	1	3	125	0.980249	1	PITA_21253(PITA_21253);PITA_44428(PITA_44428)	PITA_03427(PITA_03427)
GO:0051179	BP	localization	208	157	365	6820	0.982476	1	PITA_00123(PITA_00123);PITA_00767(PITA_00767);PITA_00914(PITA_00914);PITA_01019(PITA_01019);PITA_01090(PITA_01090);PITA_01423(PITA_01423);PITA_01434(PITA_01434);PITA_02179(PITA_02179);PITA_02217(PITA_02217);PITA_02413(PITA_02413);PITA_02519(PITA_02519);PITA_02606(PITA_02606);PITA_02784(PITA_02784);PITA_03100(PITA_03100);PITA_03114(PITA_03114);PITA_03420(PITA_03420);PITA_03438(PITA_03438);PITA_043…	PITA_00016(PITA_00016);PITA_00266(PITA_00266);PITA_00530(PITA_00530);PITA_01298(PITA_01298);PITA_01589(PITA_01589);PITA_02703(PITA_02703);PITA_03256(PITA_03256);PITA_03285(PITA_03285);PITA_03826(PITA_03826);PITA_04754(PITA_04754);PITA_04805(PITA_04805);PITA_05315(PITA_05315);PITA_05790(PITA_05790);PITA_05830(PITA_05830);PITA_05915(PITA_05915);PITA_06313(PITA_06313);PITA_06860(PITA_06860);PITA_069…
GO:0051171	BP	regulation of nitrogen compound metabolic process	3	2	5	181	0.983591	1	PITA_17630(PITA_17630);PITA_21253(PITA_21253);PITA_44428(PITA_44428)	PITA_03427(PITA_03427);PITA_39926(PITA_39926)
GO:0060255	BP	regulation of macromolecule metabolic process	3	2	5	181	0.983591	1	PITA_17630(PITA_17630);PITA_21253(PITA_21253);PITA_44428(PITA_44428)	PITA_03427(PITA_03427);PITA_39926(PITA_39926)
GO:0080090	BP	regulation of primary metabolic process	3	2	5	181	0.983591	1	PITA_17630(PITA_17630);PITA_21253(PITA_21253);PITA_44428(PITA_44428)	PITA_03427(PITA_03427);PITA_39926(PITA_39926)
GO:0019222	BP	regulation of metabolic process	3	2	5	184	0.985492	1	PITA_17630(PITA_17630);PITA_21253(PITA_21253);PITA_44428(PITA_44428)	PITA_03427(PITA_03427);PITA_39926(PITA_39926)
GO:0031323	BP	regulation of cellular metabolic process	3	2	5	184	0.985492	1	PITA_17630(PITA_17630);PITA_21253(PITA_21253);PITA_44428(PITA_44428)	PITA_03427(PITA_03427);PITA_39926(PITA_39926)
GO:0065007	BP	biological regulation	421	291	712	12902	0.985614	1	PITA_00236(PITA_00236);PITA_00322(PITA_00322);PITA_00501(PITA_00501);PITA_00576(PITA_00576);PITA_00717(PITA_00717);PITA_00941(PITA_00941);PITA_01101(PITA_01101);PITA_01224(PITA_01224);PITA_01294(PITA_01294);PITA_01408(PITA_01408);PITA_01466(PITA_01466);PITA_01775(PITA_01775);PITA_01819(PITA_01819);PITA_01916(PITA_01916);PITA_02112(PITA_02112);PITA_02159(PITA_02159);PITA_02217(PITA_02217);PITA_022…	PITA_00750(PITA_00750);PITA_00791(PITA_00791);PITA_01240(PITA_01240);PITA_01973(PITA_01973);PITA_02038(PITA_02038);PITA_02974(PITA_02974);PITA_03427(PITA_03427);PITA_03679(PITA_03679);PITA_03723(PITA_03723);PITA_03793(PITA_03793);PITA_03826(PITA_03826);PITA_03887(PITA_03887);PITA_03931(PITA_03931);PITA_04036(PITA_04036);PITA_04067(PITA_04067);PITA_04629(PITA_04629);PITA_04805(PITA_04805);PITA_049…
GO:0032268	BP	regulation of cellular protein metabolic process	2	2	4	161	0.987062	1	PITA_21253(PITA_21253);PITA_44428(PITA_44428)	PITA_03427(PITA_03427);PITA_39926(PITA_39926)
GO:0051246	BP	regulation of protein metabolic process	2	2	4	161	0.987062	1	PITA_21253(PITA_21253);PITA_44428(PITA_44428)	PITA_03427(PITA_03427);PITA_39926(PITA_39926)
GO:0032270	BP	positive regulation of cellular protein metabolic process	2	1	3	137	0.988809	1	PITA_21253(PITA_21253);PITA_44428(PITA_44428)	PITA_03427(PITA_03427)
GO:0051247	BP	positive regulation of protein metabolic process	2	1	3	137	0.988809	1	PITA_21253(PITA_21253);PITA_44428(PITA_44428)	PITA_03427(PITA_03427)
GO:0031399	BP	regulation of protein modification process	2	1	3	138	0.989333	1	PITA_21253(PITA_21253);PITA_44428(PITA_44428)	PITA_03427(PITA_03427)
GO:0043412	BP	macromolecule modification	2	2	4	170	0.991334	1	PITA_21253(PITA_21253);PITA_44428(PITA_44428)	PITA_00623(PITA_00623);PITA_03427(PITA_03427)
GO:0051173	BP	positive regulation of nitrogen compound metabolic process	2	1	3	144	0.992012	1	PITA_21253(PITA_21253);PITA_44428(PITA_44428)	PITA_03427(PITA_03427)
GO:0010604	BP	positive regulation of macromolecule metabolic process	2	1	3	145	0.99239	1	PITA_21253(PITA_21253);PITA_44428(PITA_44428)	PITA_03427(PITA_03427)
GO:0051716	BP	cellular response to stimulus	3	0	3	146	0.992751	1	PITA_17630(PITA_17630);PITA_21253(PITA_21253);PITA_44428(PITA_44428)	-
GO:0031325	BP	positive regulation of cellular metabolic process	2	1	3	147	0.993095	1	PITA_21253(PITA_21253);PITA_44428(PITA_44428)	PITA_03427(PITA_03427)
GO:0000187	BP	activation of MAPK activity	2	0	2	117	0.993188	1	PITA_21253(PITA_21253);PITA_44428(PITA_44428)	-
GO:0001934	BP	positive regulation of protein phosphorylation	2	0	2	117	0.993188	1	PITA_21253(PITA_21253);PITA_44428(PITA_44428)	-
GO:0009967	BP	positive regulation of signal transduction	2	0	2	117	0.993188	1	PITA_21253(PITA_21253);PITA_44428(PITA_44428)	-
GO:0010562	BP	positive regulation of phosphorus metabolic process	2	0	2	117	0.993188	1	PITA_21253(PITA_21253);PITA_44428(PITA_44428)	-
GO:0032147	BP	activation of protein kinase activity	2	0	2	117	0.993188	1	PITA_21253(PITA_21253);PITA_44428(PITA_44428)	-
GO:0033674	BP	positive regulation of kinase activity	2	0	2	117	0.993188	1	PITA_21253(PITA_21253);PITA_44428(PITA_44428)	-
GO:0042327	BP	positive regulation of phosphorylation	2	0	2	117	0.993188	1	PITA_21253(PITA_21253);PITA_44428(PITA_44428)	-
GO:0043406	BP	positive regulation of MAP kinase activity	2	0	2	117	0.993188	1	PITA_21253(PITA_21253);PITA_44428(PITA_44428)	-
GO:0043410	BP	positive regulation of MAPK cascade	2	0	2	117	0.993188	1	PITA_21253(PITA_21253);PITA_44428(PITA_44428)	-
GO:0045860	BP	positive regulation of protein kinase activity	2	0	2	117	0.993188	1	PITA_21253(PITA_21253);PITA_44428(PITA_44428)	-
GO:0045937	BP	positive regulation of phosphate metabolic process	2	0	2	117	0.993188	1	PITA_21253(PITA_21253);PITA_44428(PITA_44428)	-
GO:0051347	BP	positive regulation of transferase activity	2	0	2	117	0.993188	1	PITA_21253(PITA_21253);PITA_44428(PITA_44428)	-
GO:0071902	BP	positive regulation of protein serine/threonine kinase activity	2	0	2	117	0.993188	1	PITA_21253(PITA_21253);PITA_44428(PITA_44428)	-
GO:1902533	BP	positive regulation of intracellular signal transduction	2	0	2	117	0.993188	1	PITA_21253(PITA_21253);PITA_44428(PITA_44428)	-
GO:0009893	BP	positive regulation of metabolic process	2	1	3	148	0.993423	1	PITA_21253(PITA_21253);PITA_44428(PITA_44428)	PITA_03427(PITA_03427)
GO:0010647	BP	positive regulation of cell communication	2	0	2	118	0.993542	1	PITA_21253(PITA_21253);PITA_44428(PITA_44428)	-
GO:0023056	BP	positive regulation of signaling	2	0	2	118	0.993542	1	PITA_21253(PITA_21253);PITA_44428(PITA_44428)	-
GO:0006807	BP	nitrogen compound metabolic process	3	4	7	257	0.994247	1	PITA_17630(PITA_17630);PITA_21253(PITA_21253);PITA_44428(PITA_44428)	PITA_00623(PITA_00623);PITA_03427(PITA_03427);PITA_24966(PITA_24966);PITA_39926(PITA_39926)
GO:0043170	BP	macromolecule metabolic process	3	4	7	257	0.994247	1	PITA_17630(PITA_17630);PITA_21253(PITA_21253);PITA_44428(PITA_44428)	PITA_00623(PITA_00623);PITA_03427(PITA_03427);PITA_24966(PITA_24966);PITA_39926(PITA_39926)
GO:0044238	BP	primary metabolic process	3	4	7	257	0.994247	1	PITA_17630(PITA_17630);PITA_21253(PITA_21253);PITA_44428(PITA_44428)	PITA_00623(PITA_00623);PITA_03427(PITA_03427);PITA_24966(PITA_24966);PITA_39926(PITA_39926)
GO:0071704	BP	organic substance metabolic process	3	4	7	257	0.994247	1	PITA_17630(PITA_17630);PITA_21253(PITA_21253);PITA_44428(PITA_44428)	PITA_00623(PITA_00623);PITA_03427(PITA_03427);PITA_24966(PITA_24966);PITA_39926(PITA_39926)
GO:0048584	BP	positive regulation of response to stimulus	2	0	2	121	0.994499	1	PITA_21253(PITA_21253);PITA_44428(PITA_44428)	-
GO:0044237	BP	cellular metabolic process	3	4	7	260	0.994888	1	PITA_17630(PITA_17630);PITA_21253(PITA_21253);PITA_44428(PITA_44428)	PITA_00623(PITA_00623);PITA_03427(PITA_03427);PITA_24966(PITA_24966);PITA_39926(PITA_39926)
GO:0044260	BP	cellular macromolecule metabolic process	3	3	6	239	0.995719	1	PITA_17630(PITA_17630);PITA_21253(PITA_21253);PITA_44428(PITA_44428)	PITA_03427(PITA_03427);PITA_24966(PITA_24966);PITA_39926(PITA_39926)
GO:0006464	BP	cellular protein modification process	2	1	3	158	0.995975	1	PITA_21253(PITA_21253);PITA_44428(PITA_44428)	PITA_03427(PITA_03427)
GO:0036211	BP	protein modification process	2	1	3	158	0.995975	1	PITA_21253(PITA_21253);PITA_44428(PITA_44428)	PITA_03427(PITA_03427)
GO:0043085	BP	positive regulation of catalytic activity	2	0	2	128	0.996224	1	PITA_21253(PITA_21253);PITA_44428(PITA_44428)	-
GO:0044093	BP	positive regulation of molecular function	2	0	2	128	0.996224	1	PITA_21253(PITA_21253);PITA_44428(PITA_44428)	-
GO:0000165	BP	MAPK cascade	2	0	2	130	0.99661	1	PITA_21253(PITA_21253);PITA_44428(PITA_44428)	-
GO:0001932	BP	regulation of protein phosphorylation	2	0	2	130	0.99661	1	PITA_21253(PITA_21253);PITA_44428(PITA_44428)	-
GO:0006468	BP	protein phosphorylation	2	0	2	130	0.99661	1	PITA_21253(PITA_21253);PITA_44428(PITA_44428)	-
GO:0006793	BP	phosphorus metabolic process	2	0	2	130	0.99661	1	PITA_21253(PITA_21253);PITA_44428(PITA_44428)	-
GO:0006796	BP	phosphate-containing compound metabolic process	2	0	2	130	0.99661	1	PITA_21253(PITA_21253);PITA_44428(PITA_44428)	-
GO:0016310	BP	phosphorylation	2	0	2	130	0.99661	1	PITA_21253(PITA_21253);PITA_44428(PITA_44428)	-
GO:0019220	BP	regulation of phosphate metabolic process	2	0	2	130	0.99661	1	PITA_21253(PITA_21253);PITA_44428(PITA_44428)	-
GO:0023014	BP	signal transduction by protein phosphorylation	2	0	2	130	0.99661	1	PITA_21253(PITA_21253);PITA_44428(PITA_44428)	-
GO:0042325	BP	regulation of phosphorylation	2	0	2	130	0.99661	1	PITA_21253(PITA_21253);PITA_44428(PITA_44428)	-
GO:0043405	BP	regulation of MAP kinase activity	2	0	2	130	0.99661	1	PITA_21253(PITA_21253);PITA_44428(PITA_44428)	-
GO:0043408	BP	regulation of MAPK cascade	2	0	2	130	0.99661	1	PITA_21253(PITA_21253);PITA_44428(PITA_44428)	-
GO:0043549	BP	regulation of kinase activity	2	0	2	130	0.99661	1	PITA_21253(PITA_21253);PITA_44428(PITA_44428)	-
GO:0045859	BP	regulation of protein kinase activity	2	0	2	130	0.99661	1	PITA_21253(PITA_21253);PITA_44428(PITA_44428)	-
GO:0051174	BP	regulation of phosphorus metabolic process	2	0	2	130	0.99661	1	PITA_21253(PITA_21253);PITA_44428(PITA_44428)	-
GO:0051338	BP	regulation of transferase activity	2	0	2	130	0.99661	1	PITA_21253(PITA_21253);PITA_44428(PITA_44428)	-
GO:0071900	BP	regulation of protein serine/threonine kinase activity	2	0	2	130	0.99661	1	PITA_21253(PITA_21253);PITA_44428(PITA_44428)	-
GO:1902531	BP	regulation of intracellular signal transduction	2	0	2	130	0.99661	1	PITA_21253(PITA_21253);PITA_44428(PITA_44428)	-
GO:0019538	BP	protein metabolic process	2	3	5	219	0.996745	1	PITA_21253(PITA_21253);PITA_44428(PITA_44428)	PITA_03427(PITA_03427);PITA_24966(PITA_24966);PITA_39926(PITA_39926)
GO:0044267	BP	cellular protein metabolic process	2	3	5	219	0.996745	1	PITA_21253(PITA_21253);PITA_44428(PITA_44428)	PITA_03427(PITA_03427);PITA_24966(PITA_24966);PITA_39926(PITA_39926)
GO:1901564	BP	organonitrogen compound metabolic process	2	3	5	219	0.996745	1	PITA_21253(PITA_21253);PITA_44428(PITA_44428)	PITA_03427(PITA_03427);PITA_24966(PITA_24966);PITA_39926(PITA_39926)
GO:0035556	BP	intracellular signal transduction	2	0	2	131	0.996788	1	PITA_21253(PITA_21253);PITA_44428(PITA_44428)	-
GO:0009966	BP	regulation of signal transduction	2	0	2	132	0.996957	1	PITA_21253(PITA_21253);PITA_44428(PITA_44428)	-
GO:0048518	BP	positive regulation of biological process	3	1	4	196	0.997375	1	PITA_11673(PITA_11673);PITA_21253(PITA_21253);PITA_44428(PITA_44428)	PITA_03427(PITA_03427)
GO:0048522	BP	positive regulation of cellular process	3	1	4	196	0.997375	1	PITA_11673(PITA_11673);PITA_21253(PITA_21253);PITA_44428(PITA_44428)	PITA_03427(PITA_03427)
GO:0007165	BP	signal transduction	2	0	2	135	0.997414	1	PITA_21253(PITA_21253);PITA_44428(PITA_44428)	-
GO:0048583	BP	regulation of response to stimulus	2	0	2	136	0.99755	1	PITA_21253(PITA_21253);PITA_44428(PITA_44428)	-
GO:0006950	BP	response to stress	1	0	1	99	0.997559	1	PITA_17630(PITA_17630)	-
GO:0033554	BP	cellular response to stress	1	0	1	99	0.997559	1	PITA_17630(PITA_17630)	-
GO:0050790	BP	regulation of catalytic activity	2	0	2	141	0.998134	1	PITA_21253(PITA_21253);PITA_44428(PITA_44428)	-
GO:0048523	BP	negative regulation of cellular process	0	3	3	178	0.998521	1	-	PITA_03427(PITA_03427);PITA_09411(PITA_09411);PITA_39926(PITA_39926)
GO:0050789	BP	regulation of biological process	4	3	7	291	0.998547	1	PITA_11673(PITA_11673);PITA_17630(PITA_17630);PITA_21253(PITA_21253);PITA_44428(PITA_44428)	PITA_03427(PITA_03427);PITA_09411(PITA_09411);PITA_39926(PITA_39926)
GO:0050794	BP	regulation of cellular process	4	3	7	291	0.998547	1	PITA_11673(PITA_11673);PITA_17630(PITA_17630);PITA_21253(PITA_21253);PITA_44428(PITA_44428)	PITA_03427(PITA_03427);PITA_09411(PITA_09411);PITA_39926(PITA_39926)
GO:0048519	BP	negative regulation of biological process	0	3	3	181	0.99873	1	-	PITA_03427(PITA_03427);PITA_09411(PITA_09411);PITA_39926(PITA_39926)
GO:0010646	BP	regulation of cell communication	2	0	2	152	0.998978	1	PITA_21253(PITA_21253);PITA_44428(PITA_44428)	-
GO:0023051	BP	regulation of signaling	2	0	2	152	0.998978	1	PITA_21253(PITA_21253);PITA_44428(PITA_44428)	-
GO:0043226	CC	organelle	763	441	1204	21387	0.998987	1	PITA_00123(PITA_00123);PITA_00170(PITA_00170);PITA_00236(PITA_00236);PITA_00322(PITA_00322);PITA_00501(PITA_00501);PITA_00536(PITA_00536);PITA_00576(PITA_00576);PITA_00914(PITA_00914);PITA_01019(PITA_01019);PITA_01090(PITA_01090);PITA_01101(PITA_01101);PITA_01224(PITA_01224);PITA_01322(PITA_01322);PITA_01325(PITA_01325);PITA_01423(PITA_01423);PITA_01434(PITA_01434);PITA_01466(PITA_01466);PITA_016…	PITA_00016(PITA_00016);PITA_00266(PITA_00266);PITA_00346(PITA_00346);PITA_00377(PITA_00377);PITA_00530(PITA_00530);PITA_00623(PITA_00623);PITA_00750(PITA_00750);PITA_00755(PITA_00755);PITA_00785(PITA_00785);PITA_00791(PITA_00791);PITA_01067(PITA_01067);PITA_01298(PITA_01298);PITA_01444(PITA_01444);PITA_01499(PITA_01499);PITA_01589(PITA_01589);PITA_01973(PITA_01973);PITA_02038(PITA_02038);PITA_024…
GO:0005488	MF	binding	982	616	1598	28104	0.998992	1	PITA_00102(PITA_00102);PITA_00123(PITA_00123);PITA_00189(PITA_00189);PITA_00206(PITA_00206);PITA_00236(PITA_00236);PITA_00274(PITA_00274);PITA_00322(PITA_00322);PITA_00334(PITA_00334);PITA_00394(PITA_00394);PITA_00479(PITA_00479);PITA_00501(PITA_00501);PITA_00576(PITA_00576);PITA_00611(PITA_00611);PITA_00717(PITA_00717);PITA_00914(PITA_00914);PITA_00941(PITA_00941);PITA_00948(PITA_00948);PITA_009…	PITA_00093(PITA_00093);PITA_00266(PITA_00266);PITA_00346(PITA_00346);PITA_00534(PITA_00534);PITA_00623(PITA_00623);PITA_00626(PITA_00626);PITA_00750(PITA_00750);PITA_00791(PITA_00791);PITA_00815(PITA_00815);PITA_00880(PITA_00880);PITA_01137(PITA_01137);PITA_01250(PITA_01250);PITA_01298(PITA_01298);PITA_01299(PITA_01299);PITA_01310(PITA_01310);PITA_01440(PITA_01440);PITA_01499(PITA_01499);PITA_015…
GO:0065009	BP	regulation of molecular function	2	0	2	153	0.999032	1	PITA_21253(PITA_21253);PITA_44428(PITA_44428)	-
GO:0045735	MF	nutrient reservoir activity	1	1	2	156	0.999216	1	PITA_48032(PITA_48032)	PITA_50146(PITA_50146)
GO:0007154	BP	cell communication	2	0	2	158	0.999265	1	PITA_21253(PITA_21253);PITA_44428(PITA_44428)	-
GO:0000075	BP	cell cycle checkpoint	0	1	1	119	0.999277	1	-	PITA_09411(PITA_09411)
GO:0000278	BP	mitotic cell cycle	0	1	1	119	0.999277	1	-	PITA_09411(PITA_09411)
GO:0007049	BP	cell cycle	0	1	1	119	0.999277	1	-	PITA_09411(PITA_09411)
GO:0007093	BP	mitotic cell cycle checkpoint	0	1	1	119	0.999277	1	-	PITA_09411(PITA_09411)
GO:0007346	BP	regulation of mitotic cell cycle	0	1	1	119	0.999277	1	-	PITA_09411(PITA_09411)
GO:0010564	BP	regulation of cell cycle process	0	1	1	119	0.999277	1	-	PITA_09411(PITA_09411)
GO:0010948	BP	negative regulation of cell cycle process	0	1	1	119	0.999277	1	-	PITA_09411(PITA_09411)
GO:0022402	BP	cell cycle process	0	1	1	119	0.999277	1	-	PITA_09411(PITA_09411)
GO:0044770	BP	cell cycle phase transition	0	1	1	119	0.999277	1	-	PITA_09411(PITA_09411)
GO:0044772	BP	mitotic cell cycle phase transition	0	1	1	119	0.999277	1	-	PITA_09411(PITA_09411)
GO:0045786	BP	negative regulation of cell cycle	0	1	1	119	0.999277	1	-	PITA_09411(PITA_09411)
GO:0045930	BP	negative regulation of mitotic cell cycle	0	1	1	119	0.999277	1	-	PITA_09411(PITA_09411)
GO:0051726	BP	regulation of cell cycle	0	1	1	119	0.999277	1	-	PITA_09411(PITA_09411)
GO:1901987	BP	regulation of cell cycle phase transition	0	1	1	119	0.999277	1	-	PITA_09411(PITA_09411)
GO:1901988	BP	negative regulation of cell cycle phase transition	0	1	1	119	0.999277	1	-	PITA_09411(PITA_09411)
GO:1901990	BP	regulation of mitotic cell cycle phase transition	0	1	1	119	0.999277	1	-	PITA_09411(PITA_09411)
GO:1901991	BP	negative regulation of mitotic cell cycle phase transition	0	1	1	119	0.999277	1	-	PITA_09411(PITA_09411)
GO:1903047	BP	mitotic cell cycle process	0	1	1	119	0.999277	1	-	PITA_09411(PITA_09411)
GO:0006511	BP	ubiquitin-dependent protein catabolic process	0	1	1	139	0.999786	1	-	PITA_24966(PITA_24966)
GO:0009056	BP	catabolic process	0	1	1	139	0.999786	1	-	PITA_24966(PITA_24966)
GO:0009057	BP	macromolecule catabolic process	0	1	1	139	0.999786	1	-	PITA_24966(PITA_24966)
GO:0010498	BP	proteasomal protein catabolic process	0	1	1	139	0.999786	1	-	PITA_24966(PITA_24966)
GO:0019941	BP	modification-dependent protein catabolic process	0	1	1	139	0.999786	1	-	PITA_24966(PITA_24966)
GO:0030163	BP	protein catabolic process	0	1	1	139	0.999786	1	-	PITA_24966(PITA_24966)
GO:0043161	BP	proteasome-mediated ubiquitin-dependent protein catabolic process	0	1	1	139	0.999786	1	-	PITA_24966(PITA_24966)
GO:0043632	BP	modification-dependent macromolecule catabolic process	0	1	1	139	0.999786	1	-	PITA_24966(PITA_24966)
GO:0044248	BP	cellular catabolic process	0	1	1	139	0.999786	1	-	PITA_24966(PITA_24966)
GO:0044257	BP	cellular protein catabolic process	0	1	1	139	0.999786	1	-	PITA_24966(PITA_24966)
GO:0044265	BP	cellular macromolecule catabolic process	0	1	1	139	0.999786	1	-	PITA_24966(PITA_24966)
GO:0051603	BP	proteolysis involved in cellular protein catabolic process	0	1	1	139	0.999786	1	-	PITA_24966(PITA_24966)
GO:1901565	BP	organonitrogen compound catabolic process	0	1	1	139	0.999786	1	-	PITA_24966(PITA_24966)
GO:1901575	BP	organic substance catabolic process	0	1	1	139	0.999786	1	-	PITA_24966(PITA_24966)
GO:0006508	BP	proteolysis	0	1	1	145	0.999852	1	-	PITA_24966(PITA_24966)
GO:0005198	MF	structural molecule activity	25	11	36	1051	0.999929	1	PITA_04818(PITA_04818);PITA_04891(PITA_04891);PITA_07579(PITA_07579);PITA_08177(PITA_08177);PITA_09386(PITA_09386);PITA_10799(PITA_10799);PITA_11468(PITA_11468);PITA_12345(PITA_12345);PITA_12785(PITA_12785);PITA_14211(PITA_14211);PITA_14317(PITA_14317);PITA_19966(PITA_19966);PITA_22534(PITA_22534);PITA_22612(PITA_22612);PITA_24551(PITA_24551);PITA_28836(PITA_28836);PITA_36748(PITA_36748);PITA_383…	PITA_04948(PITA_04948);PITA_16305(PITA_16305);PITA_17295(PITA_17295);PITA_22327(PITA_22327);PITA_28777(PITA_28777);PITA_30462(PITA_30462);PITA_33067(PITA_33067);PITA_35228(PITA_35228);PITA_39997(PITA_39997);PITA_41493(PITA_41493);PITA_47566(PITA_47566)
GO:0009987	BP	cellular process	1026	681	1707	30428	0.999974	1	PITA_00123(PITA_00123);PITA_00206(PITA_00206);PITA_00236(PITA_00236);PITA_00274(PITA_00274);PITA_00322(PITA_00322);PITA_00334(PITA_00334);PITA_00394(PITA_00394);PITA_00501(PITA_00501);PITA_00536(PITA_00536);PITA_00576(PITA_00576);PITA_00611(PITA_00611);PITA_00717(PITA_00717);PITA_00767(PITA_00767);PITA_00914(PITA_00914);PITA_00941(PITA_00941);PITA_00948(PITA_00948);PITA_00962(PITA_00962);PITA_010…	PITA_00016(PITA_00016);PITA_00093(PITA_00093);PITA_00266(PITA_00266);PITA_00377(PITA_00377);PITA_00530(PITA_00530);PITA_00534(PITA_00534);PITA_00623(PITA_00623);PITA_00755(PITA_00755);PITA_00791(PITA_00791);PITA_01067(PITA_01067);PITA_01137(PITA_01137);PITA_01240(PITA_01240);PITA_01250(PITA_01250);PITA_01298(PITA_01298);PITA_01310(PITA_01310);PITA_01444(PITA_01444);PITA_01458(PITA_01458);PITA_014…
GO:0040011	BP	locomotion	3	2	5	325	0.999978	1	PITA_29741(PITA_29741);PITA_38641(PITA_38641);PITA_41496(PITA_41496)	PITA_09825(PITA_09825);PITA_44208(PITA_44208)
GO:0032501	BP	multicellular organismal process	226	158	384	7875	0.999994	1	PITA_00274(PITA_00274);PITA_00576(PITA_00576);PITA_00948(PITA_00948);PITA_00962(PITA_00962);PITA_01144(PITA_01144);PITA_01888(PITA_01888);PITA_02112(PITA_02112);PITA_02217(PITA_02217);PITA_02313(PITA_02313);PITA_02736(PITA_02736);PITA_02784(PITA_02784);PITA_03114(PITA_03114);PITA_03639(PITA_03639);PITA_03766(PITA_03766);PITA_04312(PITA_04312);PITA_04421(PITA_04421);PITA_04461(PITA_04461);PITA_046…	PITA_01499(PITA_01499);PITA_01762(PITA_01762);PITA_02038(PITA_02038);PITA_02703(PITA_02703);PITA_02836(PITA_02836);PITA_03679(PITA_03679);PITA_04036(PITA_04036);PITA_04113(PITA_04113);PITA_04737(PITA_04737);PITA_04805(PITA_04805);PITA_04948(PITA_04948);PITA_05221(PITA_05221);PITA_05381(PITA_05381);PITA_05561(PITA_05561);PITA_05790(PITA_05790);PITA_05830(PITA_05830);PITA_06191(PITA_06191);PITA_063…
GO:0032502	BP	developmental process	236	151	387	8086	0.999999	1	PITA_00274(PITA_00274);PITA_00576(PITA_00576);PITA_00948(PITA_00948);PITA_00962(PITA_00962);PITA_01144(PITA_01144);PITA_01888(PITA_01888);PITA_02217(PITA_02217);PITA_02313(PITA_02313);PITA_02424(PITA_02424);PITA_02736(PITA_02736);PITA_02784(PITA_02784);PITA_03114(PITA_03114);PITA_03639(PITA_03639);PITA_03766(PITA_03766);PITA_04312(PITA_04312);PITA_04421(PITA_04421);PITA_04461(PITA_04461);PITA_046…	PITA_00377(PITA_00377);PITA_01499(PITA_01499);PITA_01762(PITA_01762);PITA_02038(PITA_02038);PITA_02703(PITA_02703);PITA_03679(PITA_03679);PITA_04036(PITA_04036);PITA_04113(PITA_04113);PITA_04737(PITA_04737);PITA_04805(PITA_04805);PITA_04948(PITA_04948);PITA_05221(PITA_05221);PITA_05381(PITA_05381);PITA_05561(PITA_05561);PITA_05790(PITA_05790);PITA_05830(PITA_05830);PITA_06191(PITA_06191);PITA_063…
GO:0000003	BP	reproduction	105	84	189	4421	1	1	PITA_00274(PITA_00274);PITA_00948(PITA_00948);PITA_00962(PITA_00962);PITA_02217(PITA_02217);PITA_02736(PITA_02736);PITA_04312(PITA_04312);PITA_05293(PITA_05293);PITA_05439(PITA_05439);PITA_06343(PITA_06343);PITA_06395(PITA_06395);PITA_06513(PITA_06513);PITA_07106(PITA_07106);PITA_07683(PITA_07683);PITA_08265(PITA_08265);PITA_09032(PITA_09032);PITA_09430(PITA_09430);PITA_10317(PITA_10317);PITA_118…	PITA_01499(PITA_01499);PITA_01762(PITA_01762);PITA_02038(PITA_02038);PITA_02417(PITA_02417);PITA_02836(PITA_02836);PITA_04036(PITA_04036);PITA_04113(PITA_04113);PITA_04737(PITA_04737);PITA_05561(PITA_05561);PITA_05790(PITA_05790);PITA_05830(PITA_05830);PITA_06482(PITA_06482);PITA_07150(PITA_07150);PITA_07429(PITA_07429);PITA_08541(PITA_08541);PITA_09678(PITA_09678);PITA_09825(PITA_09825);PITA_100…
GO:0071840	BP	cellular component organization or biogenesis	133	124	257	6036	1	1	PITA_01224(PITA_01224);PITA_01916(PITA_01916);PITA_02217(PITA_02217);PITA_02424(PITA_02424);PITA_02460(PITA_02460);PITA_04147(PITA_04147);PITA_04461(PITA_04461);PITA_04525(PITA_04525);PITA_04710(PITA_04710);PITA_04818(PITA_04818);PITA_05293(PITA_05293);PITA_06395(PITA_06395);PITA_07683(PITA_07683);PITA_08101(PITA_08101);PITA_08419(PITA_08419);PITA_09032(PITA_09032);PITA_09039(PITA_09039);PITA_093…	PITA_00377(PITA_00377);PITA_01240(PITA_01240);PITA_01589(PITA_01589);PITA_01762(PITA_01762);PITA_02038(PITA_02038);PITA_02417(PITA_02417);PITA_03427(PITA_03427);PITA_03887(PITA_03887);PITA_03931(PITA_03931);PITA_04764(PITA_04764);PITA_04948(PITA_04948);PITA_05381(PITA_05381);PITA_05446(PITA_05446);PITA_05561(PITA_05561);PITA_05564(PITA_05564);PITA_05790(PITA_05790);PITA_05830(PITA_05830);PITA_061…
GO:0031974	CC	membrane-enclosed lumen	49	26	75	2519	1	1	PITA_00914(PITA_00914);PITA_03645(PITA_03645);PITA_08265(PITA_08265);PITA_11468(PITA_11468);PITA_11522(PITA_11522);PITA_12785(PITA_12785);PITA_12935(PITA_12935);PITA_13821(PITA_13821);PITA_14072(PITA_14072);PITA_14211(PITA_14211);PITA_18342(PITA_18342);PITA_19203(PITA_19203);PITA_21320(PITA_21320);PITA_22674(PITA_22674);PITA_22738(PITA_22738);PITA_23983(PITA_23983);PITA_24551(PITA_24551);PITA_247…	PITA_04947(PITA_04947);PITA_04948(PITA_04948);PITA_06191(PITA_06191);PITA_10881(PITA_10881);PITA_12592(PITA_12592);PITA_16410(PITA_16410);PITA_18189(PITA_18189);PITA_20376(PITA_20376);PITA_21525(PITA_21525);PITA_29191(PITA_29191);PITA_29719(PITA_29719);PITA_31768(PITA_31768);PITA_34727(PITA_34727);PITA_35228(PITA_35228);PITA_36095(PITA_36095);PITA_36144(PITA_36144);PITA_36363(PITA_36363);PITA_387…
GO:0032991	CC	protein-containing complex	91	90	181	4957	1	1	PITA_00576(PITA_00576);PITA_02606(PITA_02606);PITA_03420(PITA_03420);PITA_04710(PITA_04710);PITA_04818(PITA_04818);PITA_04891(PITA_04891);PITA_04929(PITA_04929);PITA_05843(PITA_05843);PITA_05930(PITA_05930);PITA_05988(PITA_05988);PITA_08137(PITA_08137);PITA_08177(PITA_08177);PITA_08780(PITA_08780);PITA_09386(PITA_09386);PITA_10558(PITA_10558);PITA_10636(PITA_10636);PITA_11468(PITA_11468);PITA_115…	PITA_00266(PITA_00266);PITA_01499(PITA_01499);PITA_01589(PITA_01589);PITA_02038(PITA_02038);PITA_03427(PITA_03427);PITA_04249(PITA_04249);PITA_04947(PITA_04947);PITA_05564(PITA_05564);PITA_05745(PITA_05745);PITA_05790(PITA_05790);PITA_06191(PITA_06191);PITA_06931(PITA_06931);PITA_07384(PITA_07384);PITA_08364(PITA_08364);PITA_08887(PITA_08887);PITA_09411(PITA_09411);PITA_09678(PITA_09678);PITA_098…
GO:0005575	CC	cellular_component	1152	796	1948	32886	1	1	PITA_00123(PITA_00123);PITA_00170(PITA_00170);PITA_00189(PITA_00189);PITA_00236(PITA_00236);PITA_00274(PITA_00274);PITA_00322(PITA_00322);PITA_00394(PITA_00394);PITA_00479(PITA_00479);PITA_00501(PITA_00501);PITA_00536(PITA_00536);PITA_00576(PITA_00576);PITA_00717(PITA_00717);PITA_00767(PITA_00767);PITA_00811(PITA_00811);PITA_00914(PITA_00914);PITA_00941(PITA_00941);PITA_00948(PITA_00948);PITA_009…	PITA_00016(PITA_00016);PITA_00093(PITA_00093);PITA_00266(PITA_00266);PITA_00346(PITA_00346);PITA_00377(PITA_00377);PITA_00530(PITA_00530);PITA_00534(PITA_00534);PITA_00623(PITA_00623);PITA_00706(PITA_00706);PITA_00750(PITA_00750);PITA_00755(PITA_00755);PITA_00785(PITA_00785);PITA_00791(PITA_00791);PITA_00994(PITA_00994);PITA_01067(PITA_01067);PITA_01137(PITA_01137);PITA_01240(PITA_01240);PITA_012…
GO:0008150	BP	biological_process	1458	951	2409	40914	1	1	PITA_00102(PITA_00102);PITA_00123(PITA_00123);PITA_00170(PITA_00170);PITA_00189(PITA_00189);PITA_00206(PITA_00206);PITA_00236(PITA_00236);PITA_00274(PITA_00274);PITA_00322(PITA_00322);PITA_00334(PITA_00334);PITA_00394(PITA_00394);PITA_00459(PITA_00459);PITA_00479(PITA_00479);PITA_00501(PITA_00501);PITA_00536(PITA_00536);PITA_00576(PITA_00576);PITA_00611(PITA_00611);PITA_00717(PITA_00717);PITA_007…
33(PITA_50533);PITA_50544(PITA_50544);PITA_50604(PITA_50604);PITA_50636(PITA_50636);PITA_50643(PITA_50643);PITA_50654(PITA_50654);PITA_50695(PITA_50695);PITA_50708(PITA_50708);PITA_50845(PITA_50845);PITA_50855(PITA_50855);PITA_50861(PITA_50861);PITA_50868(PITA_50868);PITA_50895(PITA_50895);PITA_50925(PITA_50925);PITA_51062(PITA_51062);PITA_51068(PITA_51068);PITA_51076(PITA_51076);PITA_51277(PITA_…	PITA_00016(PITA_00016);PITA_00093(PITA_00093);PITA_00266(PITA_00266);PITA_00377(PITA_00377);PITA_00530(PITA_00530);PITA_00534(PITA_00534);PITA_00549(PITA_00549);PITA_00623(PITA_00623);PITA_00750(PITA_00750);PITA_00755(PITA_00755);PITA_00791(PITA_00791);PITA_00815(PITA_00815);PITA_00880(PITA_00880);PITA_01032(PITA_01032);PITA_01067(PITA_01067);PITA_01137(PITA_01137);PITA_01240(PITA_01240);PITA_012…
GO:0003674	MF	molecular_function	1407	917	2324	39271	1	1	PITA_00102(PITA_00102);PITA_00123(PITA_00123);PITA_00170(PITA_00170);PITA_00189(PITA_00189);PITA_00206(PITA_00206);PITA_00236(PITA_00236);PITA_00274(PITA_00274);PITA_00322(PITA_00322);PITA_00334(PITA_00334);PITA_00394(PITA_00394);PITA_00459(PITA_00459);PITA_00479(PITA_00479);PITA_00501(PITA_00501);PITA_00536(PITA_00536);PITA_00576(PITA_00576);PITA_00611(PITA_00611);PITA_00717(PITA_00717);PITA_007…	PITA_00016(PITA_00016);PITA_00093(PITA_00093);PITA_00266(PITA_00266);PITA_00346(PITA_00346);PITA_00377(PITA_00377);PITA_00530(PITA_00530);PITA_00534(PITA_00534);PITA_00549(PITA_00549);PITA_00623(PITA_00623);PITA_00626(PITA_00626);PITA_00750(PITA_00750);PITA_00755(PITA_00755);PITA_00791(PITA_00791);PITA_00815(PITA_00815);PITA_00880(PITA_00880);PITA_01032(PITA_01032);PITA_01067(PITA_01067);PITA_011…

## Sheet: Sheet2
GO.ID	Category	Term	Up	Down	DEG	Total	Pvalue	adjustPvalue	Up_gene	Down_gene
GO:0016020	CC	membrane	573	541	1114	16494	2.48958e-06	2.98749e-05	PITA_00123(PITA_00123);PITA_00236(PITA_00236);PITA_00256(PITA_00256);PITA_00394(PITA_00394);PITA_00479(PITA_00479);PITA_00536(PITA_00536);PITA_00576(PITA_00576);PITA_00598(PITA_00598);PITA_00914(PITA_00914);PITA_00941(PITA_00941);PITA_01019(PITA_01019);PITA_01068(PITA_01068);PITA_01090(PITA_01090);PITA_01171(PITA_01171);PITA_01224(PITA_01224);PITA_01624(PITA_01624);PITA_01808(PITA_01808);PITA_020…	PITA_00016(PITA_00016);PITA_00093(PITA_00093);PITA_00346(PITA_00346);PITA_00564(PITA_00564);PITA_00679(PITA_00679);PITA_00684(PITA_00684);PITA_00732(PITA_00732);PITA_00785(PITA_00785);PITA_00792(PITA_00792);PITA_00892(PITA_00892);PITA_00966(PITA_00966);PITA_00994(PITA_00994);PITA_01050(PITA_01050);PITA_01067(PITA_01067);PITA_01190(PITA_01190);PITA_01250(PITA_01250);PITA_01254(PITA_01254);PITA_012…
GO:0050896	BP	response to stimulus	680	480	1160	17296	4.89341e-06	0.00174205	PITA_00123(PITA_00123);PITA_00236(PITA_00236);PITA_00256(PITA_00256);PITA_00322(PITA_00322);PITA_00576(PITA_00576);PITA_00598(PITA_00598);PITA_00697(PITA_00697);PITA_00941(PITA_00941);PITA_01019(PITA_01019);PITA_01090(PITA_01090);PITA_01224(PITA_01224);PITA_01294(PITA_01294);PITA_01624(PITA_01624);PITA_01666(PITA_01666);PITA_01775(PITA_01775);PITA_01888(PITA_01888);PITA_01916(PITA_01916);PITA_021…	PITA_00016(PITA_00016);PITA_00564(PITA_00564);PITA_00732(PITA_00732);PITA_00859(PITA_00859);PITA_00892(PITA_00892);PITA_00966(PITA_00966);PITA_01050(PITA_01050);PITA_01190(PITA_01190);PITA_01254(PITA_01254);PITA_01262(PITA_01262);PITA_01489(PITA_01489);PITA_01496(PITA_01496);PITA_01499(PITA_01499);PITA_01589(PITA_01589);PITA_01801(PITA_01801);PITA_01918(PITA_01918);PITA_01973(PITA_01973);PITA_019…
GO:0001906	BP	cell killing	13	0	13	90	0.00311084	0.55373	PITA_01224(PITA_01224);PITA_03080(PITA_03080);PITA_12188(PITA_12188);PITA_19094(PITA_19094);PITA_23070(PITA_23070);PITA_27572(PITA_27572);PITA_28856(PITA_28856);PITA_36336(PITA_36336);PITA_38279(PITA_38279);PITA_38499(PITA_38499);PITA_45156(PITA_45156);PITA_49158(PITA_49158);PITA_50125(PITA_50125)	-
GO:0110165	CC	cellular anatomical entity	982	915	1897	30484	0.0232298	0.139379	PITA_00123(PITA_00123);PITA_00236(PITA_00236);PITA_00256(PITA_00256);PITA_00322(PITA_00322);PITA_00394(PITA_00394);PITA_00479(PITA_00479);PITA_00536(PITA_00536);PITA_00576(PITA_00576);PITA_00598(PITA_00598);PITA_00697(PITA_00697);PITA_00914(PITA_00914);PITA_00941(PITA_00941);PITA_01019(PITA_01019);PITA_01068(PITA_01068);PITA_01090(PITA_01090);PITA_01171(PITA_01171);PITA_01212(PITA_01212);PITA_012…	PITA_00016(PITA_00016);PITA_00093(PITA_00093);PITA_00346(PITA_00346);PITA_00458(PITA_00458);PITA_00564(PITA_00564);PITA_00664(PITA_00664);PITA_00679(PITA_00679);PITA_00683(PITA_00683);PITA_00684(PITA_00684);PITA_00732(PITA_00732);PITA_00755(PITA_00755);PITA_00785(PITA_00785);PITA_00792(PITA_00792);PITA_00859(PITA_00859);PITA_00892(PITA_00892);PITA_00895(PITA_00895);PITA_00966(PITA_00966);PITA_009…
GO:0051704	BP	multi-organism process	230	116	346	5182	0.0328172	1	PITA_00256(PITA_00256);PITA_00697(PITA_00697);PITA_00941(PITA_00941);PITA_01019(PITA_01019);PITA_01224(PITA_01224);PITA_01624(PITA_01624);PITA_01666(PITA_01666);PITA_01775(PITA_01775);PITA_02217(PITA_02217);PITA_02326(PITA_02326);PITA_02460(PITA_02460);PITA_02473(PITA_02473);PITA_02600(PITA_02600);PITA_02893(PITA_02893);PITA_03080(PITA_03080);PITA_03097(PITA_03097);PITA_03560(PITA_03560);PITA_038…	PITA_00732(PITA_00732);PITA_01254(PITA_01254);PITA_01262(PITA_01262);PITA_03427(PITA_03427);PITA_03826(PITA_03826);PITA_04053(PITA_04053);PITA_04113(PITA_04113);PITA_05742(PITA_05742);PITA_05830(PITA_05830);PITA_05992(PITA_05992);PITA_06192(PITA_06192);PITA_06324(PITA_06324);PITA_06482(PITA_06482);PITA_06692(PITA_06692);PITA_07233(PITA_07233);PITA_07429(PITA_07429);PITA_08153(PITA_08153);PITA_086…
GO:0002034	BP	regulation of blood vessel diameter by renin-angiotensin	1	0	1	1	0.0609082	1	PITA_27052(PITA_27052)	-
GO:0003014	BP	renal system process	1	0	1	1	0.0609082	1	PITA_27052(PITA_27052)	-
GO:0003018	BP	vascular process in circulatory system	1	0	1	1	0.0609082	1	PITA_27052(PITA_27052)	-
GO:0003071	BP	renal system process involved in regulation of systemic arterial blood pressure	1	0	1	1	0.0609082	1	PITA_27052(PITA_27052)	-
GO:0003072	BP	renal control of peripheral vascular resistance involved in regulation of systemic arterial blood pressure	1	0	1	1	0.0609082	1	PITA_27052(PITA_27052)	-
GO:0035150	BP	regulation of tube size	1	0	1	1	0.0609082	1	PITA_27052(PITA_27052)	-
GO:0035296	BP	regulation of tube diameter	1	0	1	1	0.0609082	1	PITA_27052(PITA_27052)	-
GO:0097746	BP	regulation of blood vessel diameter	1	0	1	1	0.0609082	1	PITA_27052(PITA_27052)	-
GO:0005215	MF	transporter activity	136	101	237	3577	0.0758818	0.645729	PITA_00123(PITA_00123);PITA_00914(PITA_00914);PITA_01019(PITA_01019);PITA_01068(PITA_01068);PITA_01090(PITA_01090);PITA_02179(PITA_02179);PITA_02217(PITA_02217);PITA_02724(PITA_02724);PITA_03100(PITA_03100);PITA_03114(PITA_03114);PITA_03402(PITA_03402);PITA_03805(PITA_03805);PITA_04413(PITA_04413);PITA_05276(PITA_05276);PITA_05935(PITA_05935);PITA_07653(PITA_07653);PITA_07681(PITA_07681);PITA_076…	PITA_00016(PITA_00016);PITA_01254(PITA_01254);PITA_01280(PITA_01280);PITA_01489(PITA_01489);PITA_02088(PITA_02088);PITA_03256(PITA_03256);PITA_03285(PITA_03285);PITA_05830(PITA_05830);PITA_05915(PITA_05915);PITA_06860(PITA_06860);PITA_08034(PITA_08034);PITA_08302(PITA_08302);PITA_08478(PITA_08478);PITA_08640(PITA_08640);PITA_09293(PITA_09293);PITA_09750(PITA_09750);PITA_12705(PITA_12705);PITA_127…
GO:0005576	CC	extracellular region	165	175	340	5204	0.110206	0.440825	PITA_00236(PITA_00236);PITA_00697(PITA_00697);PITA_01212(PITA_01212);PITA_01224(PITA_01224);PITA_02460(PITA_02460);PITA_02473(PITA_02473);PITA_02591(PITA_02591);PITA_02971(PITA_02971);PITA_03097(PITA_03097);PITA_03190(PITA_03190);PITA_03640(PITA_03640);PITA_04124(PITA_04124);PITA_04147(PITA_04147);PITA_05792(PITA_05792);PITA_05907(PITA_05907);PITA_06395(PITA_06395);PITA_06706(PITA_06706);PITA_068…	PITA_00458(PITA_00458);PITA_00679(PITA_00679);PITA_00895(PITA_00895);PITA_00966(PITA_00966);PITA_01190(PITA_01190);PITA_01499(PITA_01499);PITA_01801(PITA_01801);PITA_01842(PITA_01842);PITA_01902(PITA_01902);PITA_02338(PITA_02338);PITA_02506(PITA_02506);PITA_02592(PITA_02592);PITA_02992(PITA_02992);PITA_03396(PITA_03396);PITA_03478(PITA_03478);PITA_03846(PITA_03846);PITA_03988(PITA_03988);PITA_041…
GO:0001990	BP	regulation of systemic arterial blood pressure by hormone	1	0	1	2	0.118108	1	PITA_27052(PITA_27052)	-
GO:0003008	BP	system process	1	0	1	2	0.118108	1	PITA_27052(PITA_27052)	-
GO:0003013	BP	circulatory system process	1	0	1	2	0.118108	1	PITA_27052(PITA_27052)	-
GO:0003044	BP	regulation of systemic arterial blood pressure mediated by a chemical signal	1	0	1	2	0.118108	1	PITA_27052(PITA_27052)	-
GO:0003073	BP	regulation of systemic arterial blood pressure	1	0	1	2	0.118108	1	PITA_27052(PITA_27052)	-
GO:0003081	BP	regulation of systemic arterial blood pressure by renin-angiotensin	1	0	1	2	0.118108	1	PITA_27052(PITA_27052)	-
GO:0008015	BP	blood circulation	1	0	1	2	0.118108	1	PITA_27052(PITA_27052)	-
GO:0008217	BP	regulation of blood pressure	1	0	1	2	0.118108	1	PITA_27052(PITA_27052)	-
GO:0050886	BP	endocrine process	1	0	1	2	0.118108	1	PITA_27052(PITA_27052)	-
GO:0003824	MF	catalytic activity	981	827	1808	29444	0.137894	0.645729	PITA_00011(PITA_00011);PITA_00042(PITA_00042);PITA_00123(PITA_00123);PITA_00206(PITA_00206);PITA_00236(PITA_00236);PITA_00256(PITA_00256);PITA_00284(PITA_00284);PITA_00394(PITA_00394);PITA_00479(PITA_00479);PITA_00536(PITA_00536);PITA_00576(PITA_00576);PITA_00598(PITA_00598);PITA_00611(PITA_00611);PITA_00697(PITA_00697);PITA_01090(PITA_01090);PITA_01171(PITA_01171);PITA_01197(PITA_01197);PITA_012…	PITA_00093(PITA_00093);PITA_00494(PITA_00494);PITA_00549(PITA_00549);PITA_00564(PITA_00564);PITA_00567(PITA_00567);PITA_00664(PITA_00664);PITA_00683(PITA_00683);PITA_00684(PITA_00684);PITA_00732(PITA_00732);PITA_00755(PITA_00755);PITA_00792(PITA_00792);PITA_00880(PITA_00880);PITA_00892(PITA_00892);PITA_00895(PITA_00895);PITA_00966(PITA_00966);PITA_01050(PITA_01050);PITA_01067(PITA_01067);PITA_012…
GO:0006826	BP	iron ion transport	1	0	1	3	0.171825	1	PITA_41482(PITA_41482)	-
GO:0033212	BP	iron import into cell	1	0	1	3	0.171825	1	PITA_41482(PITA_41482)	-
GO:0051649	BP	establishment of localization in cell	1	0	1	3	0.171825	1	PITA_41482(PITA_41482)	-
GO:0098657	BP	import into cell	1	0	1	3	0.171825	1	PITA_41482(PITA_41482)	-
GO:0048511	BP	rhythmic process	6	12	18	234	0.184108	1	PITA_16115(PITA_16115);PITA_18068(PITA_18068);PITA_31856(PITA_31856);PITA_41603(PITA_41603);PITA_43831(PITA_43831);PITA_50315(PITA_50315)	PITA_01973(PITA_01973);PITA_06931(PITA_06931);PITA_20563(PITA_20563);PITA_23051(PITA_23051);PITA_27325(PITA_27325);PITA_28012(PITA_28012);PITA_30883(PITA_30883);PITA_35660(PITA_35660);PITA_38054(PITA_38054);PITA_47554(PITA_47554);PITA_49739(PITA_49739);PITA_50780(PITA_50780)
GO:0031146	BP	SCF-dependent proteasomal ubiquitin-dependent protein catabolic process	3	1	4	39	0.211864	1	PITA_36522(PITA_36522);PITA_38918(PITA_38918);PITA_46151(PITA_46151)	PITA_24966(PITA_24966)
GO:0009055	MF	electron transfer activity	43	63	106	1622	0.221628	0.645729	PITA_01555(PITA_01555);PITA_02778(PITA_02778);PITA_04516(PITA_04516);PITA_06138(PITA_06138);PITA_06498(PITA_06498);PITA_06960(PITA_06960);PITA_07140(PITA_07140);PITA_07243(PITA_07243);PITA_07386(PITA_07386);PITA_12468(PITA_12468);PITA_12856(PITA_12856);PITA_13768(PITA_13768);PITA_14913(PITA_14913);PITA_15074(PITA_15074);PITA_16470(PITA_16470);PITA_17306(PITA_17306);PITA_18600(PITA_18600);PITA_192…	PITA_00567(PITA_00567);PITA_02198(PITA_02198);PITA_02678(PITA_02678);PITA_03493(PITA_03493);PITA_04800(PITA_04800);PITA_05067(PITA_05067);PITA_05811(PITA_05811);PITA_05827(PITA_05827);PITA_06387(PITA_06387);PITA_06416(PITA_06416);PITA_07657(PITA_07657);PITA_08098(PITA_08098);PITA_08291(PITA_08291);PITA_08680(PITA_08680);PITA_09684(PITA_09684);PITA_10497(PITA_10497);PITA_11422(PITA_11422);PITA_116…
GO:0016491	MF	oxidoreductase activity	43	63	106	1622	0.221628	0.645729	PITA_01555(PITA_01555);PITA_02778(PITA_02778);PITA_04516(PITA_04516);PITA_06138(PITA_06138);PITA_06498(PITA_06498);PITA_06960(PITA_06960);PITA_07140(PITA_07140);PITA_07243(PITA_07243);PITA_07386(PITA_07386);PITA_12468(PITA_12468);PITA_12856(PITA_12856);PITA_13768(PITA_13768);PITA_14913(PITA_14913);PITA_15074(PITA_15074);PITA_16470(PITA_16470);PITA_17306(PITA_17306);PITA_18600(PITA_18600);PITA_192…	PITA_00567(PITA_00567);PITA_02198(PITA_02198);PITA_02678(PITA_02678);PITA_03493(PITA_03493);PITA_04800(PITA_04800);PITA_05067(PITA_05067);PITA_05811(PITA_05811);PITA_05827(PITA_05827);PITA_06387(PITA_06387);PITA_06416(PITA_06416);PITA_07657(PITA_07657);PITA_08098(PITA_08098);PITA_08291(PITA_08291);PITA_08680(PITA_08680);PITA_09684(PITA_09684);PITA_10497(PITA_10497);PITA_11422(PITA_11422);PITA_116…
GO:0006879	BP	cellular iron ion homeostasis	1	0	1	4	0.222272	1	PITA_41482(PITA_41482)	-
GO:0016573	BP	histone acetylation	0	1	1	4	0.222272	1	-	PITA_03427(PITA_03427)
GO:0035065	BP	regulation of histone acetylation	0	1	1	4	0.222272	1	-	PITA_03427(PITA_03427)
GO:0035067	BP	negative regulation of histone acetylation	0	1	1	4	0.222272	1	-	PITA_03427(PITA_03427)
GO:0035519	BP	protein K29-linked ubiquitination	1	0	1	4	0.222272	1	PITA_27873(PITA_27873)	-
GO:0043967	BP	histone H4 acetylation	0	1	1	4	0.222272	1	-	PITA_03427(PITA_03427)
GO:0044314	BP	protein K27-linked ubiquitination	1	0	1	4	0.222272	1	PITA_27873(PITA_27873)	-
GO:0046916	BP	cellular transition metal ion homeostasis	1	0	1	4	0.222272	1	PITA_41482(PITA_41482)	-
GO:0051641	BP	cellular localization	1	0	1	4	0.222272	1	PITA_41482(PITA_41482)	-
GO:0055072	BP	iron ion homeostasis	1	0	1	4	0.222272	1	PITA_41482(PITA_41482)	-
GO:0055076	BP	transition metal ion homeostasis	1	0	1	4	0.222272	1	PITA_41482(PITA_41482)	-
GO:0085020	BP	protein K6-linked ubiquitination	1	0	1	4	0.222272	1	PITA_27873(PITA_27873)	-
GO:0090239	BP	regulation of histone H4 acetylation	0	1	1	4	0.222272	1	-	PITA_03427(PITA_03427)
GO:0090241	BP	negative regulation of histone H4 acetylation	0	1	1	4	0.222272	1	-	PITA_03427(PITA_03427)
GO:1901983	BP	regulation of protein acetylation	0	1	1	4	0.222272	1	-	PITA_03427(PITA_03427)
GO:1901984	BP	negative regulation of protein acetylation	0	1	1	4	0.222272	1	-	PITA_03427(PITA_03427)
GO:2000756	BP	regulation of peptidyl-lysine acetylation	0	1	1	4	0.222272	1	-	PITA_03427(PITA_03427)
GO:2000757	BP	negative regulation of peptidyl-lysine acetylation	0	1	1	4	0.222272	1	-	PITA_03427(PITA_03427)
GO:0010639	BP	negative regulation of organelle organization	1	3	4	43	0.265363	1	PITA_27873(PITA_27873)	PITA_03427(PITA_03427);PITA_09411(PITA_09411);PITA_46221(PITA_46221)
GO:2001251	BP	negative regulation of chromosome organization	1	3	4	43	0.265363	1	PITA_27873(PITA_27873)	PITA_03427(PITA_03427);PITA_09411(PITA_09411);PITA_46221(PITA_46221)
GO:0002376	BP	immune system process	93	25	118	1831	0.27222	1	PITA_00941(PITA_00941);PITA_01224(PITA_01224);PITA_01666(PITA_01666);PITA_02326(PITA_02326);PITA_02473(PITA_02473);PITA_03080(PITA_03080);PITA_03097(PITA_03097);PITA_05792(PITA_05792);PITA_07681(PITA_07681);PITA_09428(PITA_09428);PITA_10007(PITA_10007);PITA_10976(PITA_10976);PITA_11859(PITA_11859);PITA_11885(PITA_11885);PITA_12148(PITA_12148);PITA_12188(PITA_12188);PITA_13820(PITA_13820);PITA_139…	PITA_00732(PITA_00732);PITA_03826(PITA_03826);PITA_07233(PITA_07233);PITA_09317(PITA_09317);PITA_09651(PITA_09651);PITA_12761(PITA_12761);PITA_16366(PITA_16366);PITA_16606(PITA_16606);PITA_16956(PITA_16956);PITA_17439(PITA_17439);PITA_28582(PITA_28582);PITA_29058(PITA_29058);PITA_29943(PITA_29943);PITA_31885(PITA_31885);PITA_33049(PITA_33049);PITA_35393(PITA_35393);PITA_36363(PITA_36363);PITA_385…
GO:0051129	BP	negative regulation of cellular component organization	1	3	4	45	0.292987	1	PITA_27873(PITA_27873)	PITA_03427(PITA_03427);PITA_09411(PITA_09411);PITA_46221(PITA_46221)
GO:0060089	MF	molecular transducer activity	38	26	64	986	0.302721	0.645729	PITA_00256(PITA_00256);PITA_00576(PITA_00576);PITA_02255(PITA_02255);PITA_03495(PITA_03495);PITA_04118(PITA_04118);PITA_04461(PITA_04461);PITA_09591(PITA_09591);PITA_11099(PITA_11099);PITA_11935(PITA_11935);PITA_12073(PITA_12073);PITA_15139(PITA_15139);PITA_15662(PITA_15662);PITA_16990(PITA_16990);PITA_17060(PITA_17060);PITA_20229(PITA_20229);PITA_24775(PITA_24775);PITA_25727(PITA_25727);PITA_259…	PITA_01986(PITA_01986);PITA_03512(PITA_03512);PITA_03679(PITA_03679);PITA_03826(PITA_03826);PITA_06374(PITA_06374);PITA_08039(PITA_08039);PITA_12320(PITA_12320);PITA_16161(PITA_16161);PITA_16878(PITA_16878);PITA_19537(PITA_19537);PITA_20356(PITA_20356);PITA_20620(PITA_20620);PITA_20751(PITA_20751);PITA_26845(PITA_26845);PITA_26860(PITA_26860);PITA_30119(PITA_30119);PITA_36798(PITA_36798);PITA_369…
GO:0033043	BP	regulation of organelle organization	1	3	4	46	0.306938	1	PITA_27873(PITA_27873)	PITA_03427(PITA_03427);PITA_09411(PITA_09411);PITA_46221(PITA_46221)
GO:0033044	BP	regulation of chromosome organization	1	3	4	46	0.306938	1	PITA_27873(PITA_27873)	PITA_03427(PITA_03427);PITA_09411(PITA_09411);PITA_46221(PITA_46221)
GO:0051276	BP	chromosome organization	1	3	4	46	0.306938	1	PITA_27873(PITA_27873)	PITA_03427(PITA_03427);PITA_09411(PITA_09411);PITA_46221(PITA_46221)
GO:0008152	BP	metabolic process	1139	945	2084	34060	0.311298	1	PITA_00011(PITA_00011);PITA_00042(PITA_00042);PITA_00123(PITA_00123);PITA_00206(PITA_00206);PITA_00236(PITA_00236);PITA_00256(PITA_00256);PITA_00284(PITA_00284);PITA_00322(PITA_00322);PITA_00394(PITA_00394);PITA_00479(PITA_00479);PITA_00536(PITA_00536);PITA_00576(PITA_00576);PITA_00598(PITA_00598);PITA_00611(PITA_00611);PITA_00697(PITA_00697);PITA_00941(PITA_00941);PITA_01090(PITA_01090);PITA_011…	PITA_00093(PITA_00093);PITA_00494(PITA_00494);PITA_00549(PITA_00549);PITA_00564(PITA_00564);PITA_00567(PITA_00567);PITA_00664(PITA_00664);PITA_00683(PITA_00683);PITA_00684(PITA_00684);PITA_00732(PITA_00732);PITA_00755(PITA_00755);PITA_00792(PITA_00792);PITA_00880(PITA_00880);PITA_00892(PITA_00892);PITA_00895(PITA_00895);PITA_00966(PITA_00966);PITA_01050(PITA_01050);PITA_01067(PITA_01067);PITA_011…
GO:0045676	BP	regulation of R7 cell differentiation	1	0	1	6	0.314136	1	PITA_27873(PITA_27873)	-
GO:0110116	BP	regulation of compound eye photoreceptor cell differentiation	1	0	1	6	0.314136	1	PITA_27873(PITA_27873)	-
GO:2000027	BP	regulation of animal organ morphogenesis	1	0	1	6	0.314136	1	PITA_27873(PITA_27873)	-
GO:0019012	CC	virion	4	1	5	61	0.320882	0.962646	PITA_06960(PITA_06960);PITA_21896(PITA_21896);PITA_23301(PITA_23301);PITA_51101(PITA_51101)	PITA_03493(PITA_03493)
GO:0006996	BP	organelle organization	1	3	4	47	0.320955	1	PITA_27873(PITA_27873)	PITA_03427(PITA_03427);PITA_09411(PITA_09411);PITA_46221(PITA_46221)
GO:0006473	BP	protein acetylation	0	1	1	7	0.355917	1	-	PITA_03427(PITA_03427)
GO:0006475	BP	internal protein amino acid acetylation	0	1	1	7	0.355917	1	-	PITA_03427(PITA_03427)
GO:0018393	BP	internal peptidyl-lysine acetylation	0	1	1	7	0.355917	1	-	PITA_03427(PITA_03427)
GO:0018394	BP	peptidyl-lysine acetylation	0	1	1	7	0.355917	1	-	PITA_03427(PITA_03427)
GO:0031057	BP	negative regulation of histone modification	0	1	1	7	0.355917	1	-	PITA_03427(PITA_03427)
GO:0043543	BP	protein acylation	0	1	1	7	0.355917	1	-	PITA_03427(PITA_03427)
GO:0046532	BP	regulation of photoreceptor cell differentiation	1	0	1	7	0.355917	1	PITA_27873(PITA_27873)	-
GO:1905268	BP	negative regulation of chromatin organization	0	1	1	7	0.355917	1	-	PITA_03427(PITA_03427)
GO:0040007	BP	growth	40	55	95	1505	0.372771	1	PITA_02217(PITA_02217);PITA_02424(PITA_02424);PITA_03114(PITA_03114);PITA_07386(PITA_07386);PITA_08265(PITA_08265);PITA_10092(PITA_10092);PITA_11007(PITA_11007);PITA_12670(PITA_12670);PITA_12789(PITA_12789);PITA_12856(PITA_12856);PITA_14471(PITA_14471);PITA_15074(PITA_15074);PITA_15662(PITA_15662);PITA_17060(PITA_17060);PITA_19633(PITA_19633);PITA_20104(PITA_20104);PITA_22525(PITA_22525);PITA_233…	PITA_02198(PITA_02198);PITA_03679(PITA_03679);PITA_04948(PITA_04948);PITA_05992(PITA_05992);PITA_06192(PITA_06192);PITA_06866(PITA_06866);PITA_07150(PITA_07150);PITA_07253(PITA_07253);PITA_08625(PITA_08625);PITA_09750(PITA_09750);PITA_09825(PITA_09825);PITA_11607(PITA_11607);PITA_12088(PITA_12088);PITA_12834(PITA_12834);PITA_13368(PITA_13368);PITA_16626(PITA_16626);PITA_17797(PITA_17797);PITA_198…
GO:0000070	BP	mitotic sister chromatid segregation	1	2	3	36	0.376912	1	PITA_27873(PITA_27873)	PITA_09411(PITA_09411);PITA_46221(PITA_46221)
GO:0000280	BP	nuclear division	1	2	3	36	0.376912	1	PITA_27873(PITA_27873)	PITA_09411(PITA_09411);PITA_46221(PITA_46221)
GO:0000819	BP	sister chromatid segregation	1	2	3	36	0.376912	1	PITA_27873(PITA_27873)	PITA_09411(PITA_09411);PITA_46221(PITA_46221)
GO:0007059	BP	chromosome segregation	1	2	3	36	0.376912	1	PITA_27873(PITA_27873)	PITA_09411(PITA_09411);PITA_46221(PITA_46221)
GO:0007088	BP	regulation of mitotic nuclear division	1	2	3	36	0.376912	1	PITA_27873(PITA_27873)	PITA_09411(PITA_09411);PITA_46221(PITA_46221)
GO:0007091	BP	metaphase/anaphase transition of mitotic cell cycle	1	2	3	36	0.376912	1	PITA_27873(PITA_27873)	PITA_09411(PITA_09411);PITA_46221(PITA_46221)
GO:0007094	BP	mitotic spindle assembly checkpoint	1	2	3	36	0.376912	1	PITA_27873(PITA_27873)	PITA_09411(PITA_09411);PITA_46221(PITA_46221)
GO:0010965	BP	regulation of mitotic sister chromatid separation	1	2	3	36	0.376912	1	PITA_27873(PITA_27873)	PITA_09411(PITA_09411);PITA_46221(PITA_46221)
GO:0030071	BP	regulation of mitotic metaphase/anaphase transition	1	2	3	36	0.376912	1	PITA_27873(PITA_27873)	PITA_09411(PITA_09411);PITA_46221(PITA_46221)
GO:0031577	BP	spindle checkpoint	1	2	3	36	0.376912	1	PITA_27873(PITA_27873)	PITA_09411(PITA_09411);PITA_46221(PITA_46221)
GO:0033045	BP	regulation of sister chromatid segregation	1	2	3	36	0.376912	1	PITA_27873(PITA_27873)	PITA_09411(PITA_09411);PITA_46221(PITA_46221)
GO:0033046	BP	negative regulation of sister chromatid segregation	1	2	3	36	0.376912	1	PITA_27873(PITA_27873)	PITA_09411(PITA_09411);PITA_46221(PITA_46221)
GO:0033047	BP	regulation of mitotic sister chromatid segregation	1	2	3	36	0.376912	1	PITA_27873(PITA_27873)	PITA_09411(PITA_09411);PITA_46221(PITA_46221)
GO:0033048	BP	negative regulation of mitotic sister chromatid segregation	1	2	3	36	0.376912	1	PITA_27873(PITA_27873)	PITA_09411(PITA_09411);PITA_46221(PITA_46221)
GO:0044784	BP	metaphase/anaphase transition of cell cycle	1	2	3	36	0.376912	1	PITA_27873(PITA_27873)	PITA_09411(PITA_09411);PITA_46221(PITA_46221)
GO:0045839	BP	negative regulation of mitotic nuclear division	1	2	3	36	0.376912	1	PITA_27873(PITA_27873)	PITA_09411(PITA_09411);PITA_46221(PITA_46221)
GO:0045841	BP	negative regulation of mitotic metaphase/anaphase transition	1	2	3	36	0.376912	1	PITA_27873(PITA_27873)	PITA_09411(PITA_09411);PITA_46221(PITA_46221)
GO:0048285	BP	organelle fission	1	2	3	36	0.376912	1	PITA_27873(PITA_27873)	PITA_09411(PITA_09411);PITA_46221(PITA_46221)
GO:0051304	BP	chromosome separation	1	2	3	36	0.376912	1	PITA_27873(PITA_27873)	PITA_09411(PITA_09411);PITA_46221(PITA_46221)
GO:0051306	BP	mitotic sister chromatid separation	1	2	3	36	0.376912	1	PITA_27873(PITA_27873)	PITA_09411(PITA_09411);PITA_46221(PITA_46221)
GO:0051783	BP	regulation of nuclear division	1	2	3	36	0.376912	1	PITA_27873(PITA_27873)	PITA_09411(PITA_09411);PITA_46221(PITA_46221)
GO:0051784	BP	negative regulation of nuclear division	1	2	3	36	0.376912	1	PITA_27873(PITA_27873)	PITA_09411(PITA_09411);PITA_46221(PITA_46221)
GO:0051983	BP	regulation of chromosome segregation	1	2	3	36	0.376912	1	PITA_27873(PITA_27873)	PITA_09411(PITA_09411);PITA_46221(PITA_46221)
GO:0051985	BP	negative regulation of chromosome segregation	1	2	3	36	0.376912	1	PITA_27873(PITA_27873)	PITA_09411(PITA_09411);PITA_46221(PITA_46221)
GO:0071173	BP	spindle assembly checkpoint	1	2	3	36	0.376912	1	PITA_27873(PITA_27873)	PITA_09411(PITA_09411);PITA_46221(PITA_46221)
GO:0071174	BP	mitotic spindle checkpoint	1	2	3	36	0.376912	1	PITA_27873(PITA_27873)	PITA_09411(PITA_09411);PITA_46221(PITA_46221)
GO:0098813	BP	nuclear chromosome segregation	1	2	3	36	0.376912	1	PITA_27873(PITA_27873)	PITA_09411(PITA_09411);PITA_46221(PITA_46221)
GO:0140014	BP	mitotic nuclear division	1	2	3	36	0.376912	1	PITA_27873(PITA_27873)	PITA_09411(PITA_09411);PITA_46221(PITA_46221)
GO:1902099	BP	regulation of metaphase/anaphase transition of cell cycle	1	2	3	36	0.376912	1	PITA_27873(PITA_27873)	PITA_09411(PITA_09411);PITA_46221(PITA_46221)
GO:1902100	BP	negative regulation of metaphase/anaphase transition of cell cycle	1	2	3	36	0.376912	1	PITA_27873(PITA_27873)	PITA_09411(PITA_09411);PITA_46221(PITA_46221)
GO:1905818	BP	regulation of chromosome separation	1	2	3	36	0.376912	1	PITA_27873(PITA_27873)	PITA_09411(PITA_09411);PITA_46221(PITA_46221)
GO:1905819	BP	negative regulation of chromosome separation	1	2	3	36	0.376912	1	PITA_27873(PITA_27873)	PITA_09411(PITA_09411);PITA_46221(PITA_46221)
GO:2000816	BP	negative regulation of mitotic sister chromatid separation	1	2	3	36	0.376912	1	PITA_27873(PITA_27873)	PITA_09411(PITA_09411);PITA_46221(PITA_46221)
GO:0001654	BP	eye development	1	0	1	8	0.395154	1	PITA_27873(PITA_27873)	-
GO:0001745	BP	compound eye morphogenesis	1	0	1	8	0.395154	1	PITA_27873(PITA_27873)	-
GO:0001751	BP	compound eye photoreceptor cell differentiation	1	0	1	8	0.395154	1	PITA_27873(PITA_27873)	-
GO:0001754	BP	eye photoreceptor cell differentiation	1	0	1	8	0.395154	1	PITA_27873(PITA_27873)	-
GO:0006479	BP	protein methylation	0	1	1	8	0.395154	1	-	PITA_03427(PITA_03427)
GO:0006919	BP	activation of cysteine-type endopeptidase activity involved in apoptotic process	1	0	1	8	0.395154	1	PITA_41482(PITA_41482)	-
GO:0007423	BP	sensory organ development	1	0	1	8	0.395154	1	PITA_27873(PITA_27873)	-
GO:0008213	BP	protein alkylation	0	1	1	8	0.395154	1	-	PITA_03427(PITA_03427)
GO:0009887	BP	animal organ morphogenesis	1	0	1	8	0.395154	1	PITA_27873(PITA_27873)	-
GO:0010950	BP	positive regulation of endopeptidase activity	1	0	1	8	0.395154	1	PITA_41482(PITA_41482)	-
GO:0010952	BP	positive regulation of peptidase activity	1	0	1	8	0.395154	1	PITA_41482(PITA_41482)	-
GO:0016570	BP	histone modification	0	1	1	8	0.395154	1	-	PITA_03427(PITA_03427)
GO:0016571	BP	histone methylation	0	1	1	8	0.395154	1	-	PITA_03427(PITA_03427)
GO:0018022	BP	peptidyl-lysine methylation	0	1	1	8	0.395154	1	-	PITA_03427(PITA_03427)
GO:0031056	BP	regulation of histone modification	0	1	1	8	0.395154	1	-	PITA_03427(PITA_03427)
GO:0031058	BP	positive regulation of histone modification	0	1	1	8	0.395154	1	-	PITA_03427(PITA_03427)
GO:0031060	BP	regulation of histone methylation	0	1	1	8	0.395154	1	-	PITA_03427(PITA_03427)
GO:0031062	BP	positive regulation of histone methylation	0	1	1	8	0.395154	1	-	PITA_03427(PITA_03427)
GO:0034968	BP	histone lysine methylation	0	1	1	8	0.395154	1	-	PITA_03427(PITA_03427)
GO:0043280	BP	positive regulation of cysteine-type endopeptidase activity involved in apoptotic process	1	0	1	8	0.395154	1	PITA_41482(PITA_41482)	-
GO:0043281	BP	regulation of cysteine-type endopeptidase activity involved in apoptotic process	1	0	1	8	0.395154	1	PITA_41482(PITA_41482)	-
GO:0045466	BP	R7 cell differentiation	1	0	1	8	0.395154	1	PITA_27873(PITA_27873)	-
GO:0048592	BP	eye morphogenesis	1	0	1	8	0.395154	1	PITA_27873(PITA_27873)	-
GO:0048749	BP	compound eye development	1	0	1	8	0.395154	1	PITA_27873(PITA_27873)	-
GO:0048880	BP	sensory system development	1	0	1	8	0.395154	1	PITA_27873(PITA_27873)	-
GO:0051336	BP	regulation of hydrolase activity	1	0	1	8	0.395154	1	PITA_41482(PITA_41482)	-
GO:0051345	BP	positive regulation of hydrolase activity	1	0	1	8	0.395154	1	PITA_41482(PITA_41482)	-
GO:0051567	BP	histone H3-K9 methylation	0	1	1	8	0.395154	1	-	PITA_03427(PITA_03427)
GO:0051570	BP	regulation of histone H3-K9 methylation	0	1	1	8	0.395154	1	-	PITA_03427(PITA_03427)
GO:0051574	BP	positive regulation of histone H3-K9 methylation	0	1	1	8	0.395154	1	-	PITA_03427(PITA_03427)
GO:0052547	BP	regulation of peptidase activity	1	0	1	8	0.395154	1	PITA_41482(PITA_41482)	-
GO:0052548	BP	regulation of endopeptidase activity	1	0	1	8	0.395154	1	PITA_41482(PITA_41482)	-
GO:0061647	BP	histone H3-K9 modification	0	1	1	8	0.395154	1	-	PITA_03427(PITA_03427)
GO:0090596	BP	sensory organ morphogenesis	1	0	1	8	0.395154	1	PITA_27873(PITA_27873)	-
GO:0150063	BP	visual system development	1	0	1	8	0.395154	1	PITA_27873(PITA_27873)	-
GO:2000116	BP	regulation of cysteine-type endopeptidase activity	1	0	1	8	0.395154	1	PITA_41482(PITA_41482)	-
GO:2001056	BP	positive regulation of cysteine-type endopeptidase activity	1	0	1	8	0.395154	1	PITA_41482(PITA_41482)	-
GO:0016209	MF	antioxidant activity	49	21	70	1119	0.410186	0.645729	PITA_00236(PITA_00236);PITA_02591(PITA_02591);PITA_02971(PITA_02971);PITA_05843(PITA_05843);PITA_06876(PITA_06876);PITA_07404(PITA_07404);PITA_07523(PITA_07523);PITA_07795(PITA_07795);PITA_08091(PITA_08091);PITA_08265(PITA_08265);PITA_11995(PITA_11995);PITA_12670(PITA_12670);PITA_14640(PITA_14640);PITA_15288(PITA_15288);PITA_16292(PITA_16292);PITA_17421(PITA_17421);PITA_17963(PITA_17963);PITA_189…	PITA_02338(PITA_02338);PITA_05904(PITA_05904);PITA_05992(PITA_05992);PITA_06219(PITA_06219);PITA_12055(PITA_12055);PITA_17817(PITA_17817);PITA_19192(PITA_19192);PITA_20099(PITA_20099);PITA_22001(PITA_22001);PITA_26845(PITA_26845);PITA_27666(PITA_27666);PITA_28469(PITA_28469);PITA_29232(PITA_29232);PITA_32791(PITA_32791);PITA_37071(PITA_37071);PITA_38791(PITA_38791);PITA_45032(PITA_45032);PITA_455…
GO:0016530	MF	metallochaperone activity	0	1	1	9	0.430486	0.645729	-	PITA_36213(PITA_36213)
GO:0140104	MF	molecular carrier activity	0	1	1	9	0.430486	0.645729	-	PITA_36213(PITA_36213)
GO:0016569	BP	covalent chromatin modification	0	1	1	9	0.432001	1	-	PITA_03427(PITA_03427)
GO:0032259	BP	methylation	0	1	1	9	0.432001	1	-	PITA_03427(PITA_03427)
GO:0043414	BP	macromolecule methylation	0	1	1	9	0.432001	1	-	PITA_03427(PITA_03427)
GO:0046530	BP	photoreceptor cell differentiation	1	0	1	9	0.432001	1	PITA_27873(PITA_27873)	-
GO:0070534	BP	protein K63-linked ubiquitination	1	0	1	9	0.432001	1	PITA_27873(PITA_27873)	-
GO:0006915	BP	apoptotic process	2	0	2	25	0.455239	1	PITA_15662(PITA_15662);PITA_41482(PITA_41482)	-
GO:0042981	BP	regulation of apoptotic process	2	0	2	25	0.455239	1	PITA_15662(PITA_15662);PITA_41482(PITA_41482)	-
GO:0043065	BP	positive regulation of apoptotic process	2	0	2	25	0.455239	1	PITA_15662(PITA_15662);PITA_41482(PITA_41482)	-
GO:0006325	BP	chromatin organization	0	1	1	10	0.466605	1	-	PITA_03427(PITA_03427)
GO:0007035	BP	vacuolar acidification	1	0	1	10	0.466605	1	PITA_41482(PITA_41482)	-
GO:0010638	BP	positive regulation of organelle organization	0	1	1	10	0.466605	1	-	PITA_03427(PITA_03427)
GO:0070979	BP	protein K11-linked ubiquitination	1	0	1	10	0.466605	1	PITA_27873(PITA_27873)	-
GO:1902275	BP	regulation of chromatin organization	0	1	1	10	0.466605	1	-	PITA_03427(PITA_03427)
GO:1905269	BP	positive regulation of chromatin organization	0	1	1	10	0.466605	1	-	PITA_03427(PITA_03427)
GO:2001252	BP	positive regulation of chromosome organization	0	1	1	10	0.466605	1	-	PITA_03427(PITA_03427)
GO:0018205	BP	peptidyl-lysine modification	0	1	1	11	0.499101	1	-	PITA_03427(PITA_03427)
GO:0045851	BP	pH reduction	1	0	1	11	0.499101	1	PITA_41482(PITA_41482)	-
GO:0051452	BP	intracellular pH reduction	1	0	1	11	0.499101	1	PITA_41482(PITA_41482)	-
GO:0008219	BP	cell death	2	0	2	28	0.515381	1	PITA_15662(PITA_15662);PITA_41482(PITA_41482)	-
GO:0010941	BP	regulation of cell death	2	0	2	28	0.515381	1	PITA_15662(PITA_15662);PITA_41482(PITA_41482)	-
GO:0010942	BP	positive regulation of cell death	2	0	2	28	0.515381	1	PITA_15662(PITA_15662);PITA_41482(PITA_41482)	-
GO:0012501	BP	programmed cell death	2	0	2	28	0.515381	1	PITA_15662(PITA_15662);PITA_41482(PITA_41482)	-
GO:0043067	BP	regulation of programmed cell death	2	0	2	28	0.515381	1	PITA_15662(PITA_15662);PITA_41482(PITA_41482)	-
GO:0043068	BP	positive regulation of programmed cell death	2	0	2	28	0.515381	1	PITA_15662(PITA_15662);PITA_41482(PITA_41482)	-
GO:0018193	BP	peptidyl-amino acid modification	0	1	1	12	0.529618	1	-	PITA_03427(PITA_03427)
GO:0045862	BP	positive regulation of proteolysis	1	0	1	12	0.529618	1	PITA_41482(PITA_41482)	-
GO:0022610	BP	biological adhesion	7	2	9	147	0.542409	1	PITA_01664(PITA_01664);PITA_04461(PITA_04461);PITA_11574(PITA_11574);PITA_12073(PITA_12073);PITA_37730(PITA_37730);PITA_43351(PITA_43351);PITA_43414(PITA_43414)	PITA_22401(PITA_22401);PITA_36792(PITA_36792)
GO:0006885	BP	regulation of pH	1	0	1	13	0.558276	1	PITA_41482(PITA_41482)	-
GO:0030004	BP	cellular monovalent inorganic cation homeostasis	1	0	1	13	0.558276	1	PITA_41482(PITA_41482)	-
GO:0030641	BP	regulation of cellular pH	1	0	1	13	0.558276	1	PITA_41482(PITA_41482)	-
GO:0051453	BP	regulation of intracellular pH	1	0	1	13	0.558276	1	PITA_41482(PITA_41482)	-
GO:0055067	BP	monovalent inorganic cation homeostasis	1	0	1	13	0.558276	1	PITA_41482(PITA_41482)	-
GO:0070936	BP	protein K48-linked ubiquitination	1	0	1	14	0.58519	1	PITA_27873(PITA_27873)	-
GO:0090066	BP	regulation of anatomical structure size	1	0	1	14	0.58519	1	PITA_27052(PITA_27052)	-
GO:0055044	CC	symplast	100	135	235	3865	0.585593	1	PITA_00256(PITA_00256);PITA_02971(PITA_02971);PITA_03114(PITA_03114);PITA_04342(PITA_04342);PITA_04989(PITA_04989);PITA_05454(PITA_05454);PITA_07499(PITA_07499);PITA_07523(PITA_07523);PITA_10535(PITA_10535);PITA_10781(PITA_10781);PITA_11468(PITA_11468);PITA_11935(PITA_11935);PITA_11995(PITA_11995);PITA_12549(PITA_12549);PITA_12856(PITA_12856);PITA_13627(PITA_13627);PITA_14317(PITA_14317);PITA_144…	PITA_00679(PITA_00679);PITA_01298(PITA_01298);PITA_01762(PITA_01762);PITA_01842(PITA_01842);PITA_02198(PITA_02198);PITA_02338(PITA_02338);PITA_03207(PITA_03207);PITA_03612(PITA_03612);PITA_03679(PITA_03679);PITA_03846(PITA_03846);PITA_03887(PITA_03887);PITA_04948(PITA_04948);PITA_05564(PITA_05564);PITA_05709(PITA_05709);PITA_05742(PITA_05742);PITA_06387(PITA_06387);PITA_06860(PITA_06860);PITA_070…
GO:0000209	BP	protein polyubiquitination	1	0	1	15	0.610464	1	PITA_27873(PITA_27873)	-
GO:0016567	BP	protein ubiquitination	1	0	1	15	0.610464	1	PITA_27873(PITA_27873)	-
GO:0030162	BP	regulation of proteolysis	1	0	1	15	0.610464	1	PITA_41482(PITA_41482)	-
GO:0032446	BP	protein modification by small protein conjugation	1	0	1	15	0.610464	1	PITA_27873(PITA_27873)	-
GO:0070647	BP	protein modification by small protein conjugation or removal	1	0	1	15	0.610464	1	PITA_27873(PITA_27873)	-
GO:0051179	BP	localization	227	182	409	6820	0.647189	1	PITA_00123(PITA_00123);PITA_00914(PITA_00914);PITA_01019(PITA_01019);PITA_01068(PITA_01068);PITA_01090(PITA_01090);PITA_02179(PITA_02179);PITA_02217(PITA_02217);PITA_02326(PITA_02326);PITA_02606(PITA_02606);PITA_02724(PITA_02724);PITA_02944(PITA_02944);PITA_03091(PITA_03091);PITA_03100(PITA_03100);PITA_03114(PITA_03114);PITA_03402(PITA_03402);PITA_03420(PITA_03420);PITA_03438(PITA_03438);PITA_038…	PITA_00016(PITA_00016);PITA_00732(PITA_00732);PITA_01254(PITA_01254);PITA_01280(PITA_01280);PITA_01298(PITA_01298);PITA_01489(PITA_01489);PITA_01589(PITA_01589);PITA_02088(PITA_02088);PITA_03256(PITA_03256);PITA_03285(PITA_03285);PITA_03826(PITA_03826);PITA_04754(PITA_04754);PITA_04805(PITA_04805);PITA_05722(PITA_05722);PITA_05830(PITA_05830);PITA_05915(PITA_05915);PITA_05987(PITA_05987);PITA_063…
GO:0010657	BP	muscle cell apoptotic process	1	0	1	17	0.656487	1	PITA_15662(PITA_15662)	-
GO:0010658	BP	striated muscle cell apoptotic process	1	0	1	17	0.656487	1	PITA_15662(PITA_15662)	-
GO:0010659	BP	cardiac muscle cell apoptotic process	1	0	1	17	0.656487	1	PITA_15662(PITA_15662)	-
GO:0010660	BP	regulation of muscle cell apoptotic process	1	0	1	17	0.656487	1	PITA_15662(PITA_15662)	-
GO:0010661	BP	positive regulation of muscle cell apoptotic process	1	0	1	17	0.656487	1	PITA_15662(PITA_15662)	-
GO:0010662	BP	regulation of striated muscle cell apoptotic process	1	0	1	17	0.656487	1	PITA_15662(PITA_15662)	-
GO:0010663	BP	positive regulation of striated muscle cell apoptotic process	1	0	1	17	0.656487	1	PITA_15662(PITA_15662)	-
GO:0010665	BP	regulation of cardiac muscle cell apoptotic process	1	0	1	17	0.656487	1	PITA_15662(PITA_15662)	-
GO:0010666	BP	positive regulation of cardiac muscle cell apoptotic process	1	0	1	17	0.656487	1	PITA_15662(PITA_15662)	-
GO:0006875	BP	cellular metal ion homeostasis	1	0	1	18	0.677419	1	PITA_41482(PITA_41482)	-
GO:0055065	BP	metal ion homeostasis	1	0	1	18	0.677419	1	PITA_41482(PITA_41482)	-
GO:0051128	BP	regulation of cellular component organization	1	3	4	76	0.687512	1	PITA_27873(PITA_27873)	PITA_03427(PITA_03427);PITA_09411(PITA_09411);PITA_46221(PITA_46221)
GO:0048513	BP	animal organ development	1	0	1	19	0.697075	1	PITA_27873(PITA_27873)	-
GO:0016043	BP	cellular component organization	1	3	4	77	0.697367	1	PITA_27873(PITA_27873)	PITA_03427(PITA_03427);PITA_09411(PITA_09411);PITA_46221(PITA_46221)
GO:0000041	BP	transition metal ion transport	1	0	1	20	0.715534	1	PITA_41482(PITA_41482)	-
GO:0031400	BP	negative regulation of protein modification process	0	1	1	20	0.715534	1	-	PITA_03427(PITA_03427)
GO:0022603	BP	regulation of anatomical structure morphogenesis	1	0	1	23	0.764435	1	PITA_27873(PITA_27873)	-
GO:0030054	CC	cell junction	100	135	235	3986	0.770552	1	PITA_00256(PITA_00256);PITA_02971(PITA_02971);PITA_03114(PITA_03114);PITA_04342(PITA_04342);PITA_04989(PITA_04989);PITA_05454(PITA_05454);PITA_07499(PITA_07499);PITA_07523(PITA_07523);PITA_10535(PITA_10535);PITA_10781(PITA_10781);PITA_11468(PITA_11468);PITA_11935(PITA_11935);PITA_11995(PITA_11995);PITA_12549(PITA_12549);PITA_12856(PITA_12856);PITA_13627(PITA_13627);PITA_14317(PITA_14317);PITA_144…	PITA_00679(PITA_00679);PITA_01298(PITA_01298);PITA_01762(PITA_01762);PITA_01842(PITA_01842);PITA_02198(PITA_02198);PITA_02338(PITA_02338);PITA_03207(PITA_03207);PITA_03612(PITA_03612);PITA_03679(PITA_03679);PITA_03846(PITA_03846);PITA_03887(PITA_03887);PITA_04948(PITA_04948);PITA_05564(PITA_05564);PITA_05709(PITA_05709);PITA_05742(PITA_05742);PITA_06387(PITA_06387);PITA_06860(PITA_06860);PITA_070…
GO:0065008	BP	regulation of biological quality	2	0	2	46	0.778944	1	PITA_27052(PITA_27052);PITA_41482(PITA_41482)	-
GO:0009295	CC	nucleoid	3	0	3	66	0.7798	1	PITA_13302(PITA_13302);PITA_33835(PITA_33835);PITA_38007(PITA_38007)	-
GO:0009653	BP	anatomical structure morphogenesis	1	0	1	25	0.792272	1	PITA_27873(PITA_27873)	-
GO:0065007	BP	biological regulation	448	319	767	12902	0.80502	1	PITA_00210(PITA_00210);PITA_00236(PITA_00236);PITA_00256(PITA_00256);PITA_00322(PITA_00322);PITA_00576(PITA_00576);PITA_00598(PITA_00598);PITA_00941(PITA_00941);PITA_01224(PITA_01224);PITA_01294(PITA_01294);PITA_01313(PITA_01313);PITA_01466(PITA_01466);PITA_01666(PITA_01666);PITA_01775(PITA_01775);PITA_01880(PITA_01880);PITA_01916(PITA_01916);PITA_02159(PITA_02159);PITA_02217(PITA_02217);PITA_022…	PITA_00684(PITA_00684);PITA_00732(PITA_00732);PITA_01254(PITA_01254);PITA_01280(PITA_01280);PITA_01973(PITA_01973);PITA_01986(PITA_01986);PITA_02038(PITA_02038);PITA_02105(PITA_02105);PITA_02338(PITA_02338);PITA_02969(PITA_02969);PITA_03086(PITA_03086);PITA_03396(PITA_03396);PITA_03427(PITA_03427);PITA_03512(PITA_03512);PITA_03679(PITA_03679);PITA_03793(PITA_03793);PITA_03826(PITA_03826);PITA_038…
GO:0006873	BP	cellular ion homeostasis	1	0	1	28	0.827986	1	PITA_41482(PITA_41482)	-
GO:0019725	BP	cellular homeostasis	1	0	1	28	0.827986	1	PITA_41482(PITA_41482)	-
GO:0030003	BP	cellular cation homeostasis	1	0	1	28	0.827986	1	PITA_41482(PITA_41482)	-
GO:0042592	BP	homeostatic process	1	0	1	28	0.827986	1	PITA_41482(PITA_41482)	-
GO:0048878	BP	chemical homeostasis	1	0	1	28	0.827986	1	PITA_41482(PITA_41482)	-
GO:0050801	BP	ion homeostasis	1	0	1	28	0.827986	1	PITA_41482(PITA_41482)	-
GO:0055080	BP	cation homeostasis	1	0	1	28	0.827986	1	PITA_41482(PITA_41482)	-
GO:0055082	BP	cellular chemical homeostasis	1	0	1	28	0.827986	1	PITA_41482(PITA_41482)	-
GO:0098771	BP	inorganic ion homeostasis	1	0	1	28	0.827986	1	PITA_41482(PITA_41482)	-
GO:0006811	BP	ion transport	1	0	1	29	0.83847	1	PITA_41482(PITA_41482)	-
GO:0006812	BP	cation transport	1	0	1	29	0.83847	1	PITA_41482(PITA_41482)	-
GO:0030001	BP	metal ion transport	1	0	1	29	0.83847	1	PITA_41482(PITA_41482)	-
GO:0006810	BP	transport	1	0	1	30	0.848316	1	PITA_41482(PITA_41482)	-
GO:0051234	BP	establishment of localization	1	0	1	30	0.848316	1	PITA_41482(PITA_41482)	-
GO:0032269	BP	negative regulation of cellular protein metabolic process	0	1	1	31	0.857561	1	-	PITA_03427(PITA_03427)
GO:0051248	BP	negative regulation of protein metabolic process	0	1	1	31	0.857561	1	-	PITA_03427(PITA_03427)
GO:0006508	BP	proteolysis	5	1	6	145	0.881892	1	PITA_27873(PITA_27873);PITA_36522(PITA_36522);PITA_38918(PITA_38918);PITA_41482(PITA_41482);PITA_46151(PITA_46151)	PITA_24966(PITA_24966)
GO:0051130	BP	positive regulation of cellular component organization	0	1	1	35	0.889243	1	-	PITA_03427(PITA_03427)
GO:0009892	BP	negative regulation of metabolic process	0	1	1	36	0.895995	1	-	PITA_03427(PITA_03427)
GO:0010605	BP	negative regulation of macromolecule metabolic process	0	1	1	36	0.895995	1	-	PITA_03427(PITA_03427)
GO:0031324	BP	negative regulation of cellular metabolic process	0	1	1	36	0.895995	1	-	PITA_03427(PITA_03427)
GO:0051172	BP	negative regulation of nitrogen compound metabolic process	0	1	1	36	0.895995	1	-	PITA_03427(PITA_03427)
GO:0045664	BP	regulation of neuron differentiation	1	0	1	39	0.91388	1	PITA_27873(PITA_27873)	-
GO:0023052	BP	signaling	162	113	275	4868	0.921025	1	PITA_00256(PITA_00256);PITA_00322(PITA_00322);PITA_00576(PITA_00576);PITA_00598(PITA_00598);PITA_00941(PITA_00941);PITA_01224(PITA_01224);PITA_01294(PITA_01294);PITA_01666(PITA_01666);PITA_02255(PITA_02255);PITA_02326(PITA_02326);PITA_02391(PITA_02391);PITA_02424(PITA_02424);PITA_03114(PITA_03114);PITA_03495(PITA_03495);PITA_03636(PITA_03636);PITA_03993(PITA_03993);PITA_04118(PITA_04118);PITA_044…	PITA_00732(PITA_00732);PITA_01298(PITA_01298);PITA_01973(PITA_01973);PITA_01986(PITA_01986);PITA_03396(PITA_03396);PITA_03512(PITA_03512);PITA_03679(PITA_03679);PITA_03826(PITA_03826);PITA_05049(PITA_05049);PITA_05309(PITA_05309);PITA_05385(PITA_05385);PITA_05830(PITA_05830);PITA_05915(PITA_05915);PITA_06192(PITA_06192);PITA_06374(PITA_06374);PITA_07150(PITA_07150);PITA_07233(PITA_07233);PITA_072…
GO:0019538	BP	protein metabolic process	7	2	9	219	0.921885	1	PITA_09428(PITA_09428);PITA_21253(PITA_21253);PITA_27873(PITA_27873);PITA_36522(PITA_36522);PITA_38918(PITA_38918);PITA_41482(PITA_41482);PITA_46151(PITA_46151)	PITA_03427(PITA_03427);PITA_24966(PITA_24966)
GO:0044267	BP	cellular protein metabolic process	7	2	9	219	0.921885	1	PITA_09428(PITA_09428);PITA_21253(PITA_21253);PITA_27873(PITA_27873);PITA_36522(PITA_36522);PITA_38918(PITA_38918);PITA_41482(PITA_41482);PITA_46151(PITA_46151)	PITA_03427(PITA_03427);PITA_24966(PITA_24966)
GO:1901564	BP	organonitrogen compound metabolic process	7	2	9	219	0.921885	1	PITA_09428(PITA_09428);PITA_21253(PITA_21253);PITA_27873(PITA_27873);PITA_36522(PITA_36522);PITA_38918(PITA_38918);PITA_41482(PITA_41482);PITA_46151(PITA_46151)	PITA_03427(PITA_03427);PITA_24966(PITA_24966)
GO:0030182	BP	neuron differentiation	1	0	1	41	0.924061	1	PITA_27873(PITA_27873)	-
GO:0005623	CC	cell	939	827	1766	29044	0.925143	1	PITA_00042(PITA_00042);PITA_00123(PITA_00123);PITA_00210(PITA_00210);PITA_00236(PITA_00236);PITA_00256(PITA_00256);PITA_00322(PITA_00322);PITA_00394(PITA_00394);PITA_00536(PITA_00536);PITA_00576(PITA_00576);PITA_00598(PITA_00598);PITA_00811(PITA_00811);PITA_00914(PITA_00914);PITA_00941(PITA_00941);PITA_01019(PITA_01019);PITA_01068(PITA_01068);PITA_01090(PITA_01090);PITA_01171(PITA_01171);PITA_012…	PITA_00016(PITA_00016);PITA_00346(PITA_00346);PITA_00564(PITA_00564);PITA_00664(PITA_00664);PITA_00679(PITA_00679);PITA_00683(PITA_00683);PITA_00684(PITA_00684);PITA_00732(PITA_00732);PITA_00755(PITA_00755);PITA_00785(PITA_00785);PITA_00792(PITA_00792);PITA_00859(PITA_00859);PITA_00892(PITA_00892);PITA_00895(PITA_00895);PITA_00966(PITA_00966);PITA_00994(PITA_00994);PITA_01050(PITA_01050);PITA_010…
GO:0006511	BP	ubiquitin-dependent protein catabolic process	4	1	5	139	0.93062	1	PITA_27873(PITA_27873);PITA_36522(PITA_36522);PITA_38918(PITA_38918);PITA_46151(PITA_46151)	PITA_24966(PITA_24966)
GO:0009056	BP	catabolic process	4	1	5	139	0.93062	1	PITA_27873(PITA_27873);PITA_36522(PITA_36522);PITA_38918(PITA_38918);PITA_46151(PITA_46151)	PITA_24966(PITA_24966)
GO:0009057	BP	macromolecule catabolic process	4	1	5	139	0.93062	1	PITA_27873(PITA_27873);PITA_36522(PITA_36522);PITA_38918(PITA_38918);PITA_46151(PITA_46151)	PITA_24966(PITA_24966)
GO:0010498	BP	proteasomal protein catabolic process	4	1	5	139	0.93062	1	PITA_27873(PITA_27873);PITA_36522(PITA_36522);PITA_38918(PITA_38918);PITA_46151(PITA_46151)	PITA_24966(PITA_24966)
GO:0019941	BP	modification-dependent protein catabolic process	4	1	5	139	0.93062	1	PITA_27873(PITA_27873);PITA_36522(PITA_36522);PITA_38918(PITA_38918);PITA_46151(PITA_46151)	PITA_24966(PITA_24966)
GO:0030163	BP	protein catabolic process	4	1	5	139	0.93062	1	PITA_27873(PITA_27873);PITA_36522(PITA_36522);PITA_38918(PITA_38918);PITA_46151(PITA_46151)	PITA_24966(PITA_24966)
GO:0043161	BP	proteasome-mediated ubiquitin-dependent protein catabolic process	4	1	5	139	0.93062	1	PITA_27873(PITA_27873);PITA_36522(PITA_36522);PITA_38918(PITA_38918);PITA_46151(PITA_46151)	PITA_24966(PITA_24966)
GO:0043632	BP	modification-dependent macromolecule catabolic process	4	1	5	139	0.93062	1	PITA_27873(PITA_27873);PITA_36522(PITA_36522);PITA_38918(PITA_38918);PITA_46151(PITA_46151)	PITA_24966(PITA_24966)
GO:0044248	BP	cellular catabolic process	4	1	5	139	0.93062	1	PITA_27873(PITA_27873);PITA_36522(PITA_36522);PITA_38918(PITA_38918);PITA_46151(PITA_46151)	PITA_24966(PITA_24966)
GO:0044257	BP	cellular protein catabolic process	4	1	5	139	0.93062	1	PITA_27873(PITA_27873);PITA_36522(PITA_36522);PITA_38918(PITA_38918);PITA_46151(PITA_46151)	PITA_24966(PITA_24966)
GO:0044265	BP	cellular macromolecule catabolic process	4	1	5	139	0.93062	1	PITA_27873(PITA_27873);PITA_36522(PITA_36522);PITA_38918(PITA_38918);PITA_46151(PITA_46151)	PITA_24966(PITA_24966)
GO:0051603	BP	proteolysis involved in cellular protein catabolic process	4	1	5	139	0.93062	1	PITA_27873(PITA_27873);PITA_36522(PITA_36522);PITA_38918(PITA_38918);PITA_46151(PITA_46151)	PITA_24966(PITA_24966)
GO:1901565	BP	organonitrogen compound catabolic process	4	1	5	139	0.93062	1	PITA_27873(PITA_27873);PITA_36522(PITA_36522);PITA_38918(PITA_38918);PITA_46151(PITA_46151)	PITA_24966(PITA_24966)
GO:1901575	BP	organic substance catabolic process	4	1	5	139	0.93062	1	PITA_27873(PITA_27873);PITA_36522(PITA_36522);PITA_38918(PITA_38918);PITA_46151(PITA_46151)	PITA_24966(PITA_24966)
GO:0050767	BP	regulation of neurogenesis	1	0	1	46	0.944556	1	PITA_27873(PITA_27873)	-
GO:0051960	BP	regulation of nervous system development	1	0	1	46	0.944556	1	PITA_27873(PITA_27873)	-
GO:0060284	BP	regulation of cell development	1	0	1	46	0.944556	1	PITA_27873(PITA_27873)	-
GO:0045595	BP	regulation of cell differentiation	1	0	1	47	0.947937	1	PITA_27873(PITA_27873)	-
GO:0048468	BP	cell development	1	0	1	47	0.947937	1	PITA_27873(PITA_27873)	-
GO:0050793	BP	regulation of developmental process	1	0	1	47	0.947937	1	PITA_27873(PITA_27873)	-
GO:0051239	BP	regulation of multicellular organismal process	1	0	1	47	0.947937	1	PITA_27873(PITA_27873)	-
GO:2000026	BP	regulation of multicellular organismal development	1	0	1	47	0.947937	1	PITA_27873(PITA_27873)	-
GO:0007399	BP	nervous system development	1	0	1	48	0.951111	1	PITA_27873(PITA_27873)	-
GO:0022008	BP	neurogenesis	1	0	1	48	0.951111	1	PITA_27873(PITA_27873)	-
GO:0048699	BP	generation of neurons	1	0	1	48	0.951111	1	PITA_27873(PITA_27873)	-
GO:0044260	BP	cellular macromolecule metabolic process	7	2	9	239	0.958171	1	PITA_09428(PITA_09428);PITA_21253(PITA_21253);PITA_27873(PITA_27873);PITA_36522(PITA_36522);PITA_38918(PITA_38918);PITA_41482(PITA_41482);PITA_46151(PITA_46151)	PITA_03427(PITA_03427);PITA_24966(PITA_24966)
GO:0032270	BP	positive regulation of cellular protein metabolic process	3	1	4	137	0.97038	1	PITA_09428(PITA_09428);PITA_21253(PITA_21253);PITA_41482(PITA_41482)	PITA_03427(PITA_03427)
GO:0051247	BP	positive regulation of protein metabolic process	3	1	4	137	0.97038	1	PITA_09428(PITA_09428);PITA_21253(PITA_21253);PITA_41482(PITA_41482)	PITA_03427(PITA_03427)
GO:0030154	BP	cell differentiation	1	0	1	56	0.970448	1	PITA_27873(PITA_27873)	-
GO:0048869	BP	cellular developmental process	1	0	1	56	0.970448	1	PITA_27873(PITA_27873)	-
GO:0006807	BP	nitrogen compound metabolic process	7	2	9	257	0.977059	1	PITA_09428(PITA_09428);PITA_21253(PITA_21253);PITA_27873(PITA_27873);PITA_36522(PITA_36522);PITA_38918(PITA_38918);PITA_41482(PITA_41482);PITA_46151(PITA_46151)	PITA_03427(PITA_03427);PITA_24966(PITA_24966)
GO:0043170	BP	macromolecule metabolic process	7	2	9	257	0.977059	1	PITA_09428(PITA_09428);PITA_21253(PITA_21253);PITA_27873(PITA_27873);PITA_36522(PITA_36522);PITA_38918(PITA_38918);PITA_41482(PITA_41482);PITA_46151(PITA_46151)	PITA_03427(PITA_03427);PITA_24966(PITA_24966)
GO:0044238	BP	primary metabolic process	7	2	9	257	0.977059	1	PITA_09428(PITA_09428);PITA_21253(PITA_21253);PITA_27873(PITA_27873);PITA_36522(PITA_36522);PITA_38918(PITA_38918);PITA_41482(PITA_41482);PITA_46151(PITA_46151)	PITA_03427(PITA_03427);PITA_24966(PITA_24966)
GO:0071704	BP	organic substance metabolic process	7	2	9	257	0.977059	1	PITA_09428(PITA_09428);PITA_21253(PITA_21253);PITA_27873(PITA_27873);PITA_36522(PITA_36522);PITA_38918(PITA_38918);PITA_41482(PITA_41482);PITA_46151(PITA_46151)	PITA_03427(PITA_03427);PITA_24966(PITA_24966)
GO:0051173	BP	positive regulation of nitrogen compound metabolic process	3	1	4	144	0.97824	1	PITA_09428(PITA_09428);PITA_21253(PITA_21253);PITA_41482(PITA_41482)	PITA_03427(PITA_03427)
GO:0007275	BP	multicellular organism development	1	0	1	61	0.978426	1	PITA_27873(PITA_27873)	-
GO:0048731	BP	system development	1	0	1	61	0.978426	1	PITA_27873(PITA_27873)	-
GO:0048856	BP	anatomical structure development	1	0	1	61	0.978426	1	PITA_27873(PITA_27873)	-
GO:0000075	BP	cell cycle checkpoint	1	2	3	119	0.978508	1	PITA_27873(PITA_27873)	PITA_09411(PITA_09411);PITA_46221(PITA_46221)
GO:0000278	BP	mitotic cell cycle	1	2	3	119	0.978508	1	PITA_27873(PITA_27873)	PITA_09411(PITA_09411);PITA_46221(PITA_46221)
GO:0007049	BP	cell cycle	1	2	3	119	0.978508	1	PITA_27873(PITA_27873)	PITA_09411(PITA_09411);PITA_46221(PITA_46221)
GO:0007093	BP	mitotic cell cycle checkpoint	1	2	3	119	0.978508	1	PITA_27873(PITA_27873)	PITA_09411(PITA_09411);PITA_46221(PITA_46221)
GO:0007346	BP	regulation of mitotic cell cycle	1	2	3	119	0.978508	1	PITA_27873(PITA_27873)	PITA_09411(PITA_09411);PITA_46221(PITA_46221)
GO:0010564	BP	regulation of cell cycle process	1	2	3	119	0.978508	1	PITA_27873(PITA_27873)	PITA_09411(PITA_09411);PITA_46221(PITA_46221)
GO:0010948	BP	negative regulation of cell cycle process	1	2	3	119	0.978508	1	PITA_27873(PITA_27873)	PITA_09411(PITA_09411);PITA_46221(PITA_46221)
GO:0022402	BP	cell cycle process	1	2	3	119	0.978508	1	PITA_27873(PITA_27873)	PITA_09411(PITA_09411);PITA_46221(PITA_46221)
GO:0044770	BP	cell cycle phase transition	1	2	3	119	0.978508	1	PITA_27873(PITA_27873)	PITA_09411(PITA_09411);PITA_46221(PITA_46221)
GO:0044772	BP	mitotic cell cycle phase transition	1	2	3	119	0.978508	1	PITA_27873(PITA_27873)	PITA_09411(PITA_09411);PITA_46221(PITA_46221)
GO:0045786	BP	negative regulation of cell cycle	1	2	3	119	0.978508	1	PITA_27873(PITA_27873)	PITA_09411(PITA_09411);PITA_46221(PITA_46221)
GO:0045930	BP	negative regulation of mitotic cell cycle	1	2	3	119	0.978508	1	PITA_27873(PITA_27873)	PITA_09411(PITA_09411);PITA_46221(PITA_46221)
GO:0051726	BP	regulation of cell cycle	1	2	3	119	0.978508	1	PITA_27873(PITA_27873)	PITA_09411(PITA_09411);PITA_46221(PITA_46221)
GO:1901987	BP	regulation of cell cycle phase transition	1	2	3	119	0.978508	1	PITA_27873(PITA_27873)	PITA_09411(PITA_09411);PITA_46221(PITA_46221)
GO:1901988	BP	negative regulation of cell cycle phase transition	1	2	3	119	0.978508	1	PITA_27873(PITA_27873)	PITA_09411(PITA_09411);PITA_46221(PITA_46221)
GO:1901990	BP	regulation of mitotic cell cycle phase transition	1	2	3	119	0.978508	1	PITA_27873(PITA_27873)	PITA_09411(PITA_09411);PITA_46221(PITA_46221)
GO:1901991	BP	negative regulation of mitotic cell cycle phase transition	1	2	3	119	0.978508	1	PITA_27873(PITA_27873)	PITA_09411(PITA_09411);PITA_46221(PITA_46221)
GO:1903047	BP	mitotic cell cycle process	1	2	3	119	0.978508	1	PITA_27873(PITA_27873)	PITA_09411(PITA_09411);PITA_46221(PITA_46221)
GO:0010604	BP	positive regulation of macromolecule metabolic process	3	1	4	145	0.979188	1	PITA_09428(PITA_09428);PITA_21253(PITA_21253);PITA_41482(PITA_41482)	PITA_03427(PITA_03427)
GO:0044237	BP	cellular metabolic process	7	2	9	260	0.979312	1	PITA_09428(PITA_09428);PITA_21253(PITA_21253);PITA_27873(PITA_27873);PITA_36522(PITA_36522);PITA_38918(PITA_38918);PITA_41482(PITA_41482);PITA_46151(PITA_46151)	PITA_03427(PITA_03427);PITA_24966(PITA_24966)
GO:0031325	BP	positive regulation of cellular metabolic process	3	1	4	147	0.980967	1	PITA_09428(PITA_09428);PITA_21253(PITA_21253);PITA_41482(PITA_41482)	PITA_03427(PITA_03427)
GO:0009893	BP	positive regulation of metabolic process	3	1	4	148	0.981802	1	PITA_09428(PITA_09428);PITA_21253(PITA_21253);PITA_41482(PITA_41482)	PITA_03427(PITA_03427)
GO:0031401	BP	positive regulation of protein modification process	2	1	3	125	0.983941	1	PITA_09428(PITA_09428);PITA_21253(PITA_21253)	PITA_03427(PITA_03427)
GO:0043085	BP	positive regulation of catalytic activity	3	0	3	128	0.986138	1	PITA_09428(PITA_09428);PITA_21253(PITA_21253);PITA_41482(PITA_41482)	-
GO:0044093	BP	positive regulation of molecular function	3	0	3	128	0.986138	1	PITA_09428(PITA_09428);PITA_21253(PITA_21253);PITA_41482(PITA_41482)	-
GO:0045735	MF	nutrient reservoir activity	1	3	4	156	0.986914	1	PITA_10535(PITA_10535)	PITA_28111(PITA_28111);PITA_31811(PITA_31811);PITA_50146(PITA_50146)
GO:0032501	BP	multicellular organismal process	232	206	438	7875	0.987107	1	PITA_00256(PITA_00256);PITA_00576(PITA_00576);PITA_01666(PITA_01666);PITA_01888(PITA_01888);PITA_02119(PITA_02119);PITA_02217(PITA_02217);PITA_02313(PITA_02313);PITA_02326(PITA_02326);PITA_02445(PITA_02445);PITA_02736(PITA_02736);PITA_03039(PITA_03039);PITA_03114(PITA_03114);PITA_03640(PITA_03640);PITA_04118(PITA_04118);PITA_04421(PITA_04421);PITA_04461(PITA_04461);PITA_05523(PITA_05523);PITA_058…	PITA_00494(PITA_00494);PITA_00684(PITA_00684);PITA_00859(PITA_00859);PITA_00966(PITA_00966);PITA_01489(PITA_01489);PITA_01499(PITA_01499);PITA_01762(PITA_01762);PITA_02038(PITA_02038);PITA_02198(PITA_02198);PITA_02836(PITA_02836);PITA_03086(PITA_03086);PITA_03679(PITA_03679);PITA_04113(PITA_04113);PITA_04805(PITA_04805);PITA_04948(PITA_04948);PITA_05100(PITA_05100);PITA_05381(PITA_05381);PITA_055…
GO:0006464	BP	cellular protein modification process	3	1	4	158	0.988446	1	PITA_09428(PITA_09428);PITA_21253(PITA_21253);PITA_27873(PITA_27873)	PITA_03427(PITA_03427)
GO:0036211	BP	protein modification process	3	1	4	158	0.988446	1	PITA_09428(PITA_09428);PITA_21253(PITA_21253);PITA_27873(PITA_27873)	PITA_03427(PITA_03427)
GO:0032268	BP	regulation of cellular protein metabolic process	3	1	4	161	0.989937	1	PITA_09428(PITA_09428);PITA_21253(PITA_21253);PITA_41482(PITA_41482)	PITA_03427(PITA_03427)
GO:0051246	BP	regulation of protein metabolic process	3	1	4	161	0.989937	1	PITA_09428(PITA_09428);PITA_21253(PITA_21253);PITA_41482(PITA_41482)	PITA_03427(PITA_03427)
GO:0031399	BP	regulation of protein modification process	2	1	3	138	0.991561	1	PITA_09428(PITA_09428);PITA_21253(PITA_21253)	PITA_03427(PITA_03427)
GO:0050790	BP	regulation of catalytic activity	3	0	3	141	0.992741	1	PITA_09428(PITA_09428);PITA_21253(PITA_21253);PITA_41482(PITA_41482)	-
GO:0043412	BP	macromolecule modification	3	1	4	170	0.993386	1	PITA_09428(PITA_09428);PITA_21253(PITA_21253);PITA_27873(PITA_27873)	PITA_03427(PITA_03427)
GO:0048518	BP	positive regulation of biological process	4	1	5	196	0.993441	1	PITA_09428(PITA_09428);PITA_15662(PITA_15662);PITA_21253(PITA_21253);PITA_41482(PITA_41482)	PITA_03427(PITA_03427)
GO:0048522	BP	positive regulation of cellular process	4	1	5	196	0.993441	1	PITA_09428(PITA_09428);PITA_15662(PITA_15662);PITA_21253(PITA_21253);PITA_41482(PITA_41482)	PITA_03427(PITA_03427)
GO:0000187	BP	activation of MAPK activity	2	0	2	117	0.994539	1	PITA_09428(PITA_09428);PITA_21253(PITA_21253)	-
GO:0001934	BP	positive regulation of protein phosphorylation	2	0	2	117	0.994539	1	PITA_09428(PITA_09428);PITA_21253(PITA_21253)	-
GO:0009967	BP	positive regulation of signal transduction	2	0	2	117	0.994539	1	PITA_09428(PITA_09428);PITA_21253(PITA_21253)	-
GO:0010562	BP	positive regulation of phosphorus metabolic process	2	0	2	117	0.994539	1	PITA_09428(PITA_09428);PITA_21253(PITA_21253)	-
GO:0032147	BP	activation of protein kinase activity	2	0	2	117	0.994539	1	PITA_09428(PITA_09428);PITA_21253(PITA_21253)	-
GO:0033674	BP	positive regulation of kinase activity	2	0	2	117	0.994539	1	PITA_09428(PITA_09428);PITA_21253(PITA_21253)	-
GO:0042327	BP	positive regulation of phosphorylation	2	0	2	117	0.994539	1	PITA_09428(PITA_09428);PITA_21253(PITA_21253)	-
GO:0043406	BP	positive regulation of MAP kinase activity	2	0	2	117	0.994539	1	PITA_09428(PITA_09428);PITA_21253(PITA_21253)	-
GO:0043410	BP	positive regulation of MAPK cascade	2	0	2	117	0.994539	1	PITA_09428(PITA_09428);PITA_21253(PITA_21253)	-
GO:0045860	BP	positive regulation of protein kinase activity	2	0	2	117	0.994539	1	PITA_09428(PITA_09428);PITA_21253(PITA_21253)	-
GO:0045937	BP	positive regulation of phosphate metabolic process	2	0	2	117	0.994539	1	PITA_09428(PITA_09428);PITA_21253(PITA_21253)	-
GO:0051347	BP	positive regulation of transferase activity	2	0	2	117	0.994539	1	PITA_09428(PITA_09428);PITA_21253(PITA_21253)	-
GO:0071902	BP	positive regulation of protein serine/threonine kinase activity	2	0	2	117	0.994539	1	PITA_09428(PITA_09428);PITA_21253(PITA_21253)	-
GO:1902533	BP	positive regulation of intracellular signal transduction	2	0	2	117	0.994539	1	PITA_09428(PITA_09428);PITA_21253(PITA_21253)	-
GO:0007610	BP	behavior	2	0	2	118	0.994834	1	PITA_15662(PITA_15662);PITA_41482(PITA_41482)	-
GO:0010647	BP	positive regulation of cell communication	2	0	2	118	0.994834	1	PITA_09428(PITA_09428);PITA_21253(PITA_21253)	-
GO:0023056	BP	positive regulation of signaling	2	0	2	118	0.994834	1	PITA_09428(PITA_09428);PITA_21253(PITA_21253)	-
GO:0048523	BP	negative regulation of cellular process	1	3	4	178	0.995472	1	PITA_27873(PITA_27873)	PITA_03427(PITA_03427);PITA_09411(PITA_09411);PITA_46221(PITA_46221)
GO:0048584	BP	positive regulation of response to stimulus	2	0	2	121	0.995628	1	PITA_09428(PITA_09428);PITA_21253(PITA_21253)	-
GO:0065009	BP	regulation of molecular function	3	0	3	153	0.996053	1	PITA_09428(PITA_09428);PITA_21253(PITA_21253);PITA_41482(PITA_41482)	-
GO:0048519	BP	negative regulation of biological process	1	3	4	181	0.996077	1	PITA_27873(PITA_27873)	PITA_03427(PITA_03427);PITA_09411(PITA_09411);PITA_46221(PITA_46221)
GO:0051171	BP	regulation of nitrogen compound metabolic process	3	1	4	181	0.996077	1	PITA_09428(PITA_09428);PITA_21253(PITA_21253);PITA_41482(PITA_41482)	PITA_03427(PITA_03427)
GO:0060255	BP	regulation of macromolecule metabolic process	3	1	4	181	0.996077	1	PITA_09428(PITA_09428);PITA_21253(PITA_21253);PITA_41482(PITA_41482)	PITA_03427(PITA_03427)
GO:0080090	BP	regulation of primary metabolic process	3	1	4	181	0.996077	1	PITA_09428(PITA_09428);PITA_21253(PITA_21253);PITA_41482(PITA_41482)	PITA_03427(PITA_03427)
GO:0019222	BP	regulation of metabolic process	3	1	4	184	0.996603	1	PITA_09428(PITA_09428);PITA_21253(PITA_21253);PITA_41482(PITA_41482)	PITA_03427(PITA_03427)
GO:0031323	BP	regulation of cellular metabolic process	3	1	4	184	0.996603	1	PITA_09428(PITA_09428);PITA_21253(PITA_21253);PITA_41482(PITA_41482)	PITA_03427(PITA_03427)
GO:0050789	BP	regulation of biological process	5	3	8	291	0.997295	1	PITA_09428(PITA_09428);PITA_15662(PITA_15662);PITA_21253(PITA_21253);PITA_27873(PITA_27873);PITA_41482(PITA_41482)	PITA_03427(PITA_03427);PITA_09411(PITA_09411);PITA_46221(PITA_46221)
GO:0050794	BP	regulation of cellular process	5	3	8	291	0.997295	1	PITA_09428(PITA_09428);PITA_15662(PITA_15662);PITA_21253(PITA_21253);PITA_27873(PITA_27873);PITA_41482(PITA_41482)	PITA_03427(PITA_03427);PITA_09411(PITA_09411);PITA_46221(PITA_46221)
GO:0000165	BP	MAPK cascade	2	0	2	130	0.997357	1	PITA_09428(PITA_09428);PITA_21253(PITA_21253)	-
GO:0001932	BP	regulation of protein phosphorylation	2	0	2	130	0.997357	1	PITA_09428(PITA_09428);PITA_21253(PITA_21253)	-
GO:0006468	BP	protein phosphorylation	2	0	2	130	0.997357	1	PITA_09428(PITA_09428);PITA_21253(PITA_21253)	-
GO:0006793	BP	phosphorus metabolic process	2	0	2	130	0.997357	1	PITA_09428(PITA_09428);PITA_21253(PITA_21253)	-
GO:0006796	BP	phosphate-containing compound metabolic process	2	0	2	130	0.997357	1	PITA_09428(PITA_09428);PITA_21253(PITA_21253)	-
GO:0016310	BP	phosphorylation	2	0	2	130	0.997357	1	PITA_09428(PITA_09428);PITA_21253(PITA_21253)	-
GO:0019220	BP	regulation of phosphate metabolic process	2	0	2	130	0.997357	1	PITA_09428(PITA_09428);PITA_21253(PITA_21253)	-
GO:0023014	BP	signal transduction by protein phosphorylation	2	0	2	130	0.997357	1	PITA_09428(PITA_09428);PITA_21253(PITA_21253)	-
GO:0042325	BP	regulation of phosphorylation	2	0	2	130	0.997357	1	PITA_09428(PITA_09428);PITA_21253(PITA_21253)	-
GO:0043405	BP	regulation of MAP kinase activity	2	0	2	130	0.997357	1	PITA_09428(PITA_09428);PITA_21253(PITA_21253)	-
GO:0043408	BP	regulation of MAPK cascade	2	0	2	130	0.997357	1	PITA_09428(PITA_09428);PITA_21253(PITA_21253)	-
GO:0043549	BP	regulation of kinase activity	2	0	2	130	0.997357	1	PITA_09428(PITA_09428);PITA_21253(PITA_21253)	-
GO:0045859	BP	regulation of protein kinase activity	2	0	2	130	0.997357	1	PITA_09428(PITA_09428);PITA_21253(PITA_21253)	-
GO:0051174	BP	regulation of phosphorus metabolic process	2	0	2	130	0.997357	1	PITA_09428(PITA_09428);PITA_21253(PITA_21253)	-
GO:0051338	BP	regulation of transferase activity	2	0	2	130	0.997357	1	PITA_09428(PITA_09428);PITA_21253(PITA_21253)	-
GO:0071900	BP	regulation of protein serine/threonine kinase activity	2	0	2	130	0.997357	1	PITA_09428(PITA_09428);PITA_21253(PITA_21253)	-
GO:1902531	BP	regulation of intracellular signal transduction	2	0	2	130	0.997357	1	PITA_09428(PITA_09428);PITA_21253(PITA_21253)	-
GO:0035556	BP	intracellular signal transduction	2	0	2	131	0.997501	1	PITA_09428(PITA_09428);PITA_21253(PITA_21253)	-
GO:0009966	BP	regulation of signal transduction	2	0	2	132	0.997638	1	PITA_09428(PITA_09428);PITA_21253(PITA_21253)	-
GO:0007165	BP	signal transduction	2	0	2	135	0.998005	1	PITA_09428(PITA_09428);PITA_21253(PITA_21253)	-
GO:0048583	BP	regulation of response to stimulus	2	0	2	136	0.998114	1	PITA_09428(PITA_09428);PITA_21253(PITA_21253)	-
GO:0031145	BP	anaphase-promoting complex-dependent catabolic process	1	0	1	102	0.998368	1	PITA_27873(PITA_27873)	-
GO:0051716	BP	cellular response to stimulus	2	0	2	146	0.99893	1	PITA_09428(PITA_09428);PITA_21253(PITA_21253)	-
GO:0010646	BP	regulation of cell communication	2	0	2	152	0.99924	1	PITA_09428(PITA_09428);PITA_21253(PITA_21253)	-
GO:0023051	BP	regulation of signaling	2	0	2	152	0.99924	1	PITA_09428(PITA_09428);PITA_21253(PITA_21253)	-
GO:0040011	BP	locomotion	7	1	8	325	0.999345	1	PITA_12670(PITA_12670);PITA_15662(PITA_15662);PITA_27873(PITA_27873);PITA_29741(PITA_29741);PITA_38641(PITA_38641);PITA_41482(PITA_41482);PITA_41496(PITA_41496)	PITA_09825(PITA_09825)
GO:0007154	BP	cell communication	2	0	2	158	0.999461	1	PITA_09428(PITA_09428);PITA_21253(PITA_21253)	-
GO:0032502	BP	developmental process	224	206	430	8086	0.999547	1	PITA_00576(PITA_00576);PITA_01666(PITA_01666);PITA_01888(PITA_01888);PITA_02119(PITA_02119);PITA_02217(PITA_02217);PITA_02313(PITA_02313);PITA_02326(PITA_02326);PITA_02424(PITA_02424);PITA_02445(PITA_02445);PITA_02736(PITA_02736);PITA_03039(PITA_03039);PITA_03114(PITA_03114);PITA_03640(PITA_03640);PITA_04118(PITA_04118);PITA_04421(PITA_04421);PITA_04461(PITA_04461);PITA_05523(PITA_05523);PITA_058…	PITA_00494(PITA_00494);PITA_00684(PITA_00684);PITA_00859(PITA_00859);PITA_00966(PITA_00966);PITA_01489(PITA_01489);PITA_01499(PITA_01499);PITA_01762(PITA_01762);PITA_02038(PITA_02038);PITA_02198(PITA_02198);PITA_03086(PITA_03086);PITA_03679(PITA_03679);PITA_04113(PITA_04113);PITA_04805(PITA_04805);PITA_04948(PITA_04948);PITA_05100(PITA_05100);PITA_05381(PITA_05381);PITA_05561(PITA_05561);PITA_057…
GO:0000003	BP	reproduction	108	113	221	4421	0.999562	1	PITA_00256(PITA_00256);PITA_02119(PITA_02119);PITA_02217(PITA_02217);PITA_02326(PITA_02326);PITA_02445(PITA_02445);PITA_02736(PITA_02736);PITA_03640(PITA_03640);PITA_04118(PITA_04118);PITA_05523(PITA_05523);PITA_06343(PITA_06343);PITA_06395(PITA_06395);PITA_06436(PITA_06436);PITA_06513(PITA_06513);PITA_07106(PITA_07106);PITA_07683(PITA_07683);PITA_08072(PITA_08072);PITA_08265(PITA_08265);PITA_101…	PITA_00679(PITA_00679);PITA_00684(PITA_00684);PITA_00859(PITA_00859);PITA_01499(PITA_01499);PITA_01762(PITA_01762);PITA_02038(PITA_02038);PITA_02417(PITA_02417);PITA_02836(PITA_02836);PITA_04113(PITA_04113);PITA_05561(PITA_05561);PITA_05709(PITA_05709);PITA_05742(PITA_05742);PITA_05830(PITA_05830);PITA_05992(PITA_05992);PITA_06295(PITA_06295);PITA_06324(PITA_06324);PITA_06482(PITA_06482);PITA_066…
GO:0043226	CC	organelle	675	564	1239	21387	0.999873	1	PITA_00123(PITA_00123);PITA_00236(PITA_00236);PITA_00322(PITA_00322);PITA_00536(PITA_00536);PITA_00576(PITA_00576);PITA_00914(PITA_00914);PITA_01019(PITA_01019);PITA_01090(PITA_01090);PITA_01212(PITA_01212);PITA_01224(PITA_01224);PITA_01313(PITA_01313);PITA_01466(PITA_01466);PITA_01664(PITA_01664);PITA_01666(PITA_01666);PITA_01775(PITA_01775);PITA_01808(PITA_01808);PITA_01888(PITA_01888);PITA_021…	PITA_00016(PITA_00016);PITA_00346(PITA_00346);PITA_00564(PITA_00564);PITA_00664(PITA_00664);PITA_00679(PITA_00679);PITA_00683(PITA_00683);PITA_00732(PITA_00732);PITA_00755(PITA_00755);PITA_00785(PITA_00785);PITA_00859(PITA_00859);PITA_00966(PITA_00966);PITA_01050(PITA_01050);PITA_01067(PITA_01067);PITA_01190(PITA_01190);PITA_01254(PITA_01254);PITA_01262(PITA_01262);PITA_01298(PITA_01298);PITA_014…
GO:0005488	MF	binding	915	702	1617	28104	0.999975	1	PITA_00123(PITA_00123);PITA_00206(PITA_00206);PITA_00210(PITA_00210);PITA_00236(PITA_00236);PITA_00256(PITA_00256);PITA_00284(PITA_00284);PITA_00322(PITA_00322);PITA_00394(PITA_00394);PITA_00479(PITA_00479);PITA_00576(PITA_00576);PITA_00598(PITA_00598);PITA_00611(PITA_00611);PITA_00697(PITA_00697);PITA_00914(PITA_00914);PITA_00941(PITA_00941);PITA_01090(PITA_01090);PITA_01171(PITA_01171);PITA_012…	PITA_00093(PITA_00093);PITA_00117(PITA_00117);PITA_00346(PITA_00346);PITA_00494(PITA_00494);PITA_00564(PITA_00564);PITA_00567(PITA_00567);PITA_00664(PITA_00664);PITA_00684(PITA_00684);PITA_00732(PITA_00732);PITA_00792(PITA_00792);PITA_00859(PITA_00859);PITA_00880(PITA_00880);PITA_00892(PITA_00892);PITA_01190(PITA_01190);PITA_01250(PITA_01250);PITA_01298(PITA_01298);PITA_01310(PITA_01310);PITA_013…
GO:0071840	BP	cellular component organization or biogenesis	110	184	294	6036	0.999995	1	PITA_01224(PITA_01224);PITA_01916(PITA_01916);PITA_02217(PITA_02217);PITA_02424(PITA_02424);PITA_02460(PITA_02460);PITA_03464(PITA_03464);PITA_03640(PITA_03640);PITA_04147(PITA_04147);PITA_04461(PITA_04461);PITA_06395(PITA_06395);PITA_06668(PITA_06668);PITA_07683(PITA_07683);PITA_08101(PITA_08101);PITA_08419(PITA_08419);PITA_09039(PITA_09039);PITA_09386(PITA_09386);PITA_10371(PITA_10371);PITA_109…	PITA_00564(PITA_00564);PITA_00792(PITA_00792);PITA_00895(PITA_00895);PITA_00966(PITA_00966);PITA_01589(PITA_01589);PITA_01762(PITA_01762);PITA_01801(PITA_01801);PITA_02038(PITA_02038);PITA_02417(PITA_02417);PITA_02969(PITA_02969);PITA_03086(PITA_03086);PITA_03427(PITA_03427);PITA_03887(PITA_03887);PITA_04948(PITA_04948);PITA_05100(PITA_05100);PITA_05381(PITA_05381);PITA_05561(PITA_05561);PITA_055…
GO:0005198	MF	structural molecule activity	14	18	32	1051	0.999998	1	PITA_02583(PITA_02583);PITA_04891(PITA_04891);PITA_07579(PITA_07579);PITA_09386(PITA_09386);PITA_10799(PITA_10799);PITA_11468(PITA_11468);PITA_14317(PITA_14317);PITA_22612(PITA_22612);PITA_22767(PITA_22767);PITA_24551(PITA_24551);PITA_38952(PITA_38952);PITA_41482(PITA_41482);PITA_46298(PITA_46298);PITA_46420(PITA_46420)	PITA_04948(PITA_04948);PITA_16305(PITA_16305);PITA_16626(PITA_16626);PITA_22327(PITA_22327);PITA_25283(PITA_25283);PITA_28618(PITA_28618);PITA_28777(PITA_28777);PITA_30462(PITA_30462);PITA_31738(PITA_31738);PITA_33067(PITA_33067);PITA_34225(PITA_34225);PITA_35228(PITA_35228);PITA_35659(PITA_35659);PITA_36604(PITA_36604);PITA_39997(PITA_39997);PITA_41493(PITA_41493);PITA_47566(PITA_47566);PITA_485…
GO:0009987	BP	cellular process	956	798	1754	30428	0.999998	1	PITA_00042(PITA_00042);PITA_00123(PITA_00123);PITA_00206(PITA_00206);PITA_00236(PITA_00236);PITA_00256(PITA_00256);PITA_00284(PITA_00284);PITA_00322(PITA_00322);PITA_00394(PITA_00394);PITA_00536(PITA_00536);PITA_00576(PITA_00576);PITA_00598(PITA_00598);PITA_00611(PITA_00611);PITA_00914(PITA_00914);PITA_00941(PITA_00941);PITA_01019(PITA_01019);PITA_01068(PITA_01068);PITA_01090(PITA_01090);PITA_011…	PITA_00016(PITA_00016);PITA_00093(PITA_00093);PITA_00564(PITA_00564);PITA_00664(PITA_00664);PITA_00683(PITA_00683);PITA_00684(PITA_00684);PITA_00732(PITA_00732);PITA_00755(PITA_00755);PITA_00792(PITA_00792);PITA_00895(PITA_00895);PITA_00966(PITA_00966);PITA_01067(PITA_01067);PITA_01190(PITA_01190);PITA_01250(PITA_01250);PITA_01254(PITA_01254);PITA_01262(PITA_01262);PITA_01280(PITA_01280);PITA_012…
GO:0031974	CC	membrane-enclosed lumen	35	40	75	2519	1	1	PITA_00914(PITA_00914);PITA_03645(PITA_03645);PITA_06668(PITA_06668);PITA_08265(PITA_08265);PITA_09000(PITA_09000);PITA_11468(PITA_11468);PITA_11522(PITA_11522);PITA_13821(PITA_13821);PITA_15662(PITA_15662);PITA_18356(PITA_18356);PITA_19203(PITA_19203);PITA_22674(PITA_22674);PITA_22738(PITA_22738);PITA_22767(PITA_22767);PITA_23330(PITA_23330);PITA_24551(PITA_24551);PITA_24749(PITA_24749);PITA_252…	PITA_04947(PITA_04947);PITA_04948(PITA_04948);PITA_06191(PITA_06191);PITA_07398(PITA_07398);PITA_10458(PITA_10458);PITA_10881(PITA_10881);PITA_12530(PITA_12530);PITA_12592(PITA_12592);PITA_16626(PITA_16626);PITA_18189(PITA_18189);PITA_18786(PITA_18786);PITA_20376(PITA_20376);PITA_21525(PITA_21525);PITA_25795(PITA_25795);PITA_27456(PITA_27456);PITA_28618(PITA_28618);PITA_29191(PITA_29191);PITA_297…
GO:0032991	CC	protein-containing complex	71	115	186	4957	1	1	PITA_00042(PITA_00042);PITA_00576(PITA_00576);PITA_02606(PITA_02606);PITA_03420(PITA_03420);PITA_03464(PITA_03464);PITA_04882(PITA_04882);PITA_04891(PITA_04891);PITA_04929(PITA_04929);PITA_05843(PITA_05843);PITA_06668(PITA_06668);PITA_08780(PITA_08780);PITA_09000(PITA_09000);PITA_09386(PITA_09386);PITA_11468(PITA_11468);PITA_11522(PITA_11522);PITA_12549(PITA_12549);PITA_12715(PITA_12715);PITA_130…	PITA_00564(PITA_00564);PITA_01190(PITA_01190);PITA_01254(PITA_01254);PITA_01499(PITA_01499);PITA_01589(PITA_01589);PITA_01801(PITA_01801);PITA_02038(PITA_02038);PITA_02338(PITA_02338);PITA_02969(PITA_02969);PITA_03086(PITA_03086);PITA_03427(PITA_03427);PITA_04249(PITA_04249);PITA_04947(PITA_04947);PITA_05564(PITA_05564);PITA_06054(PITA_06054);PITA_06191(PITA_06191);PITA_06295(PITA_06295);PITA_068…
GO:0005575	CC	cellular_component	1051	971	2022	32886	1	1	PITA_00042(PITA_00042);PITA_00123(PITA_00123);PITA_00210(PITA_00210);PITA_00236(PITA_00236);PITA_00256(PITA_00256);PITA_00322(PITA_00322);PITA_00394(PITA_00394);PITA_00479(PITA_00479);PITA_00536(PITA_00536);PITA_00576(PITA_00576);PITA_00598(PITA_00598);PITA_00697(PITA_00697);PITA_00811(PITA_00811);PITA_00914(PITA_00914);PITA_00941(PITA_00941);PITA_01019(PITA_01019);PITA_01068(PITA_01068);PITA_010…	PITA_00016(PITA_00016);PITA_00093(PITA_00093);PITA_00346(PITA_00346);PITA_00458(PITA_00458);PITA_00564(PITA_00564);PITA_00664(PITA_00664);PITA_00679(PITA_00679);PITA_00683(PITA_00683);PITA_00684(PITA_00684);PITA_00732(PITA_00732);PITA_00755(PITA_00755);PITA_00785(PITA_00785);PITA_00792(PITA_00792);PITA_00859(PITA_00859);PITA_00892(PITA_00892);PITA_00895(PITA_00895);PITA_00966(PITA_00966);PITA_009…
GO:0008150	BP	biological_process	1365	1127	2492	40914	1	1	PITA_00011(PITA_00011);PITA_00042(PITA_00042);PITA_00123(PITA_00123);PITA_00206(PITA_00206);PITA_00210(PITA_00210);PITA_00236(PITA_00236);PITA_00256(PITA_00256);PITA_00284(PITA_00284);PITA_00322(PITA_00322);PITA_00394(PITA_00394);PITA_00479(PITA_00479);PITA_00536(PITA_00536);PITA_00576(PITA_00576);PITA_00598(PITA_00598);PITA_00611(PITA_00611);PITA_00697(PITA_00697);PITA_00914(PITA_00914);PITA_009…	PITA_00016(PITA_00016);PITA_00093(PITA_00093);PITA_00494(PITA_00494);PITA_00549(PITA_00549);PITA_00564(PITA_00564);PITA_00567(PITA_00567);PITA_00664(PITA_00664);PITA_00679(PITA_00679);PITA_00683(PITA_00683);PITA_00684(PITA_00684);PITA_00732(PITA_00732);PITA_00755(PITA_00755);PITA_00792(PITA_00792);PITA_00859(PITA_00859);PITA_00880(PITA_00880);PITA_00892(PITA_00892);PITA_00895(PITA_00895);PITA_009…
GO:0003674	MF	molecular_function	1306	1075	2381	39271	1	1	PITA_00011(PITA_00011);PITA_00042(PITA_00042);PITA_00123(PITA_00123);PITA_00206(PITA_00206);PITA_00210(PITA_00210);PITA_00236(PITA_00236);PITA_00256(PITA_00256);PITA_00284(PITA_00284);PITA_00322(PITA_00322);PITA_00394(PITA_00394);PITA_00479(PITA_00479);PITA_00536(PITA_00536);PITA_00576(PITA_00576);PITA_00598(PITA_00598);PITA_00611(PITA_00611);PITA_00697(PITA_00697);PITA_00914(PITA_00914);PITA_009…	PITA_00016(PITA_00016);PITA_00093(PITA_00093);PITA_00117(PITA_00117);PITA_00346(PITA_00346);PITA_00494(PITA_00494);PITA_00549(PITA_00549);PITA_00564(PITA_00564);PITA_00567(PITA_00567);PITA_00664(PITA_00664);PITA_00683(PITA_00683);PITA_00684(PITA_00684);PITA_00732(PITA_00732);PITA_00755(PITA_00755);PITA_00792(PITA_00792);PITA_00859(PITA_00859);PITA_00880(PITA_00880);PITA_00892(PITA_00892);PITA_008…

## Sheet: Sheet3
GO.ID	Category	Term	Up	Down	DEG	Total	Pvalue	adjustPvalue	Up_gene	Down_gene
GO:0005576	CC	extracellular region	245	240	485	5204	1.04949e-11	1.36433e-10	PITA_00236(PITA_00236);PITA_00454(PITA_00454);PITA_00561(PITA_00561);PITA_00633(PITA_00633);PITA_01224(PITA_01224);PITA_01872(PITA_01872);PITA_02166(PITA_02166);PITA_02460(PITA_02460);PITA_02473(PITA_02473);PITA_02591(PITA_02591);PITA_02956(PITA_02956);PITA_02971(PITA_02971);PITA_03097(PITA_03097);PITA_03098(PITA_03098);PITA_03111(PITA_03111);PITA_03190(PITA_03190);PITA_03640(PITA_03640);PITA_037…	PITA_00377(PITA_00377);PITA_00458(PITA_00458);PITA_00679(PITA_00679);PITA_00895(PITA_00895);PITA_00966(PITA_00966);PITA_00993(PITA_00993);PITA_01137(PITA_01137);PITA_01190(PITA_01190);PITA_01499(PITA_01499);PITA_01714(PITA_01714);PITA_01801(PITA_01801);PITA_01846(PITA_01846);PITA_01902(PITA_01902);PITA_02506(PITA_02506);PITA_02992(PITA_02992);PITA_03276(PITA_03276);PITA_03277(PITA_03277);PITA_033…
GO:0001906	BP	cell killing	23	1	24	90	7.59472e-09	3.06067e-06	PITA_01224(PITA_01224);PITA_03080(PITA_03080);PITA_03111(PITA_03111);PITA_07809(PITA_07809);PITA_09225(PITA_09225);PITA_12188(PITA_12188);PITA_19094(PITA_19094);PITA_19311(PITA_19311);PITA_20972(PITA_20972);PITA_23070(PITA_23070);PITA_27572(PITA_27572);PITA_28856(PITA_28856);PITA_31714(PITA_31714);PITA_35022(PITA_35022);PITA_36336(PITA_36336);PITA_38499(PITA_38499);PITA_40372(PITA_40372);PITA_405…	PITA_16863(PITA_16863)
GO:0050896	BP	response to stimulus	682	654	1336	17296	1.84302e-07	3.71368e-05	PITA_00189(PITA_00189);PITA_00236(PITA_00236);PITA_00598(PITA_00598);PITA_00633(PITA_00633);PITA_01008(PITA_01008);PITA_01019(PITA_01019);PITA_01027(PITA_01027);PITA_01090(PITA_01090);PITA_01101(PITA_01101);PITA_01224(PITA_01224);PITA_01606(PITA_01606);PITA_01775(PITA_01775);PITA_01862(PITA_01862);PITA_01872(PITA_01872);PITA_01888(PITA_01888);PITA_02166(PITA_02166);PITA_02179(PITA_02179);PITA_022…	PITA_00016(PITA_00016);PITA_00104(PITA_00104);PITA_00150(PITA_00150);PITA_00198(PITA_00198);PITA_00377(PITA_00377);PITA_00507(PITA_00507);PITA_00564(PITA_00564);PITA_00655(PITA_00655);PITA_00743(PITA_00743);PITA_00791(PITA_00791);PITA_00807(PITA_00807);PITA_00859(PITA_00859);PITA_00966(PITA_00966);PITA_00993(PITA_00993);PITA_01176(PITA_01176);PITA_01190(PITA_01190);PITA_01254(PITA_01254);PITA_012…
GO:0016020	CC	membrane	562	677	1239	16494	0.000578189	0.00375823	PITA_00236(PITA_00236);PITA_00598(PITA_00598);PITA_00633(PITA_00633);PITA_00681(PITA_00681);PITA_00914(PITA_00914);PITA_01019(PITA_01019);PITA_01026(PITA_01026);PITA_01027(PITA_01027);PITA_01068(PITA_01068);PITA_01090(PITA_01090);PITA_01105(PITA_01105);PITA_01171(PITA_01171);PITA_01224(PITA_01224);PITA_01452(PITA_01452);PITA_01540(PITA_01540);PITA_01663(PITA_01663);PITA_01808(PITA_01808);PITA_018…	PITA_00016(PITA_00016);PITA_00093(PITA_00093);PITA_00150(PITA_00150);PITA_00377(PITA_00377);PITA_00391(PITA_00391);PITA_00507(PITA_00507);PITA_00564(PITA_00564);PITA_00679(PITA_00679);PITA_00711(PITA_00711);PITA_00792(PITA_00792);PITA_00966(PITA_00966);PITA_00993(PITA_00993);PITA_00994(PITA_00994);PITA_01137(PITA_01137);PITA_01190(PITA_01190);PITA_01250(PITA_01250);PITA_01254(PITA_01254);PITA_012…
GO:0002376	BP	immune system process	111	49	160	1831	0.0018397	0.19397	PITA_00633(PITA_00633);PITA_01224(PITA_01224);PITA_02166(PITA_02166);PITA_02473(PITA_02473);PITA_03080(PITA_03080);PITA_03097(PITA_03097);PITA_03098(PITA_03098);PITA_03111(PITA_03111);PITA_04258(PITA_04258);PITA_04689(PITA_04689);PITA_05792(PITA_05792);PITA_05841(PITA_05841);PITA_07643(PITA_07643);PITA_07809(PITA_07809);PITA_09225(PITA_09225);PITA_10007(PITA_10007);PITA_10976(PITA_10976);PITA_118…	PITA_03826(PITA_03826);PITA_09317(PITA_09317);PITA_09651(PITA_09651);PITA_11587(PITA_11587);PITA_12761(PITA_12761);PITA_13237(PITA_13237);PITA_15927(PITA_15927);PITA_16386(PITA_16386);PITA_16606(PITA_16606);PITA_16863(PITA_16863);PITA_16934(PITA_16934);PITA_16956(PITA_16956);PITA_17439(PITA_17439);PITA_17692(PITA_17692);PITA_20676(PITA_20676);PITA_22139(PITA_22139);PITA_25644(PITA_25644);PITA_270…
GO:0051704	BP	multi-organism process	229	183	412	5182	0.00192526	0.19397	PITA_00633(PITA_00633);PITA_01019(PITA_01019);PITA_01224(PITA_01224);PITA_01452(PITA_01452);PITA_01775(PITA_01775);PITA_02166(PITA_02166);PITA_02460(PITA_02460);PITA_02473(PITA_02473);PITA_02600(PITA_02600);PITA_02893(PITA_02893);PITA_02956(PITA_02956);PITA_03080(PITA_03080);PITA_03097(PITA_03097);PITA_03098(PITA_03098);PITA_03111(PITA_03111);PITA_04039(PITA_04039);PITA_04258(PITA_04258);PITA_043…	PITA_01254(PITA_01254);PITA_01262(PITA_01262);PITA_02027(PITA_02027);PITA_02104(PITA_02104);PITA_02412(PITA_02412);PITA_03826(PITA_03826);PITA_04053(PITA_04053);PITA_05699(PITA_05699);PITA_05742(PITA_05742);PITA_05830(PITA_05830);PITA_05992(PITA_05992);PITA_06084(PITA_06084);PITA_06324(PITA_06324);PITA_06692(PITA_06692);PITA_07429(PITA_07429);PITA_08083(PITA_08083);PITA_08625(PITA_08625);PITA_093…
GO:0003824	MF	catalytic activity	974	1118	2092	29444	0.0053792	0.166755	PITA_00011(PITA_00011);PITA_00189(PITA_00189);PITA_00236(PITA_00236);PITA_00373(PITA_00373);PITA_00380(PITA_00380);PITA_00482(PITA_00482);PITA_00598(PITA_00598);PITA_00611(PITA_00611);PITA_00633(PITA_00633);PITA_00797(PITA_00797);PITA_00848(PITA_00848);PITA_00962(PITA_00962);PITA_01008(PITA_01008);PITA_01026(PITA_01026);PITA_01027(PITA_01027);PITA_01090(PITA_01090);PITA_01105(PITA_01105);PITA_011…	PITA_00093(PITA_00093);PITA_00104(PITA_00104);PITA_00148(PITA_00148);PITA_00150(PITA_00150);PITA_00198(PITA_00198);PITA_00356(PITA_00356);PITA_00377(PITA_00377);PITA_00494(PITA_00494);PITA_00507(PITA_00507);PITA_00549(PITA_00549);PITA_00564(PITA_00564);PITA_00567(PITA_00567);PITA_00655(PITA_00655);PITA_00683(PITA_00683);PITA_00743(PITA_00743);PITA_00755(PITA_00755);PITA_00760(PITA_00760);PITA_007…
GO:0006919	BP	activation of cysteine-type endopeptidase activity involved in apoptotic process	3	0	3	8	0.014521	0.390131	PITA_08784(PITA_08784);PITA_34239(PITA_34239);PITA_41482(PITA_41482)	-
GO:0010950	BP	positive regulation of endopeptidase activity	3	0	3	8	0.014521	0.390131	PITA_08784(PITA_08784);PITA_34239(PITA_34239);PITA_41482(PITA_41482)	-
GO:0010952	BP	positive regulation of peptidase activity	3	0	3	8	0.014521	0.390131	PITA_08784(PITA_08784);PITA_34239(PITA_34239);PITA_41482(PITA_41482)	-
GO:0043280	BP	positive regulation of cysteine-type endopeptidase activity involved in apoptotic process	3	0	3	8	0.014521	0.390131	PITA_08784(PITA_08784);PITA_34239(PITA_34239);PITA_41482(PITA_41482)	-
GO:0043281	BP	regulation of cysteine-type endopeptidase activity involved in apoptotic process	3	0	3	8	0.014521	0.390131	PITA_08784(PITA_08784);PITA_34239(PITA_34239);PITA_41482(PITA_41482)	-
GO:0051336	BP	regulation of hydrolase activity	3	0	3	8	0.014521	0.390131	PITA_08784(PITA_08784);PITA_34239(PITA_34239);PITA_41482(PITA_41482)	-
GO:0051345	BP	positive regulation of hydrolase activity	3	0	3	8	0.014521	0.390131	PITA_08784(PITA_08784);PITA_34239(PITA_34239);PITA_41482(PITA_41482)	-
GO:0052547	BP	regulation of peptidase activity	3	0	3	8	0.014521	0.390131	PITA_08784(PITA_08784);PITA_34239(PITA_34239);PITA_41482(PITA_41482)	-
GO:0052548	BP	regulation of endopeptidase activity	3	0	3	8	0.014521	0.390131	PITA_08784(PITA_08784);PITA_34239(PITA_34239);PITA_41482(PITA_41482)	-
GO:2000116	BP	regulation of cysteine-type endopeptidase activity	3	0	3	8	0.014521	0.390131	PITA_08784(PITA_08784);PITA_34239(PITA_34239);PITA_41482(PITA_41482)	-
GO:2001056	BP	positive regulation of cysteine-type endopeptidase activity	3	0	3	8	0.014521	0.390131	PITA_08784(PITA_08784);PITA_34239(PITA_34239);PITA_41482(PITA_41482)	-
GO:0006879	BP	cellular iron ion homeostasis	2	0	2	4	0.0265087	0.472563	PITA_22203(PITA_22203);PITA_41482(PITA_41482)	-
GO:0046916	BP	cellular transition metal ion homeostasis	2	0	2	4	0.0265087	0.472563	PITA_22203(PITA_22203);PITA_41482(PITA_41482)	-
GO:0051641	BP	cellular localization	2	0	2	4	0.0265087	0.472563	PITA_22203(PITA_22203);PITA_41482(PITA_41482)	-
GO:0055072	BP	iron ion homeostasis	2	0	2	4	0.0265087	0.472563	PITA_22203(PITA_22203);PITA_41482(PITA_41482)	-
GO:0055076	BP	transition metal ion homeostasis	2	0	2	4	0.0265087	0.472563	PITA_22203(PITA_22203);PITA_41482(PITA_41482)	-
GO:0006915	BP	apoptotic process	3	2	5	25	0.0269701	0.472563	PITA_08784(PITA_08784);PITA_34239(PITA_34239);PITA_41482(PITA_41482)	PITA_30777(PITA_30777);PITA_34997(PITA_34997)
GO:0042981	BP	regulation of apoptotic process	3	2	5	25	0.0269701	0.472563	PITA_08784(PITA_08784);PITA_34239(PITA_34239);PITA_41482(PITA_41482)	PITA_30777(PITA_30777);PITA_34997(PITA_34997)
GO:0043065	BP	positive regulation of apoptotic process	3	2	5	25	0.0269701	0.472563	PITA_08784(PITA_08784);PITA_34239(PITA_34239);PITA_41482(PITA_41482)	PITA_30777(PITA_30777);PITA_34997(PITA_34997)
GO:0008219	BP	cell death	3	2	5	28	0.0420219	0.58396	PITA_08784(PITA_08784);PITA_34239(PITA_34239);PITA_41482(PITA_41482)	PITA_30777(PITA_30777);PITA_34997(PITA_34997)
GO:0010941	BP	regulation of cell death	3	2	5	28	0.0420219	0.58396	PITA_08784(PITA_08784);PITA_34239(PITA_34239);PITA_41482(PITA_41482)	PITA_30777(PITA_30777);PITA_34997(PITA_34997)
GO:0010942	BP	positive regulation of cell death	3	2	5	28	0.0420219	0.58396	PITA_08784(PITA_08784);PITA_34239(PITA_34239);PITA_41482(PITA_41482)	PITA_30777(PITA_30777);PITA_34997(PITA_34997)
GO:0012501	BP	programmed cell death	3	2	5	28	0.0420219	0.58396	PITA_08784(PITA_08784);PITA_34239(PITA_34239);PITA_41482(PITA_41482)	PITA_30777(PITA_30777);PITA_34997(PITA_34997)
GO:0043067	BP	regulation of programmed cell death	3	2	5	28	0.0420219	0.58396	PITA_08784(PITA_08784);PITA_34239(PITA_34239);PITA_41482(PITA_41482)	PITA_30777(PITA_30777);PITA_34997(PITA_34997)
GO:0043068	BP	positive regulation of programmed cell death	3	2	5	28	0.0420219	0.58396	PITA_08784(PITA_08784);PITA_34239(PITA_34239);PITA_41482(PITA_41482)	PITA_30777(PITA_30777);PITA_34997(PITA_34997)
GO:0045862	BP	positive regulation of proteolysis	3	0	3	12	0.0462802	0.621697	PITA_08784(PITA_08784);PITA_34239(PITA_34239);PITA_41482(PITA_41482)	-
GO:0002034	BP	regulation of blood vessel diameter by renin-angiotensin	1	0	1	1	0.0697072	0.668857	PITA_27052(PITA_27052)	-
GO:0003014	BP	renal system process	1	0	1	1	0.0697072	0.668857	PITA_27052(PITA_27052)	-
GO:0003018	BP	vascular process in circulatory system	1	0	1	1	0.0697072	0.668857	PITA_27052(PITA_27052)	-
GO:0003071	BP	renal system process involved in regulation of systemic arterial blood pressure	1	0	1	1	0.0697072	0.668857	PITA_27052(PITA_27052)	-
GO:0003072	BP	renal control of peripheral vascular resistance involved in regulation of systemic arterial blood pressure	1	0	1	1	0.0697072	0.668857	PITA_27052(PITA_27052)	-
GO:0006880	BP	intracellular sequestering of iron ion	1	0	1	1	0.0697072	0.668857	PITA_22203(PITA_22203)	-
GO:0035150	BP	regulation of tube size	1	0	1	1	0.0697072	0.668857	PITA_27052(PITA_27052)	-
GO:0035296	BP	regulation of tube diameter	1	0	1	1	0.0697072	0.668857	PITA_27052(PITA_27052)	-
GO:0051238	BP	sequestering of metal ion	1	0	1	1	0.0697072	0.668857	PITA_22203(PITA_22203)	-
GO:0051651	BP	maintenance of location in cell	1	0	1	1	0.0697072	0.668857	PITA_22203(PITA_22203)	-
GO:0097577	BP	sequestering of iron ion	1	0	1	1	0.0697072	0.668857	PITA_22203(PITA_22203)	-
GO:0097746	BP	regulation of blood vessel diameter	1	0	1	1	0.0697072	0.668857	PITA_27052(PITA_27052)	-
GO:0016209	MF	antioxidant activity	52	38	90	1119	0.0761567	0.610071	PITA_00236(PITA_00236);PITA_02591(PITA_02591);PITA_02971(PITA_02971);PITA_04632(PITA_04632);PITA_04689(PITA_04689);PITA_05843(PITA_05843);PITA_06182(PITA_06182);PITA_06876(PITA_06876);PITA_07404(PITA_07404);PITA_07523(PITA_07523);PITA_07795(PITA_07795);PITA_11995(PITA_11995);PITA_12670(PITA_12670);PITA_13694(PITA_13694);PITA_14640(PITA_14640);PITA_16292(PITA_16292);PITA_18936(PITA_18936);PITA_189…	PITA_00507(PITA_00507);PITA_02412(PITA_02412);PITA_05992(PITA_05992);PITA_10247(PITA_10247);PITA_10986(PITA_10986);PITA_12055(PITA_12055);PITA_15288(PITA_15288);PITA_15927(PITA_15927);PITA_16386(PITA_16386);PITA_17817(PITA_17817);PITA_19192(PITA_19192);PITA_21112(PITA_21112);PITA_21489(PITA_21489);PITA_22001(PITA_22001);PITA_22139(PITA_22139);PITA_25270(PITA_25270);PITA_26845(PITA_26845);PITA_273…
GO:0030162	BP	regulation of proteolysis	3	0	3	15	0.0820081	0.768588	PITA_08784(PITA_08784);PITA_34239(PITA_34239);PITA_41482(PITA_41482)	-
GO:0001990	BP	regulation of systemic arterial blood pressure by hormone	1	0	1	2	0.134557	1	PITA_27052(PITA_27052)	-
GO:0003008	BP	system process	1	0	1	2	0.134557	1	PITA_27052(PITA_27052)	-
GO:0003013	BP	circulatory system process	1	0	1	2	0.134557	1	PITA_27052(PITA_27052)	-
GO:0003044	BP	regulation of systemic arterial blood pressure mediated by a chemical signal	1	0	1	2	0.134557	1	PITA_27052(PITA_27052)	-
GO:0003073	BP	regulation of systemic arterial blood pressure	1	0	1	2	0.134557	1	PITA_27052(PITA_27052)	-
GO:0003081	BP	regulation of systemic arterial blood pressure by renin-angiotensin	1	0	1	2	0.134557	1	PITA_27052(PITA_27052)	-
GO:0008015	BP	blood circulation	1	0	1	2	0.134557	1	PITA_27052(PITA_27052)	-
GO:0008217	BP	regulation of blood pressure	1	0	1	2	0.134557	1	PITA_27052(PITA_27052)	-
GO:0045852	BP	pH elevation	0	1	1	2	0.134557	1	-	PITA_27573(PITA_27573)
GO:0050886	BP	endocrine process	1	0	1	2	0.134557	1	PITA_27052(PITA_27052)	-
GO:0051454	BP	intracellular pH elevation	0	1	1	2	0.134557	1	-	PITA_27573(PITA_27573)
GO:0000909	BP	sporocarp development involved in sexual reproduction	0	1	1	3	0.194887	1	-	PITA_27573(PITA_27573)
GO:0003006	BP	developmental process involved in reproduction	0	1	1	3	0.194887	1	-	PITA_27573(PITA_27573)
GO:0006826	BP	iron ion transport	1	0	1	3	0.194887	1	PITA_41482(PITA_41482)	-
GO:0019953	BP	sexual reproduction	0	1	1	3	0.194887	1	-	PITA_27573(PITA_27573)
GO:0022414	BP	reproductive process	0	1	1	3	0.194887	1	-	PITA_27573(PITA_27573)
GO:0030582	BP	reproductive fruiting body development	0	1	1	3	0.194887	1	-	PITA_27573(PITA_27573)
GO:0030584	BP	sporocarp development	0	1	1	3	0.194887	1	-	PITA_27573(PITA_27573)
GO:0033212	BP	iron import into cell	1	0	1	3	0.194887	1	PITA_41482(PITA_41482)	-
GO:0044703	BP	multi-organism reproductive process	0	1	1	3	0.194887	1	-	PITA_27573(PITA_27573)
GO:0048608	BP	reproductive structure development	0	1	1	3	0.194887	1	-	PITA_27573(PITA_27573)
GO:0051649	BP	establishment of localization in cell	1	0	1	3	0.194887	1	PITA_41482(PITA_41482)	-
GO:0061458	BP	reproductive system development	0	1	1	3	0.194887	1	-	PITA_27573(PITA_27573)
GO:0070791	BP	cleistothecium development	0	1	1	3	0.194887	1	-	PITA_27573(PITA_27573)
GO:0075259	BP	spore-bearing structure development	0	1	1	3	0.194887	1	-	PITA_27573(PITA_27573)
GO:0098657	BP	import into cell	1	0	1	3	0.194887	1	PITA_41482(PITA_41482)	-
GO:0048511	BP	rhythmic process	6	14	20	234	0.202265	1	PITA_07358(PITA_07358);PITA_16115(PITA_16115);PITA_18068(PITA_18068);PITA_19958(PITA_19958);PITA_23709(PITA_23709);PITA_43831(PITA_43831)	PITA_06931(PITA_06931);PITA_13679(PITA_13679);PITA_20563(PITA_20563);PITA_26262(PITA_26262);PITA_26826(PITA_26826);PITA_27325(PITA_27325);PITA_28012(PITA_28012);PITA_30883(PITA_30883);PITA_35660(PITA_35660);PITA_38054(PITA_38054);PITA_38362(PITA_38362);PITA_47744(PITA_47744);PITA_49739(PITA_49739);PITA_50780(PITA_50780)
GO:0006885	BP	regulation of pH	1	1	2	13	0.228334	1	PITA_41482(PITA_41482)	PITA_27573(PITA_27573)
GO:0030004	BP	cellular monovalent inorganic cation homeostasis	1	1	2	13	0.228334	1	PITA_41482(PITA_41482)	PITA_27573(PITA_27573)
GO:0030641	BP	regulation of cellular pH	1	1	2	13	0.228334	1	PITA_41482(PITA_41482)	PITA_27573(PITA_27573)
GO:0051453	BP	regulation of intracellular pH	1	1	2	13	0.228334	1	PITA_41482(PITA_41482)	PITA_27573(PITA_27573)
GO:0055067	BP	monovalent inorganic cation homeostasis	1	1	2	13	0.228334	1	PITA_41482(PITA_41482)	PITA_27573(PITA_27573)
GO:0009055	MF	electron transfer activity	37	83	120	1622	0.230278	0.610071	PITA_00373(PITA_00373);PITA_06498(PITA_06498);PITA_06960(PITA_06960);PITA_07386(PITA_07386);PITA_08693(PITA_08693);PITA_08784(PITA_08784);PITA_13768(PITA_13768);PITA_14264(PITA_14264);PITA_14913(PITA_14913);PITA_17856(PITA_17856);PITA_18600(PITA_18600);PITA_19298(PITA_19298);PITA_19481(PITA_19481);PITA_19629(PITA_19629);PITA_20035(PITA_20035);PITA_23301(PITA_23301);PITA_24688(PITA_24688);PITA_282…	PITA_00567(PITA_00567);PITA_00760(PITA_00760);PITA_02097(PITA_02097);PITA_03493(PITA_03493);PITA_05147(PITA_05147);PITA_05270(PITA_05270);PITA_05811(PITA_05811);PITA_06387(PITA_06387);PITA_06416(PITA_06416);PITA_07657(PITA_07657);PITA_07667(PITA_07667);PITA_08291(PITA_08291);PITA_09556(PITA_09556);PITA_09684(PITA_09684);PITA_09904(PITA_09904);PITA_10388(PITA_10388);PITA_10497(PITA_10497);PITA_109…
GO:0016491	MF	oxidoreductase activity	37	83	120	1622	0.230278	0.610071	PITA_00373(PITA_00373);PITA_06498(PITA_06498);PITA_06960(PITA_06960);PITA_07386(PITA_07386);PITA_08693(PITA_08693);PITA_08784(PITA_08784);PITA_13768(PITA_13768);PITA_14264(PITA_14264);PITA_14913(PITA_14913);PITA_17856(PITA_17856);PITA_18600(PITA_18600);PITA_19298(PITA_19298);PITA_19481(PITA_19481);PITA_19629(PITA_19629);PITA_20035(PITA_20035);PITA_23301(PITA_23301);PITA_24688(PITA_24688);PITA_282…	PITA_00567(PITA_00567);PITA_00760(PITA_00760);PITA_02097(PITA_02097);PITA_03493(PITA_03493);PITA_05147(PITA_05147);PITA_05270(PITA_05270);PITA_05811(PITA_05811);PITA_06387(PITA_06387);PITA_06416(PITA_06416);PITA_07657(PITA_07657);PITA_07667(PITA_07667);PITA_08291(PITA_08291);PITA_09556(PITA_09556);PITA_09684(PITA_09684);PITA_09904(PITA_09904);PITA_10388(PITA_10388);PITA_10497(PITA_10497);PITA_109…
GO:0110165	CC	cellular anatomical entity	973	1186	2159	30484	0.232561	1	PITA_00203(PITA_00203);PITA_00223(PITA_00223);PITA_00236(PITA_00236);PITA_00454(PITA_00454);PITA_00561(PITA_00561);PITA_00598(PITA_00598);PITA_00633(PITA_00633);PITA_00681(PITA_00681);PITA_00735(PITA_00735);PITA_00797(PITA_00797);PITA_00914(PITA_00914);PITA_01008(PITA_01008);PITA_01019(PITA_01019);PITA_01026(PITA_01026);PITA_01027(PITA_01027);PITA_01068(PITA_01068);PITA_01090(PITA_01090);PITA_011…	PITA_00016(PITA_00016);PITA_00093(PITA_00093);PITA_00150(PITA_00150);PITA_00225(PITA_00225);PITA_00377(PITA_00377);PITA_00391(PITA_00391);PITA_00458(PITA_00458);PITA_00507(PITA_00507);PITA_00564(PITA_00564);PITA_00655(PITA_00655);PITA_00679(PITA_00679);PITA_00683(PITA_00683);PITA_00711(PITA_00711);PITA_00755(PITA_00755);PITA_00791(PITA_00791);PITA_00792(PITA_00792);PITA_00807(PITA_00807);PITA_008…
GO:0016573	BP	histone acetylation	0	1	1	4	0.251014	1	-	PITA_43732(PITA_43732)
GO:0035065	BP	regulation of histone acetylation	0	1	1	4	0.251014	1	-	PITA_43732(PITA_43732)
GO:0035067	BP	negative regulation of histone acetylation	0	1	1	4	0.251014	1	-	PITA_43732(PITA_43732)
GO:0043967	BP	histone H4 acetylation	0	1	1	4	0.251014	1	-	PITA_43732(PITA_43732)
GO:0051235	BP	maintenance of location	1	0	1	4	0.251014	1	PITA_22203(PITA_22203)	-
GO:0090239	BP	regulation of histone H4 acetylation	0	1	1	4	0.251014	1	-	PITA_43732(PITA_43732)
GO:0090241	BP	negative regulation of histone H4 acetylation	0	1	1	4	0.251014	1	-	PITA_43732(PITA_43732)
GO:1901983	BP	regulation of protein acetylation	0	1	1	4	0.251014	1	-	PITA_43732(PITA_43732)
GO:1901984	BP	negative regulation of protein acetylation	0	1	1	4	0.251014	1	-	PITA_43732(PITA_43732)
GO:2000756	BP	regulation of peptidyl-lysine acetylation	0	1	1	4	0.251014	1	-	PITA_43732(PITA_43732)
GO:2000757	BP	negative regulation of peptidyl-lysine acetylation	0	1	1	4	0.251014	1	-	PITA_43732(PITA_43732)
GO:0005215	MF	transporter activity	108	148	256	3577	0.285584	0.610071	PITA_00914(PITA_00914);PITA_01019(PITA_01019);PITA_01068(PITA_01068);PITA_01090(PITA_01090);PITA_02179(PITA_02179);PITA_03100(PITA_03100);PITA_05276(PITA_05276);PITA_06388(PITA_06388);PITA_06511(PITA_06511);PITA_07333(PITA_07333);PITA_07683(PITA_07683);PITA_09487(PITA_09487);PITA_11503(PITA_11503);PITA_11618(PITA_11618);PITA_12401(PITA_12401);PITA_12446(PITA_12446);PITA_12450(PITA_12450);PITA_130…	PITA_00016(PITA_00016);PITA_01254(PITA_01254);PITA_01447(PITA_01447);PITA_01489(PITA_01489);PITA_02104(PITA_02104);PITA_03256(PITA_03256);PITA_05830(PITA_05830);PITA_05915(PITA_05915);PITA_06040(PITA_06040);PITA_06860(PITA_06860);PITA_06970(PITA_06970);PITA_08034(PITA_08034);PITA_08302(PITA_08302);PITA_08478(PITA_08478);PITA_09116(PITA_09116);PITA_09197(PITA_09197);PITA_09301(PITA_09301);PITA_095…
GO:0006970	BP	response to osmotic stress	1	0	1	5	0.303229	1	PITA_17630(PITA_17630)	-
GO:0009628	BP	response to abiotic stimulus	1	0	1	5	0.303229	1	PITA_17630(PITA_17630)	-
GO:0009651	BP	response to salt stress	1	0	1	5	0.303229	1	PITA_17630(PITA_17630)	-
GO:0043618	BP	regulation of transcription from RNA polymerase II promoter in response to stress	1	0	1	5	0.303229	1	PITA_17630(PITA_17630)	-
GO:0043620	BP	regulation of DNA-templated transcription in response to stress	1	0	1	5	0.303229	1	PITA_17630(PITA_17630)	-
GO:0061392	BP	regulation of transcription from RNA polymerase II promoter in response to osmotic stress	1	0	1	5	0.303229	1	PITA_17630(PITA_17630)	-
GO:0061416	BP	regulation of transcription from RNA polymerase II promoter in response to salt stress	1	0	1	5	0.303229	1	PITA_17630(PITA_17630)	-
GO:0071214	BP	cellular response to abiotic stimulus	1	0	1	5	0.303229	1	PITA_17630(PITA_17630)	-
GO:0071470	BP	cellular response to osmotic stress	1	0	1	5	0.303229	1	PITA_17630(PITA_17630)	-
GO:0071472	BP	cellular response to salt stress	1	0	1	5	0.303229	1	PITA_17630(PITA_17630)	-
GO:0104004	BP	cellular response to environmental stimulus	1	0	1	5	0.303229	1	PITA_17630(PITA_17630)	-
GO:0006873	BP	cellular ion homeostasis	2	1	3	28	0.309668	1	PITA_22203(PITA_22203);PITA_41482(PITA_41482)	PITA_27573(PITA_27573)
GO:0019725	BP	cellular homeostasis	2	1	3	28	0.309668	1	PITA_22203(PITA_22203);PITA_41482(PITA_41482)	PITA_27573(PITA_27573)
GO:0030003	BP	cellular cation homeostasis	2	1	3	28	0.309668	1	PITA_22203(PITA_22203);PITA_41482(PITA_41482)	PITA_27573(PITA_27573)
GO:0042592	BP	homeostatic process	2	1	3	28	0.309668	1	PITA_22203(PITA_22203);PITA_41482(PITA_41482)	PITA_27573(PITA_27573)
GO:0048878	BP	chemical homeostasis	2	1	3	28	0.309668	1	PITA_22203(PITA_22203);PITA_41482(PITA_41482)	PITA_27573(PITA_27573)
GO:0050801	BP	ion homeostasis	2	1	3	28	0.309668	1	PITA_22203(PITA_22203);PITA_41482(PITA_41482)	PITA_27573(PITA_27573)
GO:0055080	BP	cation homeostasis	2	1	3	28	0.309668	1	PITA_22203(PITA_22203);PITA_41482(PITA_41482)	PITA_27573(PITA_27573)
GO:0055082	BP	cellular chemical homeostasis	2	1	3	28	0.309668	1	PITA_22203(PITA_22203);PITA_41482(PITA_41482)	PITA_27573(PITA_27573)
GO:0098771	BP	inorganic ion homeostasis	2	1	3	28	0.309668	1	PITA_22203(PITA_22203);PITA_41482(PITA_41482)	PITA_27573(PITA_27573)
GO:0010657	BP	muscle cell apoptotic process	0	2	2	17	0.334292	1	-	PITA_30777(PITA_30777);PITA_34997(PITA_34997)
GO:0010658	BP	striated muscle cell apoptotic process	0	2	2	17	0.334292	1	-	PITA_30777(PITA_30777);PITA_34997(PITA_34997)
GO:0010659	BP	cardiac muscle cell apoptotic process	0	2	2	17	0.334292	1	-	PITA_30777(PITA_30777);PITA_34997(PITA_34997)
GO:0010660	BP	regulation of muscle cell apoptotic process	0	2	2	17	0.334292	1	-	PITA_30777(PITA_30777);PITA_34997(PITA_34997)
GO:0010661	BP	positive regulation of muscle cell apoptotic process	0	2	2	17	0.334292	1	-	PITA_30777(PITA_30777);PITA_34997(PITA_34997)
GO:0010662	BP	regulation of striated muscle cell apoptotic process	0	2	2	17	0.334292	1	-	PITA_30777(PITA_30777);PITA_34997(PITA_34997)
GO:0010663	BP	positive regulation of striated muscle cell apoptotic process	0	2	2	17	0.334292	1	-	PITA_30777(PITA_30777);PITA_34997(PITA_34997)
GO:0010665	BP	regulation of cardiac muscle cell apoptotic process	0	2	2	17	0.334292	1	-	PITA_30777(PITA_30777);PITA_34997(PITA_34997)
GO:0010666	BP	positive regulation of cardiac muscle cell apoptotic process	0	2	2	17	0.334292	1	-	PITA_30777(PITA_30777);PITA_34997(PITA_34997)
GO:0006875	BP	cellular metal ion homeostasis	2	0	2	18	0.360295	1	PITA_22203(PITA_22203);PITA_41482(PITA_41482)	-
GO:0055065	BP	metal ion homeostasis	2	0	2	18	0.360295	1	PITA_22203(PITA_22203);PITA_41482(PITA_41482)	-
GO:0005244	MF	voltage-gated ion channel activity	0	1	1	7	0.394511	0.610071	-	PITA_41507(PITA_41507)
GO:0005249	MF	voltage-gated potassium channel activity	0	1	1	7	0.394511	0.610071	-	PITA_41507(PITA_41507)
GO:0015271	MF	outward rectifier potassium channel activity	0	1	1	7	0.394511	0.610071	-	PITA_41507(PITA_41507)
GO:0022832	MF	voltage-gated channel activity	0	1	1	7	0.394511	0.610071	-	PITA_41507(PITA_41507)
GO:0022843	MF	voltage-gated cation channel activity	0	1	1	7	0.394511	0.610071	-	PITA_41507(PITA_41507)
GO:0006473	BP	protein acetylation	0	1	1	7	0.396995	1	-	PITA_43732(PITA_43732)
GO:0006475	BP	internal protein amino acid acetylation	0	1	1	7	0.396995	1	-	PITA_43732(PITA_43732)
GO:0018393	BP	internal peptidyl-lysine acetylation	0	1	1	7	0.396995	1	-	PITA_43732(PITA_43732)
GO:0018394	BP	peptidyl-lysine acetylation	0	1	1	7	0.396995	1	-	PITA_43732(PITA_43732)
GO:0031057	BP	negative regulation of histone modification	0	1	1	7	0.396995	1	-	PITA_43732(PITA_43732)
GO:0043543	BP	protein acylation	0	1	1	7	0.396995	1	-	PITA_43732(PITA_43732)
GO:1905268	BP	negative regulation of chromatin organization	0	1	1	7	0.396995	1	-	PITA_43732(PITA_43732)
GO:0065008	BP	regulation of biological quality	3	1	4	46	0.400551	1	PITA_22203(PITA_22203);PITA_27052(PITA_27052);PITA_41482(PITA_41482)	PITA_27573(PITA_27573)
GO:0000041	BP	transition metal ion transport	1	1	2	20	0.411061	1	PITA_41482(PITA_41482)	PITA_10247(PITA_10247)
GO:0031400	BP	negative regulation of protein modification process	0	2	2	20	0.411061	1	-	PITA_43732(PITA_43732);PITA_48550(PITA_48550)
GO:0019012	CC	virion	3	2	5	61	0.431982	1	PITA_06960(PITA_06960);PITA_23301(PITA_23301);PITA_51101(PITA_51101)	PITA_03493(PITA_03493);PITA_36934(PITA_36934)
GO:0005216	MF	ion channel activity	0	1	1	8	0.436394	0.610071	-	PITA_41507(PITA_41507)
GO:0005261	MF	cation channel activity	0	1	1	8	0.436394	0.610071	-	PITA_41507(PITA_41507)
GO:0005267	MF	potassium channel activity	0	1	1	8	0.436394	0.610071	-	PITA_41507(PITA_41507)
GO:0015077	MF	monovalent inorganic cation transmembrane transporter activity	0	1	1	8	0.436394	0.610071	-	PITA_41507(PITA_41507)
GO:0015079	MF	potassium ion transmembrane transporter activity	0	1	1	8	0.436394	0.610071	-	PITA_41507(PITA_41507)
GO:0015267	MF	channel activity	0	1	1	8	0.436394	0.610071	-	PITA_41507(PITA_41507)
GO:0022803	MF	passive transmembrane transporter activity	0	1	1	8	0.436394	0.610071	-	PITA_41507(PITA_41507)
GO:0022836	MF	gated channel activity	0	1	1	8	0.436394	0.610071	-	PITA_41507(PITA_41507)
GO:0006479	BP	protein methylation	0	1	1	8	0.439036	1	-	PITA_43732(PITA_43732)
GO:0008213	BP	protein alkylation	0	1	1	8	0.439036	1	-	PITA_43732(PITA_43732)
GO:0016570	BP	histone modification	0	1	1	8	0.439036	1	-	PITA_43732(PITA_43732)
GO:0016571	BP	histone methylation	0	1	1	8	0.439036	1	-	PITA_43732(PITA_43732)
GO:0018022	BP	peptidyl-lysine methylation	0	1	1	8	0.439036	1	-	PITA_43732(PITA_43732)
GO:0031056	BP	regulation of histone modification	0	1	1	8	0.439036	1	-	PITA_43732(PITA_43732)
GO:0031058	BP	positive regulation of histone modification	0	1	1	8	0.439036	1	-	PITA_43732(PITA_43732)
GO:0031060	BP	regulation of histone methylation	0	1	1	8	0.439036	1	-	PITA_43732(PITA_43732)
GO:0031062	BP	positive regulation of histone methylation	0	1	1	8	0.439036	1	-	PITA_43732(PITA_43732)
GO:0034968	BP	histone lysine methylation	0	1	1	8	0.439036	1	-	PITA_43732(PITA_43732)
GO:0051567	BP	histone H3-K9 methylation	0	1	1	8	0.439036	1	-	PITA_43732(PITA_43732)
GO:0051570	BP	regulation of histone H3-K9 methylation	0	1	1	8	0.439036	1	-	PITA_43732(PITA_43732)
GO:0051574	BP	positive regulation of histone H3-K9 methylation	0	1	1	8	0.439036	1	-	PITA_43732(PITA_43732)
GO:0061647	BP	histone H3-K9 modification	0	1	1	8	0.439036	1	-	PITA_43732(PITA_43732)
GO:0062197	BP	cellular response to chemical stress	1	0	1	8	0.439036	1	PITA_17630(PITA_17630)	-
GO:0016530	MF	metallochaperone activity	0	1	1	9	0.475381	0.610071	-	PITA_36213(PITA_36213)
GO:0140104	MF	molecular carrier activity	0	1	1	9	0.475381	0.610071	-	PITA_36213(PITA_36213)
GO:0008152	BP	metabolic process	1117	1259	2376	34060	0.475583	1	PITA_00011(PITA_00011);PITA_00189(PITA_00189);PITA_00203(PITA_00203);PITA_00236(PITA_00236);PITA_00373(PITA_00373);PITA_00380(PITA_00380);PITA_00482(PITA_00482);PITA_00598(PITA_00598);PITA_00611(PITA_00611);PITA_00633(PITA_00633);PITA_00797(PITA_00797);PITA_00848(PITA_00848);PITA_00962(PITA_00962);PITA_01008(PITA_01008);PITA_01026(PITA_01026);PITA_01027(PITA_01027);PITA_01090(PITA_01090);PITA_011…	PITA_00093(PITA_00093);PITA_00104(PITA_00104);PITA_00148(PITA_00148);PITA_00150(PITA_00150);PITA_00198(PITA_00198);PITA_00356(PITA_00356);PITA_00377(PITA_00377);PITA_00494(PITA_00494);PITA_00507(PITA_00507);PITA_00549(PITA_00549);PITA_00564(PITA_00564);PITA_00567(PITA_00567);PITA_00655(PITA_00655);PITA_00683(PITA_00683);PITA_00743(PITA_00743);PITA_00755(PITA_00755);PITA_00760(PITA_00760);PITA_007…
GO:0016569	BP	covalent chromatin modification	0	1	1	9	0.478147	1	-	PITA_43732(PITA_43732)
GO:0032259	BP	methylation	0	1	1	9	0.478147	1	-	PITA_43732(PITA_43732)
GO:0043414	BP	macromolecule methylation	0	1	1	9	0.478147	1	-	PITA_43732(PITA_43732)
GO:0008324	MF	cation transmembrane transporter activity	0	1	1	10	0.511672	0.610071	-	PITA_41507(PITA_41507)
GO:0015075	MF	ion transmembrane transporter activity	0	1	1	10	0.511672	0.610071	-	PITA_41507(PITA_41507)
GO:0015318	MF	inorganic molecular entity transmembrane transporter activity	0	1	1	10	0.511672	0.610071	-	PITA_41507(PITA_41507)
GO:0022857	MF	transmembrane transporter activity	0	1	1	10	0.511672	0.610071	-	PITA_41507(PITA_41507)
GO:0022890	MF	inorganic cation transmembrane transporter activity	0	1	1	10	0.511672	0.610071	-	PITA_41507(PITA_41507)
GO:0046873	MF	metal ion transmembrane transporter activity	0	1	1	10	0.511672	0.610071	-	PITA_41507(PITA_41507)
GO:0006325	BP	chromatin organization	0	1	1	10	0.514532	1	-	PITA_43732(PITA_43732)
GO:0007035	BP	vacuolar acidification	1	0	1	10	0.514532	1	PITA_41482(PITA_41482)	-
GO:0010638	BP	positive regulation of organelle organization	0	1	1	10	0.514532	1	-	PITA_43732(PITA_43732)
GO:1902275	BP	regulation of chromatin organization	0	1	1	10	0.514532	1	-	PITA_43732(PITA_43732)
GO:1905269	BP	positive regulation of chromatin organization	0	1	1	10	0.514532	1	-	PITA_43732(PITA_43732)
GO:2001252	BP	positive regulation of chromosome organization	0	1	1	10	0.514532	1	-	PITA_43732(PITA_43732)
GO:0018205	BP	peptidyl-lysine modification	0	1	1	11	0.548381	1	-	PITA_43732(PITA_43732)
GO:0045851	BP	pH reduction	1	0	1	11	0.548381	1	PITA_41482(PITA_41482)	-
GO:0051452	BP	intracellular pH reduction	1	0	1	11	0.548381	1	PITA_41482(PITA_41482)	-
GO:0018193	BP	peptidyl-amino acid modification	0	1	1	12	0.57987	1	-	PITA_43732(PITA_43732)
GO:0042221	BP	response to chemical	1	0	1	12	0.57987	1	PITA_17630(PITA_17630)	-
GO:0070887	BP	cellular response to chemical stimulus	1	0	1	12	0.57987	1	PITA_17630(PITA_17630)	-
GO:0000188	BP	inactivation of MAPK activity	0	1	1	13	0.609165	1	-	PITA_48550(PITA_48550)
GO:0001933	BP	negative regulation of protein phosphorylation	0	1	1	13	0.609165	1	-	PITA_48550(PITA_48550)
GO:0006469	BP	negative regulation of protein kinase activity	0	1	1	13	0.609165	1	-	PITA_48550(PITA_48550)
GO:0010563	BP	negative regulation of phosphorus metabolic process	0	1	1	13	0.609165	1	-	PITA_48550(PITA_48550)
GO:0033673	BP	negative regulation of kinase activity	0	1	1	13	0.609165	1	-	PITA_48550(PITA_48550)
GO:0042326	BP	negative regulation of phosphorylation	0	1	1	13	0.609165	1	-	PITA_48550(PITA_48550)
GO:0043086	BP	negative regulation of catalytic activity	0	1	1	13	0.609165	1	-	PITA_48550(PITA_48550)
GO:0043407	BP	negative regulation of MAP kinase activity	0	1	1	13	0.609165	1	-	PITA_48550(PITA_48550)
GO:0043409	BP	negative regulation of MAPK cascade	0	1	1	13	0.609165	1	-	PITA_48550(PITA_48550)
GO:0045936	BP	negative regulation of phosphate metabolic process	0	1	1	13	0.609165	1	-	PITA_48550(PITA_48550)
GO:0051348	BP	negative regulation of transferase activity	0	1	1	13	0.609165	1	-	PITA_48550(PITA_48550)
GO:0071901	BP	negative regulation of protein serine/threonine kinase activity	0	1	1	13	0.609165	1	-	PITA_48550(PITA_48550)
GO:1902532	BP	negative regulation of intracellular signal transduction	0	1	1	13	0.609165	1	-	PITA_48550(PITA_48550)
GO:0006811	BP	ion transport	1	1	2	29	0.609758	1	PITA_41482(PITA_41482)	PITA_10247(PITA_10247)
GO:0006812	BP	cation transport	1	1	2	29	0.609758	1	PITA_41482(PITA_41482)	PITA_10247(PITA_10247)
GO:0030001	BP	metal ion transport	1	1	2	29	0.609758	1	PITA_41482(PITA_41482)	PITA_10247(PITA_10247)
GO:0006810	BP	transport	1	1	2	30	0.628399	1	PITA_41482(PITA_41482)	PITA_10247(PITA_10247)
GO:0051234	BP	establishment of localization	1	1	2	30	0.628399	1	PITA_41482(PITA_41482)	PITA_10247(PITA_10247)
GO:0090066	BP	regulation of anatomical structure size	1	0	1	14	0.636418	1	PITA_27052(PITA_27052)	-
GO:0032269	BP	negative regulation of cellular protein metabolic process	0	2	2	31	0.646338	1	-	PITA_43732(PITA_43732);PITA_48550(PITA_48550)
GO:0051248	BP	negative regulation of protein metabolic process	0	2	2	31	0.646338	1	-	PITA_43732(PITA_43732);PITA_48550(PITA_48550)
GO:0006357	BP	regulation of transcription by RNA polymerase II	1	0	1	15	0.661771	1	PITA_17630(PITA_17630)	-
GO:0006366	BP	transcription by RNA polymerase II	1	0	1	15	0.661771	1	PITA_17630(PITA_17630)	-
GO:0009968	BP	negative regulation of signal transduction	0	1	1	15	0.661771	1	-	PITA_48550(PITA_48550)
GO:0048585	BP	negative regulation of response to stimulus	0	1	1	15	0.661771	1	-	PITA_48550(PITA_48550)
GO:0044092	BP	negative regulation of molecular function	0	1	1	16	0.685356	1	-	PITA_48550(PITA_48550)
GO:0022610	BP	biological adhesion	6	3	9	147	0.703431	1	PITA_01664(PITA_01664);PITA_02274(PITA_02274);PITA_04461(PITA_04461);PITA_12073(PITA_12073);PITA_43414(PITA_43414);PITA_48493(PITA_48493)	PITA_03991(PITA_03991);PITA_22401(PITA_22401);PITA_36792(PITA_36792)
GO:0006825	BP	copper ion transport	0	1	1	17	0.707298	1	-	PITA_10247(PITA_10247)
GO:0035434	BP	copper ion transmembrane transport	0	1	1	17	0.707298	1	-	PITA_10247(PITA_10247)
GO:0060003	BP	copper ion export	0	1	1	17	0.707298	1	-	PITA_10247(PITA_10247)
GO:0009892	BP	negative regulation of metabolic process	0	2	2	36	0.725839	1	-	PITA_43732(PITA_43732);PITA_48550(PITA_48550)
GO:0010605	BP	negative regulation of macromolecule metabolic process	0	2	2	36	0.725839	1	-	PITA_43732(PITA_43732);PITA_48550(PITA_48550)
GO:0031324	BP	negative regulation of cellular metabolic process	0	2	2	36	0.725839	1	-	PITA_43732(PITA_43732);PITA_48550(PITA_48550)
GO:0051172	BP	negative regulation of nitrogen compound metabolic process	0	2	2	36	0.725839	1	-	PITA_43732(PITA_43732);PITA_48550(PITA_48550)
GO:0060089	MF	molecular transducer activity	31	32	63	986	0.7628	0.875807	PITA_02274(PITA_02274);PITA_03495(PITA_03495);PITA_04461(PITA_04461);PITA_07333(PITA_07333);PITA_09572(PITA_09572);PITA_11935(PITA_11935);PITA_12073(PITA_12073);PITA_16990(PITA_16990);PITA_17060(PITA_17060);PITA_18782(PITA_18782);PITA_19629(PITA_19629);PITA_20229(PITA_20229);PITA_24775(PITA_24775);PITA_30782(PITA_30782);PITA_34021(PITA_34021);PITA_35503(PITA_35503);PITA_36375(PITA_36375);PITA_366…	PITA_00791(PITA_00791);PITA_01447(PITA_01447);PITA_03826(PITA_03826);PITA_05353(PITA_05353);PITA_05790(PITA_05790);PITA_06374(PITA_06374);PITA_08653(PITA_08653);PITA_12320(PITA_12320);PITA_15071(PITA_15071);PITA_16161(PITA_16161);PITA_16863(PITA_16863);PITA_20113(PITA_20113);PITA_20356(PITA_20356);PITA_20751(PITA_20751);PITA_24940(PITA_24940);PITA_26845(PITA_26845);PITA_26860(PITA_26860);PITA_279…
GO:0006351	BP	transcription, DNA-templated	1	0	1	20	0.764364	1	PITA_17630(PITA_17630)	-
GO:0006355	BP	regulation of transcription, DNA-templated	1	0	1	20	0.764364	1	PITA_17630(PITA_17630)	-
GO:0018130	BP	heterocycle biosynthetic process	1	0	1	20	0.764364	1	PITA_17630(PITA_17630)	-
GO:0019219	BP	regulation of nucleobase-containing compound metabolic process	1	0	1	20	0.764364	1	PITA_17630(PITA_17630)	-
GO:0019438	BP	aromatic compound biosynthetic process	1	0	1	20	0.764364	1	PITA_17630(PITA_17630)	-
GO:0032774	BP	RNA biosynthetic process	1	0	1	20	0.764364	1	PITA_17630(PITA_17630)	-
GO:0034654	BP	nucleobase-containing compound biosynthetic process	1	0	1	20	0.764364	1	PITA_17630(PITA_17630)	-
GO:0051252	BP	regulation of RNA metabolic process	1	0	1	20	0.764364	1	PITA_17630(PITA_17630)	-
GO:0097659	BP	nucleic acid-templated transcription	1	0	1	20	0.764364	1	PITA_17630(PITA_17630)	-
GO:1901362	BP	organic cyclic compound biosynthetic process	1	0	1	20	0.764364	1	PITA_17630(PITA_17630)	-
GO:1903506	BP	regulation of nucleic acid-templated transcription	1	0	1	20	0.764364	1	PITA_17630(PITA_17630)	-
GO:2001141	BP	regulation of RNA biosynthetic process	1	0	1	20	0.764364	1	PITA_17630(PITA_17630)	-
GO:0031146	BP	SCF-dependent proteasomal ubiquitin-dependent protein catabolic process	2	0	2	39	0.765879	1	PITA_19951(PITA_19951);PITA_38918(PITA_38918)	-
GO:0010639	BP	negative regulation of organelle organization	0	2	2	43	0.811283	1	-	PITA_09411(PITA_09411);PITA_43732(PITA_43732)
GO:2001251	BP	negative regulation of chromosome organization	0	2	2	43	0.811283	1	-	PITA_09411(PITA_09411);PITA_43732(PITA_43732)
GO:0051129	BP	negative regulation of cellular component organization	0	2	2	45	0.830897	1	-	PITA_09411(PITA_09411);PITA_43732(PITA_43732)
GO:0040007	BP	growth	29	67	96	1505	0.833954	1	PITA_07333(PITA_07333);PITA_07386(PITA_07386);PITA_09572(PITA_09572);PITA_12670(PITA_12670);PITA_14211(PITA_14211);PITA_14471(PITA_14471);PITA_14815(PITA_14815);PITA_17060(PITA_17060);PITA_18646(PITA_18646);PITA_20483(PITA_20483);PITA_22525(PITA_22525);PITA_26228(PITA_26228);PITA_28230(PITA_28230);PITA_29741(PITA_29741);PITA_29930(PITA_29930);PITA_33485(PITA_33485);PITA_37447(PITA_37447);PITA_386…	PITA_00377(PITA_00377);PITA_00993(PITA_00993);PITA_04948(PITA_04948);PITA_05790(PITA_05790);PITA_05992(PITA_05992);PITA_06084(PITA_06084);PITA_06866(PITA_06866);PITA_07150(PITA_07150);PITA_07253(PITA_07253);PITA_08625(PITA_08625);PITA_09750(PITA_09750);PITA_09825(PITA_09825);PITA_11141(PITA_11141);PITA_11607(PITA_11607);PITA_13368(PITA_13368);PITA_16164(PITA_16164);PITA_16626(PITA_16626);PITA_168…
GO:0033043	BP	regulation of organelle organization	0	2	2	46	0.839998	1	-	PITA_09411(PITA_09411);PITA_43732(PITA_43732)
GO:0033044	BP	regulation of chromosome organization	0	2	2	46	0.839998	1	-	PITA_09411(PITA_09411);PITA_43732(PITA_43732)
GO:0051276	BP	chromosome organization	0	2	2	46	0.839998	1	-	PITA_09411(PITA_09411);PITA_43732(PITA_43732)
GO:0034220	BP	ion transmembrane transport	0	1	1	26	0.847295	1	-	PITA_10247(PITA_10247)
GO:0055085	BP	transmembrane transport	0	1	1	26	0.847295	1	-	PITA_10247(PITA_10247)
GO:0098655	BP	cation transmembrane transport	0	1	1	26	0.847295	1	-	PITA_10247(PITA_10247)
GO:0098660	BP	inorganic ion transmembrane transport	0	1	1	26	0.847295	1	-	PITA_10247(PITA_10247)
GO:0098662	BP	inorganic cation transmembrane transport	0	1	1	26	0.847295	1	-	PITA_10247(PITA_10247)
GO:0006996	BP	organelle organization	0	2	2	47	0.848652	1	-	PITA_09411(PITA_09411);PITA_43732(PITA_43732)
GO:0032270	BP	positive regulation of cellular protein metabolic process	6	1	7	137	0.848787	1	PITA_08784(PITA_08784);PITA_18117(PITA_18117);PITA_21253(PITA_21253);PITA_34239(PITA_34239);PITA_41482(PITA_41482);PITA_50729(PITA_50729)	PITA_43732(PITA_43732)
GO:0051247	BP	positive regulation of protein metabolic process	6	1	7	137	0.848787	1	PITA_08784(PITA_08784);PITA_18117(PITA_18117);PITA_21253(PITA_21253);PITA_34239(PITA_34239);PITA_41482(PITA_41482);PITA_50729(PITA_50729)	PITA_43732(PITA_43732)
GO:0009058	BP	biosynthetic process	1	0	1	28	0.867855	1	PITA_17630(PITA_17630)	-
GO:0009059	BP	macromolecule biosynthetic process	1	0	1	28	0.867855	1	PITA_17630(PITA_17630)	-
GO:0009889	BP	regulation of biosynthetic process	1	0	1	28	0.867855	1	PITA_17630(PITA_17630)	-
GO:0010468	BP	regulation of gene expression	1	0	1	28	0.867855	1	PITA_17630(PITA_17630)	-
GO:0010556	BP	regulation of macromolecule biosynthetic process	1	0	1	28	0.867855	1	PITA_17630(PITA_17630)	-
GO:0031326	BP	regulation of cellular biosynthetic process	1	0	1	28	0.867855	1	PITA_17630(PITA_17630)	-
GO:0034645	BP	cellular macromolecule biosynthetic process	1	0	1	28	0.867855	1	PITA_17630(PITA_17630)	-
GO:0044249	BP	cellular biosynthetic process	1	0	1	28	0.867855	1	PITA_17630(PITA_17630)	-
GO:0044271	BP	cellular nitrogen compound biosynthetic process	1	0	1	28	0.867855	1	PITA_17630(PITA_17630)	-
GO:1901576	BP	organic substance biosynthetic process	1	0	1	28	0.867855	1	PITA_17630(PITA_17630)	-
GO:2000112	BP	regulation of cellular macromolecule biosynthetic process	1	0	1	28	0.867855	1	PITA_17630(PITA_17630)	-
GO:0050790	BP	regulation of catalytic activity	6	1	7	141	0.868325	1	PITA_08784(PITA_08784);PITA_18117(PITA_18117);PITA_21253(PITA_21253);PITA_34239(PITA_34239);PITA_41482(PITA_41482);PITA_50729(PITA_50729)	PITA_48550(PITA_48550)
GO:0032268	BP	regulation of cellular protein metabolic process	6	2	8	161	0.880044	1	PITA_08784(PITA_08784);PITA_18117(PITA_18117);PITA_21253(PITA_21253);PITA_34239(PITA_34239);PITA_41482(PITA_41482);PITA_50729(PITA_50729)	PITA_43732(PITA_43732);PITA_48550(PITA_48550)
GO:0051246	BP	regulation of protein metabolic process	6	2	8	161	0.880044	1	PITA_08784(PITA_08784);PITA_18117(PITA_18117);PITA_21253(PITA_21253);PITA_34239(PITA_34239);PITA_41482(PITA_41482);PITA_50729(PITA_50729)	PITA_43732(PITA_43732);PITA_48550(PITA_48550)
GO:0051173	BP	positive regulation of nitrogen compound metabolic process	6	1	7	144	0.881573	1	PITA_08784(PITA_08784);PITA_18117(PITA_18117);PITA_21253(PITA_21253);PITA_34239(PITA_34239);PITA_41482(PITA_41482);PITA_50729(PITA_50729)	PITA_43732(PITA_43732)
GO:0010604	BP	positive regulation of macromolecule metabolic process	6	1	7	145	0.885734	1	PITA_08784(PITA_08784);PITA_18117(PITA_18117);PITA_21253(PITA_21253);PITA_34239(PITA_34239);PITA_41482(PITA_41482);PITA_50729(PITA_50729)	PITA_43732(PITA_43732)
GO:0055044	CC	symplast	106	149	255	3865	0.886951	1	PITA_02971(PITA_02971);PITA_04342(PITA_04342);PITA_05454(PITA_05454);PITA_06182(PITA_06182);PITA_06388(PITA_06388);PITA_07333(PITA_07333);PITA_07523(PITA_07523);PITA_10586(PITA_10586);PITA_11935(PITA_11935);PITA_11995(PITA_11995);PITA_12527(PITA_12527);PITA_12549(PITA_12549);PITA_13062(PITA_13062);PITA_13517(PITA_13517);PITA_13847(PITA_13847);PITA_13867(PITA_13867);PITA_14211(PITA_14211);PITA_143…	PITA_00507(PITA_00507);PITA_00679(PITA_00679);PITA_01298(PITA_01298);PITA_02023(PITA_02023);PITA_03207(PITA_03207);PITA_03569(PITA_03569);PITA_03612(PITA_03612);PITA_03846(PITA_03846);PITA_03887(PITA_03887);PITA_04387(PITA_04387);PITA_04948(PITA_04948);PITA_05564(PITA_05564);PITA_05709(PITA_05709);PITA_05742(PITA_05742);PITA_06387(PITA_06387);PITA_06860(PITA_06860);PITA_07011(PITA_07011);PITA_070…
GO:0043085	BP	positive regulation of catalytic activity	6	0	6	128	0.888645	1	PITA_08784(PITA_08784);PITA_18117(PITA_18117);PITA_21253(PITA_21253);PITA_34239(PITA_34239);PITA_41482(PITA_41482);PITA_50729(PITA_50729)	-
GO:0044093	BP	positive regulation of molecular function	6	0	6	128	0.888645	1	PITA_08784(PITA_08784);PITA_18117(PITA_18117);PITA_21253(PITA_21253);PITA_34239(PITA_34239);PITA_41482(PITA_41482);PITA_50729(PITA_50729)	-
GO:0051171	BP	regulation of nitrogen compound metabolic process	7	2	9	181	0.89058	1	PITA_08784(PITA_08784);PITA_17630(PITA_17630);PITA_18117(PITA_18117);PITA_21253(PITA_21253);PITA_34239(PITA_34239);PITA_41482(PITA_41482);PITA_50729(PITA_50729)	PITA_43732(PITA_43732);PITA_48550(PITA_48550)
GO:0060255	BP	regulation of macromolecule metabolic process	7	2	9	181	0.89058	1	PITA_08784(PITA_08784);PITA_17630(PITA_17630);PITA_18117(PITA_18117);PITA_21253(PITA_21253);PITA_34239(PITA_34239);PITA_41482(PITA_41482);PITA_50729(PITA_50729)	PITA_43732(PITA_43732);PITA_48550(PITA_48550)
GO:0080090	BP	regulation of primary metabolic process	7	2	9	181	0.89058	1	PITA_08784(PITA_08784);PITA_17630(PITA_17630);PITA_18117(PITA_18117);PITA_21253(PITA_21253);PITA_34239(PITA_34239);PITA_41482(PITA_41482);PITA_50729(PITA_50729)	PITA_43732(PITA_43732);PITA_48550(PITA_48550)
GO:0031325	BP	positive regulation of cellular metabolic process	6	1	7	147	0.893689	1	PITA_08784(PITA_08784);PITA_18117(PITA_18117);PITA_21253(PITA_21253);PITA_34239(PITA_34239);PITA_41482(PITA_41482);PITA_50729(PITA_50729)	PITA_43732(PITA_43732)
GO:0009893	BP	positive regulation of metabolic process	6	1	7	148	0.897488	1	PITA_08784(PITA_08784);PITA_18117(PITA_18117);PITA_21253(PITA_21253);PITA_34239(PITA_34239);PITA_41482(PITA_41482);PITA_50729(PITA_50729)	PITA_43732(PITA_43732)
GO:0019222	BP	regulation of metabolic process	7	2	9	184	0.900892	1	PITA_08784(PITA_08784);PITA_17630(PITA_17630);PITA_18117(PITA_18117);PITA_21253(PITA_21253);PITA_34239(PITA_34239);PITA_41482(PITA_41482);PITA_50729(PITA_50729)	PITA_43732(PITA_43732);PITA_48550(PITA_48550)
GO:0031323	BP	regulation of cellular metabolic process	7	2	9	184	0.900892	1	PITA_08784(PITA_08784);PITA_17630(PITA_17630);PITA_18117(PITA_18117);PITA_21253(PITA_21253);PITA_34239(PITA_34239);PITA_41482(PITA_41482);PITA_50729(PITA_50729)	PITA_43732(PITA_43732);PITA_48550(PITA_48550)
GO:0010648	BP	negative regulation of cell communication	0	1	1	34	0.914371	1	-	PITA_48550(PITA_48550)
GO:0023057	BP	negative regulation of signaling	0	1	1	34	0.914371	1	-	PITA_48550(PITA_48550)
GO:0065009	BP	regulation of molecular function	6	1	7	153	0.914796	1	PITA_08784(PITA_08784);PITA_18117(PITA_18117);PITA_21253(PITA_21253);PITA_34239(PITA_34239);PITA_41482(PITA_41482);PITA_50729(PITA_50729)	PITA_48550(PITA_48550)
GO:0045735	MF	nutrient reservoir activity	2	5	7	156	0.920267	1	PITA_22542(PITA_22542);PITA_28420(PITA_28420)	PITA_14990(PITA_14990);PITA_28111(PITA_28111);PITA_31811(PITA_31811);PITA_41192(PITA_41192);PITA_50146(PITA_50146)
GO:0051130	BP	positive regulation of cellular component organization	0	1	1	35	0.920345	1	-	PITA_43732(PITA_43732)
GO:0007610	BP	behavior	2	3	5	118	0.920461	1	PITA_19629(PITA_19629);PITA_41482(PITA_41482)	PITA_16863(PITA_16863);PITA_30777(PITA_30777);PITA_34997(PITA_34997)
GO:0023052	BP	signaling	147	169	316	4868	0.924548	1	PITA_00598(PITA_00598);PITA_01224(PITA_01224);PITA_01606(PITA_01606);PITA_01862(PITA_01862);PITA_02274(PITA_02274);PITA_03111(PITA_03111);PITA_03168(PITA_03168);PITA_03495(PITA_03495);PITA_03993(PITA_03993);PITA_04461(PITA_04461);PITA_04725(PITA_04725);PITA_04892(PITA_04892);PITA_05631(PITA_05631);PITA_05843(PITA_05843);PITA_06513(PITA_06513);PITA_06598(PITA_06598);PITA_06722(PITA_06722);PITA_068…	PITA_00198(PITA_00198);PITA_00655(PITA_00655);PITA_00791(PITA_00791);PITA_01298(PITA_01298);PITA_01447(PITA_01447);PITA_01829(PITA_01829);PITA_03396(PITA_03396);PITA_03723(PITA_03723);PITA_03826(PITA_03826);PITA_04089(PITA_04089);PITA_04629(PITA_04629);PITA_05049(PITA_05049);PITA_05353(PITA_05353);PITA_05385(PITA_05385);PITA_05715(PITA_05715);PITA_05790(PITA_05790);PITA_05830(PITA_05830);PITA_058…
GO:0000070	BP	mitotic sister chromatid segregation	0	1	1	36	0.925902	1	-	PITA_09411(PITA_09411)
GO:0000280	BP	nuclear division	0	1	1	36	0.925902	1	-	PITA_09411(PITA_09411)
GO:0000819	BP	sister chromatid segregation	0	1	1	36	0.925902	1	-	PITA_09411(PITA_09411)
GO:0007059	BP	chromosome segregation	0	1	1	36	0.925902	1	-	PITA_09411(PITA_09411)
GO:0007088	BP	regulation of mitotic nuclear division	0	1	1	36	0.925902	1	-	PITA_09411(PITA_09411)
GO:0007091	BP	metaphase/anaphase transition of mitotic cell cycle	0	1	1	36	0.925902	1	-	PITA_09411(PITA_09411)
GO:0007094	BP	mitotic spindle assembly checkpoint	0	1	1	36	0.925902	1	-	PITA_09411(PITA_09411)
GO:0010965	BP	regulation of mitotic sister chromatid separation	0	1	1	36	0.925902	1	-	PITA_09411(PITA_09411)
GO:0030071	BP	regulation of mitotic metaphase/anaphase transition	0	1	1	36	0.925902	1	-	PITA_09411(PITA_09411)
GO:0031577	BP	spindle checkpoint	0	1	1	36	0.925902	1	-	PITA_09411(PITA_09411)
GO:0033045	BP	regulation of sister chromatid segregation	0	1	1	36	0.925902	1	-	PITA_09411(PITA_09411)
GO:0033046	BP	negative regulation of sister chromatid segregation	0	1	1	36	0.925902	1	-	PITA_09411(PITA_09411)
GO:0033047	BP	regulation of mitotic sister chromatid segregation	0	1	1	36	0.925902	1	-	PITA_09411(PITA_09411)
GO:0033048	BP	negative regulation of mitotic sister chromatid segregation	0	1	1	36	0.925902	1	-	PITA_09411(PITA_09411)
GO:0044784	BP	metaphase/anaphase transition of cell cycle	0	1	1	36	0.925902	1	-	PITA_09411(PITA_09411)
GO:0045839	BP	negative regulation of mitotic nuclear division	0	1	1	36	0.925902	1	-	PITA_09411(PITA_09411)
GO:0045841	BP	negative regulation of mitotic metaphase/anaphase transition	0	1	1	36	0.925902	1	-	PITA_09411(PITA_09411)
GO:0048285	BP	organelle fission	0	1	1	36	0.925902	1	-	PITA_09411(PITA_09411)
GO:0051304	BP	chromosome separation	0	1	1	36	0.925902	1	-	PITA_09411(PITA_09411)
GO:0051306	BP	mitotic sister chromatid separation	0	1	1	36	0.925902	1	-	PITA_09411(PITA_09411)
GO:0051783	BP	regulation of nuclear division	0	1	1	36	0.925902	1	-	PITA_09411(PITA_09411)
GO:0051784	BP	negative regulation of nuclear division	0	1	1	36	0.925902	1	-	PITA_09411(PITA_09411)
GO:0051983	BP	regulation of chromosome segregation	0	1	1	36	0.925902	1	-	PITA_09411(PITA_09411)
GO:0051985	BP	negative regulation of chromosome segregation	0	1	1	36	0.925902	1	-	PITA_09411(PITA_09411)
GO:0071173	BP	spindle assembly checkpoint	0	1	1	36	0.925902	1	-	PITA_09411(PITA_09411)
GO:0071174	BP	mitotic spindle checkpoint	0	1	1	36	0.925902	1	-	PITA_09411(PITA_09411)
GO:0098813	BP	nuclear chromosome segregation	0	1	1	36	0.925902	1	-	PITA_09411(PITA_09411)
GO:0140014	BP	mitotic nuclear division	0	1	1	36	0.925902	1	-	PITA_09411(PITA_09411)
GO:1902099	BP	regulation of metaphase/anaphase transition of cell cycle	0	1	1	36	0.925902	1	-	PITA_09411(PITA_09411)
GO:1902100	BP	negative regulation of metaphase/anaphase transition of cell cycle	0	1	1	36	0.925902	1	-	PITA_09411(PITA_09411)
GO:1905818	BP	regulation of chromosome separation	0	1	1	36	0.925902	1	-	PITA_09411(PITA_09411)
GO:1905819	BP	negative regulation of chromosome separation	0	1	1	36	0.925902	1	-	PITA_09411(PITA_09411)
GO:2000816	BP	negative regulation of mitotic sister chromatid separation	0	1	1	36	0.925902	1	-	PITA_09411(PITA_09411)
GO:0048518	BP	positive regulation of biological process	6	3	9	196	0.934335	1	PITA_08784(PITA_08784);PITA_18117(PITA_18117);PITA_21253(PITA_21253);PITA_34239(PITA_34239);PITA_41482(PITA_41482);PITA_50729(PITA_50729)	PITA_30777(PITA_30777);PITA_34997(PITA_34997);PITA_43732(PITA_43732)
GO:0048522	BP	positive regulation of cellular process	6	3	9	196	0.934335	1	PITA_08784(PITA_08784);PITA_18117(PITA_18117);PITA_21253(PITA_21253);PITA_34239(PITA_34239);PITA_41482(PITA_41482);PITA_50729(PITA_50729)	PITA_30777(PITA_30777);PITA_34997(PITA_34997);PITA_43732(PITA_43732)
GO:0019538	BP	protein metabolic process	8	2	10	219	0.945153	1	PITA_08784(PITA_08784);PITA_18117(PITA_18117);PITA_19951(PITA_19951);PITA_21253(PITA_21253);PITA_34239(PITA_34239);PITA_38918(PITA_38918);PITA_41482(PITA_41482);PITA_50729(PITA_50729)	PITA_43732(PITA_43732);PITA_48550(PITA_48550)
GO:0044267	BP	cellular protein metabolic process	8	2	10	219	0.945153	1	PITA_08784(PITA_08784);PITA_18117(PITA_18117);PITA_19951(PITA_19951);PITA_21253(PITA_21253);PITA_34239(PITA_34239);PITA_38918(PITA_38918);PITA_41482(PITA_41482);PITA_50729(PITA_50729)	PITA_43732(PITA_43732);PITA_48550(PITA_48550)
GO:1901564	BP	organonitrogen compound metabolic process	8	2	10	219	0.945153	1	PITA_08784(PITA_08784);PITA_18117(PITA_18117);PITA_19951(PITA_19951);PITA_21253(PITA_21253);PITA_34239(PITA_34239);PITA_38918(PITA_38918);PITA_41482(PITA_41482);PITA_50729(PITA_50729)	PITA_43732(PITA_43732);PITA_48550(PITA_48550)
GO:0044260	BP	cellular macromolecule metabolic process	9	2	11	239	0.949112	1	PITA_08784(PITA_08784);PITA_17630(PITA_17630);PITA_18117(PITA_18117);PITA_19951(PITA_19951);PITA_21253(PITA_21253);PITA_34239(PITA_34239);PITA_38918(PITA_38918);PITA_41482(PITA_41482);PITA_50729(PITA_50729)	PITA_43732(PITA_43732);PITA_48550(PITA_48550)
GO:0006139	BP	nucleobase-containing compound metabolic process	1	0	1	42	0.951989	1	PITA_17630(PITA_17630)	-
GO:0006725	BP	cellular aromatic compound metabolic process	1	0	1	42	0.951989	1	PITA_17630(PITA_17630)	-
GO:0016070	BP	RNA metabolic process	1	0	1	42	0.951989	1	PITA_17630(PITA_17630)	-
GO:0046483	BP	heterocycle metabolic process	1	0	1	42	0.951989	1	PITA_17630(PITA_17630)	-
GO:0090304	BP	nucleic acid metabolic process	1	0	1	42	0.951989	1	PITA_17630(PITA_17630)	-
GO:1901360	BP	organic cyclic compound metabolic process	1	0	1	42	0.951989	1	PITA_17630(PITA_17630)	-
GO:0009295	CC	nucleoid	2	0	2	66	0.952	1	PITA_14123(PITA_14123);PITA_33835(PITA_33835)	-
GO:0030054	CC	cell junction	106	150	256	3986	0.955623	1	PITA_02971(PITA_02971);PITA_04342(PITA_04342);PITA_05454(PITA_05454);PITA_06182(PITA_06182);PITA_06388(PITA_06388);PITA_07333(PITA_07333);PITA_07523(PITA_07523);PITA_10586(PITA_10586);PITA_11935(PITA_11935);PITA_11995(PITA_11995);PITA_12527(PITA_12527);PITA_12549(PITA_12549);PITA_13062(PITA_13062);PITA_13517(PITA_13517);PITA_13847(PITA_13847);PITA_13867(PITA_13867);PITA_14211(PITA_14211);PITA_143…	PITA_00507(PITA_00507);PITA_00679(PITA_00679);PITA_01298(PITA_01298);PITA_02023(PITA_02023);PITA_03207(PITA_03207);PITA_03569(PITA_03569);PITA_03612(PITA_03612);PITA_03846(PITA_03846);PITA_03887(PITA_03887);PITA_04387(PITA_04387);PITA_04948(PITA_04948);PITA_05564(PITA_05564);PITA_05709(PITA_05709);PITA_05742(PITA_05742);PITA_06387(PITA_06387);PITA_06860(PITA_06860);PITA_07011(PITA_07011);PITA_070…
GO:0031399	BP	regulation of protein modification process	3	2	5	138	0.967474	1	PITA_18117(PITA_18117);PITA_21253(PITA_21253);PITA_50729(PITA_50729)	PITA_43732(PITA_43732);PITA_48550(PITA_48550)
GO:0051128	BP	regulation of cellular component organization	0	2	2	76	0.972503	1	-	PITA_09411(PITA_09411);PITA_43732(PITA_43732)
GO:0006807	BP	nitrogen compound metabolic process	9	2	11	257	0.972922	1	PITA_08784(PITA_08784);PITA_17630(PITA_17630);PITA_18117(PITA_18117);PITA_19951(PITA_19951);PITA_21253(PITA_21253);PITA_34239(PITA_34239);PITA_38918(PITA_38918);PITA_41482(PITA_41482);PITA_50729(PITA_50729)	PITA_43732(PITA_43732);PITA_48550(PITA_48550)
GO:0043170	BP	macromolecule metabolic process	9	2	11	257	0.972922	1	PITA_08784(PITA_08784);PITA_17630(PITA_17630);PITA_18117(PITA_18117);PITA_19951(PITA_19951);PITA_21253(PITA_21253);PITA_34239(PITA_34239);PITA_38918(PITA_38918);PITA_41482(PITA_41482);PITA_50729(PITA_50729)	PITA_43732(PITA_43732);PITA_48550(PITA_48550)
GO:0044238	BP	primary metabolic process	9	2	11	257	0.972922	1	PITA_08784(PITA_08784);PITA_17630(PITA_17630);PITA_18117(PITA_18117);PITA_19951(PITA_19951);PITA_21253(PITA_21253);PITA_34239(PITA_34239);PITA_38918(PITA_38918);PITA_41482(PITA_41482);PITA_50729(PITA_50729)	PITA_43732(PITA_43732);PITA_48550(PITA_48550)
GO:0071704	BP	organic substance metabolic process	9	2	11	257	0.972922	1	PITA_08784(PITA_08784);PITA_17630(PITA_17630);PITA_18117(PITA_18117);PITA_19951(PITA_19951);PITA_21253(PITA_21253);PITA_34239(PITA_34239);PITA_38918(PITA_38918);PITA_41482(PITA_41482);PITA_50729(PITA_50729)	PITA_43732(PITA_43732);PITA_48550(PITA_48550)
GO:0010467	BP	gene expression	1	0	1	50	0.973084	1	PITA_17630(PITA_17630)	-
GO:0034641	BP	cellular nitrogen compound metabolic process	1	0	1	50	0.973084	1	PITA_17630(PITA_17630)	-
GO:0016043	BP	cellular component organization	0	2	2	77	0.974136	1	-	PITA_09411(PITA_09411);PITA_43732(PITA_43732)
GO:0044237	BP	cellular metabolic process	9	2	11	260	0.975724	1	PITA_08784(PITA_08784);PITA_17630(PITA_17630);PITA_18117(PITA_18117);PITA_19951(PITA_19951);PITA_21253(PITA_21253);PITA_34239(PITA_34239);PITA_38918(PITA_38918);PITA_41482(PITA_41482);PITA_50729(PITA_50729)	PITA_43732(PITA_43732);PITA_48550(PITA_48550)
GO:0006508	BP	proteolysis	5	0	5	145	0.976601	1	PITA_08784(PITA_08784);PITA_19951(PITA_19951);PITA_34239(PITA_34239);PITA_38918(PITA_38918);PITA_41482(PITA_41482)	-
GO:0051179	BP	localization	192	246	438	6820	0.976674	1	PITA_00223(PITA_00223);PITA_00681(PITA_00681);PITA_00914(PITA_00914);PITA_01019(PITA_01019);PITA_01068(PITA_01068);PITA_01090(PITA_01090);PITA_02179(PITA_02179);PITA_03100(PITA_03100);PITA_03438(PITA_03438);PITA_04312(PITA_04312);PITA_05276(PITA_05276);PITA_06388(PITA_06388);PITA_06511(PITA_06511);PITA_07159(PITA_07159);PITA_07333(PITA_07333);PITA_07683(PITA_07683);PITA_07689(PITA_07689);PITA_081…	PITA_00016(PITA_00016);PITA_00391(PITA_00391);PITA_01254(PITA_01254);PITA_01298(PITA_01298);PITA_01447(PITA_01447);PITA_01489(PITA_01489);PITA_01589(PITA_01589);PITA_01946(PITA_01946);PITA_02104(PITA_02104);PITA_03256(PITA_03256);PITA_03692(PITA_03692);PITA_03826(PITA_03826);PITA_04754(PITA_04754);PITA_05294(PITA_05294);PITA_05790(PITA_05790);PITA_05830(PITA_05830);PITA_05915(PITA_05915);PITA_060…
GO:0051716	BP	cellular response to stimulus	4	1	5	146	0.97769	1	PITA_17630(PITA_17630);PITA_18117(PITA_18117);PITA_21253(PITA_21253);PITA_50729(PITA_50729)	PITA_48550(PITA_48550)
GO:0031401	BP	positive regulation of protein modification process	3	1	4	125	0.977727	1	PITA_18117(PITA_18117);PITA_21253(PITA_21253);PITA_50729(PITA_50729)	PITA_43732(PITA_43732)
GO:0000165	BP	MAPK cascade	3	1	4	130	0.982775	1	PITA_18117(PITA_18117);PITA_21253(PITA_21253);PITA_50729(PITA_50729)	PITA_48550(PITA_48550)
GO:0001932	BP	regulation of protein phosphorylation	3	1	4	130	0.982775	1	PITA_18117(PITA_18117);PITA_21253(PITA_21253);PITA_50729(PITA_50729)	PITA_48550(PITA_48550)
GO:0006468	BP	protein phosphorylation	3	1	4	130	0.982775	1	PITA_18117(PITA_18117);PITA_21253(PITA_21253);PITA_50729(PITA_50729)	PITA_48550(PITA_48550)
GO:0006793	BP	phosphorus metabolic process	3	1	4	130	0.982775	1	PITA_18117(PITA_18117);PITA_21253(PITA_21253);PITA_50729(PITA_50729)	PITA_48550(PITA_48550)
GO:0006796	BP	phosphate-containing compound metabolic process	3	1	4	130	0.982775	1	PITA_18117(PITA_18117);PITA_21253(PITA_21253);PITA_50729(PITA_50729)	PITA_48550(PITA_48550)
GO:0016310	BP	phosphorylation	3	1	4	130	0.982775	1	PITA_18117(PITA_18117);PITA_21253(PITA_21253);PITA_50729(PITA_50729)	PITA_48550(PITA_48550)
GO:0019220	BP	regulation of phosphate metabolic process	3	1	4	130	0.982775	1	PITA_18117(PITA_18117);PITA_21253(PITA_21253);PITA_50729(PITA_50729)	PITA_48550(PITA_48550)
GO:0023014	BP	signal transduction by protein phosphorylation	3	1	4	130	0.982775	1	PITA_18117(PITA_18117);PITA_21253(PITA_21253);PITA_50729(PITA_50729)	PITA_48550(PITA_48550)
GO:0042325	BP	regulation of phosphorylation	3	1	4	130	0.982775	1	PITA_18117(PITA_18117);PITA_21253(PITA_21253);PITA_50729(PITA_50729)	PITA_48550(PITA_48550)
GO:0043405	BP	regulation of MAP kinase activity	3	1	4	130	0.982775	1	PITA_18117(PITA_18117);PITA_21253(PITA_21253);PITA_50729(PITA_50729)	PITA_48550(PITA_48550)
GO:0043408	BP	regulation of MAPK cascade	3	1	4	130	0.982775	1	PITA_18117(PITA_18117);PITA_21253(PITA_21253);PITA_50729(PITA_50729)	PITA_48550(PITA_48550)
GO:0043549	BP	regulation of kinase activity	3	1	4	130	0.982775	1	PITA_18117(PITA_18117);PITA_21253(PITA_21253);PITA_50729(PITA_50729)	PITA_48550(PITA_48550)
GO:0045859	BP	regulation of protein kinase activity	3	1	4	130	0.982775	1	PITA_18117(PITA_18117);PITA_21253(PITA_21253);PITA_50729(PITA_50729)	PITA_48550(PITA_48550)
GO:0051174	BP	regulation of phosphorus metabolic process	3	1	4	130	0.982775	1	PITA_18117(PITA_18117);PITA_21253(PITA_21253);PITA_50729(PITA_50729)	PITA_48550(PITA_48550)
GO:0051338	BP	regulation of transferase activity	3	1	4	130	0.982775	1	PITA_18117(PITA_18117);PITA_21253(PITA_21253);PITA_50729(PITA_50729)	PITA_48550(PITA_48550)
GO:0071900	BP	regulation of protein serine/threonine kinase activity	3	1	4	130	0.982775	1	PITA_18117(PITA_18117);PITA_21253(PITA_21253);PITA_50729(PITA_50729)	PITA_48550(PITA_48550)
GO:1902531	BP	regulation of intracellular signal transduction	3	1	4	130	0.982775	1	PITA_18117(PITA_18117);PITA_21253(PITA_21253);PITA_50729(PITA_50729)	PITA_48550(PITA_48550)
GO:0035556	BP	intracellular signal transduction	3	1	4	131	0.983645	1	PITA_18117(PITA_18117);PITA_21253(PITA_21253);PITA_50729(PITA_50729)	PITA_48550(PITA_48550)
GO:0009966	BP	regulation of signal transduction	3	1	4	132	0.984473	1	PITA_18117(PITA_18117);PITA_21253(PITA_21253);PITA_50729(PITA_50729)	PITA_48550(PITA_48550)
GO:0050789	BP	regulation of biological process	7	5	12	291	0.98464	1	PITA_08784(PITA_08784);PITA_17630(PITA_17630);PITA_18117(PITA_18117);PITA_21253(PITA_21253);PITA_34239(PITA_34239);PITA_41482(PITA_41482);PITA_50729(PITA_50729)	PITA_09411(PITA_09411);PITA_30777(PITA_30777);PITA_34997(PITA_34997);PITA_43732(PITA_43732);PITA_48550(PITA_48550)
GO:0050794	BP	regulation of cellular process	7	5	12	291	0.98464	1	PITA_08784(PITA_08784);PITA_17630(PITA_17630);PITA_18117(PITA_18117);PITA_21253(PITA_21253);PITA_34239(PITA_34239);PITA_41482(PITA_41482);PITA_50729(PITA_50729)	PITA_09411(PITA_09411);PITA_30777(PITA_30777);PITA_34997(PITA_34997);PITA_43732(PITA_43732);PITA_48550(PITA_48550)
GO:0007165	BP	signal transduction	3	1	4	135	0.986726	1	PITA_18117(PITA_18117);PITA_21253(PITA_21253);PITA_50729(PITA_50729)	PITA_48550(PITA_48550)
GO:0048583	BP	regulation of response to stimulus	3	1	4	136	0.987405	1	PITA_18117(PITA_18117);PITA_21253(PITA_21253);PITA_50729(PITA_50729)	PITA_48550(PITA_48550)
GO:0006464	BP	cellular protein modification process	3	2	5	158	0.987549	1	PITA_18117(PITA_18117);PITA_21253(PITA_21253);PITA_50729(PITA_50729)	PITA_43732(PITA_43732);PITA_48550(PITA_48550)
GO:0036211	BP	protein modification process	3	2	5	158	0.987549	1	PITA_18117(PITA_18117);PITA_21253(PITA_21253);PITA_50729(PITA_50729)	PITA_43732(PITA_43732);PITA_48550(PITA_48550)
GO:0007275	BP	multicellular organism development	0	1	1	61	0.987857	1	-	PITA_27573(PITA_27573)
GO:0048731	BP	system development	0	1	1	61	0.987857	1	-	PITA_27573(PITA_27573)
GO:0048856	BP	anatomical structure development	0	1	1	61	0.987857	1	-	PITA_27573(PITA_27573)
GO:0000187	BP	activation of MAPK activity	3	0	3	117	0.989876	1	PITA_18117(PITA_18117);PITA_21253(PITA_21253);PITA_50729(PITA_50729)	-
GO:0001934	BP	positive regulation of protein phosphorylation	3	0	3	117	0.989876	1	PITA_18117(PITA_18117);PITA_21253(PITA_21253);PITA_50729(PITA_50729)	-
GO:0009967	BP	positive regulation of signal transduction	3	0	3	117	0.989876	1	PITA_18117(PITA_18117);PITA_21253(PITA_21253);PITA_50729(PITA_50729)	-
GO:0010562	BP	positive regulation of phosphorus metabolic process	3	0	3	117	0.989876	1	PITA_18117(PITA_18117);PITA_21253(PITA_21253);PITA_50729(PITA_50729)	-
GO:0032147	BP	activation of protein kinase activity	3	0	3	117	0.989876	1	PITA_18117(PITA_18117);PITA_21253(PITA_21253);PITA_50729(PITA_50729)	-
GO:0033674	BP	positive regulation of kinase activity	3	0	3	117	0.989876	1	PITA_18117(PITA_18117);PITA_21253(PITA_21253);PITA_50729(PITA_50729)	-
GO:0042327	BP	positive regulation of phosphorylation	3	0	3	117	0.989876	1	PITA_18117(PITA_18117);PITA_21253(PITA_21253);PITA_50729(PITA_50729)	-
GO:0043406	BP	positive regulation of MAP kinase activity	3	0	3	117	0.989876	1	PITA_18117(PITA_18117);PITA_21253(PITA_21253);PITA_50729(PITA_50729)	-
GO:0043410	BP	positive regulation of MAPK cascade	3	0	3	117	0.989876	1	PITA_18117(PITA_18117);PITA_21253(PITA_21253);PITA_50729(PITA_50729)	-
GO:0045860	BP	positive regulation of protein kinase activity	3	0	3	117	0.989876	1	PITA_18117(PITA_18117);PITA_21253(PITA_21253);PITA_50729(PITA_50729)	-
GO:0045937	BP	positive regulation of phosphate metabolic process	3	0	3	117	0.989876	1	PITA_18117(PITA_18117);PITA_21253(PITA_21253);PITA_50729(PITA_50729)	-
GO:0051347	BP	positive regulation of transferase activity	3	0	3	117	0.989876	1	PITA_18117(PITA_18117);PITA_21253(PITA_21253);PITA_50729(PITA_50729)	-
GO:0071902	BP	positive regulation of protein serine/threonine kinase activity	3	0	3	117	0.989876	1	PITA_18117(PITA_18117);PITA_21253(PITA_21253);PITA_50729(PITA_50729)	-
GO:1902533	BP	positive regulation of intracellular signal transduction	3	0	3	117	0.989876	1	PITA_18117(PITA_18117);PITA_21253(PITA_21253);PITA_50729(PITA_50729)	-
GO:0010647	BP	positive regulation of cell communication	3	0	3	118	0.990439	1	PITA_18117(PITA_18117);PITA_21253(PITA_21253);PITA_50729(PITA_50729)	-
GO:0023056	BP	positive regulation of signaling	3	0	3	118	0.990439	1	PITA_18117(PITA_18117);PITA_21253(PITA_21253);PITA_50729(PITA_50729)	-
GO:0048584	BP	positive regulation of response to stimulus	3	0	3	121	0.991953	1	PITA_18117(PITA_18117);PITA_21253(PITA_21253);PITA_50729(PITA_50729)	-
GO:0043412	BP	macromolecule modification	3	2	5	170	0.993181	1	PITA_18117(PITA_18117);PITA_21253(PITA_21253);PITA_50729(PITA_50729)	PITA_43732(PITA_43732);PITA_48550(PITA_48550)
GO:0010646	BP	regulation of cell communication	3	1	4	152	0.994654	1	PITA_18117(PITA_18117);PITA_21253(PITA_21253);PITA_50729(PITA_50729)	PITA_48550(PITA_48550)
GO:0023051	BP	regulation of signaling	3	1	4	152	0.994654	1	PITA_18117(PITA_18117);PITA_21253(PITA_21253);PITA_50729(PITA_50729)	PITA_48550(PITA_48550)
GO:0005623	CC	cell	948	1061	2009	29044	0.995502	1	PITA_00189(PITA_00189);PITA_00203(PITA_00203);PITA_00210(PITA_00210);PITA_00223(PITA_00223);PITA_00236(PITA_00236);PITA_00373(PITA_00373);PITA_00598(PITA_00598);PITA_00633(PITA_00633);PITA_00735(PITA_00735);PITA_00797(PITA_00797);PITA_00811(PITA_00811);PITA_00848(PITA_00848);PITA_00914(PITA_00914);PITA_00962(PITA_00962);PITA_01008(PITA_01008);PITA_01019(PITA_01019);PITA_01026(PITA_01026);PITA_010…	PITA_00016(PITA_00016);PITA_00148(PITA_00148);PITA_00150(PITA_00150);PITA_00225(PITA_00225);PITA_00377(PITA_00377);PITA_00391(PITA_00391);PITA_00507(PITA_00507);PITA_00564(PITA_00564);PITA_00655(PITA_00655);PITA_00679(PITA_00679);PITA_00683(PITA_00683);PITA_00755(PITA_00755);PITA_00791(PITA_00791);PITA_00792(PITA_00792);PITA_00807(PITA_00807);PITA_00859(PITA_00859);PITA_00895(PITA_00895);PITA_009…
GO:0007154	BP	cell communication	3	1	4	158	0.996152	1	PITA_18117(PITA_18117);PITA_21253(PITA_21253);PITA_50729(PITA_50729)	PITA_48550(PITA_48550)
GO:0065007	BP	biological regulation	398	433	831	12902	0.998099	1	PITA_00210(PITA_00210);PITA_00223(PITA_00223);PITA_00236(PITA_00236);PITA_00373(PITA_00373);PITA_00598(PITA_00598);PITA_00848(PITA_00848);PITA_01008(PITA_01008);PITA_01101(PITA_01101);PITA_01105(PITA_01105);PITA_01224(PITA_01224);PITA_01606(PITA_01606);PITA_01775(PITA_01775);PITA_01862(PITA_01862);PITA_01872(PITA_01872);PITA_01943(PITA_01943);PITA_02159(PITA_02159);PITA_02274(PITA_02274);PITA_024…	PITA_00198(PITA_00198);PITA_00655(PITA_00655);PITA_00791(PITA_00791);PITA_01254(PITA_01254);PITA_01447(PITA_01447);PITA_01829(PITA_01829);PITA_02105(PITA_02105);PITA_02969(PITA_02969);PITA_03086(PITA_03086);PITA_03396(PITA_03396);PITA_03723(PITA_03723);PITA_03793(PITA_03793);PITA_03826(PITA_03826);PITA_03887(PITA_03887);PITA_04036(PITA_04036);PITA_04089(PITA_04089);PITA_04569(PITA_04569);PITA_046…
GO:0006950	BP	response to stress	1	0	1	99	0.999225	1	PITA_17630(PITA_17630)	-
GO:0033554	BP	cellular response to stress	1	0	1	99	0.999225	1	PITA_17630(PITA_17630)	-
GO:0040011	BP	locomotion	5	5	10	325	0.999296	1	PITA_12670(PITA_12670);PITA_29741(PITA_29741);PITA_38641(PITA_38641);PITA_41482(PITA_41482);PITA_41496(PITA_41496)	PITA_09825(PITA_09825);PITA_16863(PITA_16863);PITA_27573(PITA_27573);PITA_30777(PITA_30777);PITA_34997(PITA_34997)
GO:0006511	BP	ubiquitin-dependent protein catabolic process	2	0	2	139	0.999511	1	PITA_19951(PITA_19951);PITA_38918(PITA_38918)	-
GO:0009056	BP	catabolic process	2	0	2	139	0.999511	1	PITA_19951(PITA_19951);PITA_38918(PITA_38918)	-
GO:0009057	BP	macromolecule catabolic process	2	0	2	139	0.999511	1	PITA_19951(PITA_19951);PITA_38918(PITA_38918)	-
GO:0010498	BP	proteasomal protein catabolic process	2	0	2	139	0.999511	1	PITA_19951(PITA_19951);PITA_38918(PITA_38918)	-
GO:0019941	BP	modification-dependent protein catabolic process	2	0	2	139	0.999511	1	PITA_19951(PITA_19951);PITA_38918(PITA_38918)	-
GO:0030163	BP	protein catabolic process	2	0	2	139	0.999511	1	PITA_19951(PITA_19951);PITA_38918(PITA_38918)	-
GO:0043161	BP	proteasome-mediated ubiquitin-dependent protein catabolic process	2	0	2	139	0.999511	1	PITA_19951(PITA_19951);PITA_38918(PITA_38918)	-
GO:0043632	BP	modification-dependent macromolecule catabolic process	2	0	2	139	0.999511	1	PITA_19951(PITA_19951);PITA_38918(PITA_38918)	-
GO:0044248	BP	cellular catabolic process	2	0	2	139	0.999511	1	PITA_19951(PITA_19951);PITA_38918(PITA_38918)	-
GO:0044257	BP	cellular protein catabolic process	2	0	2	139	0.999511	1	PITA_19951(PITA_19951);PITA_38918(PITA_38918)	-
GO:0044265	BP	cellular macromolecule catabolic process	2	0	2	139	0.999511	1	PITA_19951(PITA_19951);PITA_38918(PITA_38918)	-
GO:0051603	BP	proteolysis involved in cellular protein catabolic process	2	0	2	139	0.999511	1	PITA_19951(PITA_19951);PITA_38918(PITA_38918)	-
GO:1901565	BP	organonitrogen compound catabolic process	2	0	2	139	0.999511	1	PITA_19951(PITA_19951);PITA_38918(PITA_38918)	-
GO:1901575	BP	organic substance catabolic process	2	0	2	139	0.999511	1	PITA_19951(PITA_19951);PITA_38918(PITA_38918)	-
GO:0048523	BP	negative regulation of cellular process	0	3	3	178	0.999739	1	-	PITA_09411(PITA_09411);PITA_43732(PITA_43732);PITA_48550(PITA_48550)
GO:0048519	BP	negative regulation of biological process	0	3	3	181	0.999783	1	-	PITA_09411(PITA_09411);PITA_43732(PITA_43732);PITA_48550(PITA_48550)
GO:0000075	BP	cell cycle checkpoint	0	1	1	119	0.999818	1	-	PITA_09411(PITA_09411)
GO:0000278	BP	mitotic cell cycle	0	1	1	119	0.999818	1	-	PITA_09411(PITA_09411)
GO:0007049	BP	cell cycle	0	1	1	119	0.999818	1	-	PITA_09411(PITA_09411)
GO:0007093	BP	mitotic cell cycle checkpoint	0	1	1	119	0.999818	1	-	PITA_09411(PITA_09411)
GO:0007346	BP	regulation of mitotic cell cycle	0	1	1	119	0.999818	1	-	PITA_09411(PITA_09411)
GO:0010564	BP	regulation of cell cycle process	0	1	1	119	0.999818	1	-	PITA_09411(PITA_09411)
GO:0010948	BP	negative regulation of cell cycle process	0	1	1	119	0.999818	1	-	PITA_09411(PITA_09411)
GO:0022402	BP	cell cycle process	0	1	1	119	0.999818	1	-	PITA_09411(PITA_09411)
GO:0044770	BP	cell cycle phase transition	0	1	1	119	0.999818	1	-	PITA_09411(PITA_09411)
GO:0044772	BP	mitotic cell cycle phase transition	0	1	1	119	0.999818	1	-	PITA_09411(PITA_09411)
GO:0045786	BP	negative regulation of cell cycle	0	1	1	119	0.999818	1	-	PITA_09411(PITA_09411)
GO:0045930	BP	negative regulation of mitotic cell cycle	0	1	1	119	0.999818	1	-	PITA_09411(PITA_09411)
GO:0051726	BP	regulation of cell cycle	0	1	1	119	0.999818	1	-	PITA_09411(PITA_09411)
GO:1901987	BP	regulation of cell cycle phase transition	0	1	1	119	0.999818	1	-	PITA_09411(PITA_09411)
GO:1901988	BP	negative regulation of cell cycle phase transition	0	1	1	119	0.999818	1	-	PITA_09411(PITA_09411)
GO:1901990	BP	regulation of mitotic cell cycle phase transition	0	1	1	119	0.999818	1	-	PITA_09411(PITA_09411)
GO:1901991	BP	negative regulation of mitotic cell cycle phase transition	0	1	1	119	0.999818	1	-	PITA_09411(PITA_09411)
GO:1903047	BP	mitotic cell cycle process	0	1	1	119	0.999818	1	-	PITA_09411(PITA_09411)
GO:0045202	CC	synapse	0	1	1	119	0.999836	1	-	PITA_16863(PITA_16863)
GO:0032501	BP	multicellular organismal process	208	263	471	7875	0.999957	1	PITA_00962(PITA_00962);PITA_01008(PITA_01008);PITA_01888(PITA_01888);PITA_02119(PITA_02119);PITA_02274(PITA_02274);PITA_02313(PITA_02313);PITA_02445(PITA_02445);PITA_02736(PITA_02736);PITA_02956(PITA_02956);PITA_03039(PITA_03039);PITA_03098(PITA_03098);PITA_03324(PITA_03324);PITA_03639(PITA_03639);PITA_03640(PITA_03640);PITA_04312(PITA_04312);PITA_04421(PITA_04421);PITA_04461(PITA_04461);PITA_046…	PITA_00225(PITA_00225);PITA_00494(PITA_00494);PITA_00507(PITA_00507);PITA_00859(PITA_00859);PITA_00966(PITA_00966);PITA_01144(PITA_01144);PITA_01489(PITA_01489);PITA_01499(PITA_01499);PITA_01846(PITA_01846);PITA_02027(PITA_02027);PITA_02836(PITA_02836);PITA_03086(PITA_03086);PITA_03131(PITA_03131);PITA_03991(PITA_03991);PITA_04036(PITA_04036);PITA_04387(PITA_04387);PITA_04948(PITA_04948);PITA_052…
GO:0005198	MF	structural molecule activity	15	26	41	1051	0.999991	1	PITA_04822(PITA_04822);PITA_04891(PITA_04891);PITA_09386(PITA_09386);PITA_10799(PITA_10799);PITA_14139(PITA_14139);PITA_14211(PITA_14211);PITA_14317(PITA_14317);PITA_19966(PITA_19966);PITA_21440(PITA_21440);PITA_22612(PITA_22612);PITA_23645(PITA_23645);PITA_29625(PITA_29625);PITA_33485(PITA_33485);PITA_36467(PITA_36467);PITA_41482(PITA_41482)	PITA_04948(PITA_04948);PITA_16305(PITA_16305);PITA_16626(PITA_16626);PITA_16863(PITA_16863);PITA_22327(PITA_22327);PITA_25283(PITA_25283);PITA_27573(PITA_27573);PITA_28618(PITA_28618);PITA_28777(PITA_28777);PITA_30462(PITA_30462);PITA_31413(PITA_31413);PITA_31738(PITA_31738);PITA_33067(PITA_33067);PITA_33123(PITA_33123);PITA_34225(PITA_34225);PITA_35228(PITA_35228);PITA_35659(PITA_35659);PITA_357…
GO:0032502	BP	developmental process	215	252	467	8086	0.999999	1	PITA_00962(PITA_00962);PITA_01008(PITA_01008);PITA_01888(PITA_01888);PITA_02119(PITA_02119);PITA_02274(PITA_02274);PITA_02313(PITA_02313);PITA_02445(PITA_02445);PITA_02736(PITA_02736);PITA_02956(PITA_02956);PITA_03039(PITA_03039);PITA_03098(PITA_03098);PITA_03324(PITA_03324);PITA_03639(PITA_03639);PITA_03640(PITA_03640);PITA_04312(PITA_04312);PITA_04421(PITA_04421);PITA_04461(PITA_04461);PITA_046…	PITA_00225(PITA_00225);PITA_00377(PITA_00377);PITA_00494(PITA_00494);PITA_00507(PITA_00507);PITA_00859(PITA_00859);PITA_00966(PITA_00966);PITA_00993(PITA_00993);PITA_01144(PITA_01144);PITA_01489(PITA_01489);PITA_01499(PITA_01499);PITA_01846(PITA_01846);PITA_03086(PITA_03086);PITA_03131(PITA_03131);PITA_03991(PITA_03991);PITA_04036(PITA_04036);PITA_04387(PITA_04387);PITA_04948(PITA_04948);PITA_052…
GO:0043226	CC	organelle	680	715	1395	21387	1	1	PITA_00203(PITA_00203);PITA_00223(PITA_00223);PITA_00236(PITA_00236);PITA_00633(PITA_00633);PITA_00735(PITA_00735);PITA_00797(PITA_00797);PITA_00914(PITA_00914);PITA_01008(PITA_01008);PITA_01019(PITA_01019);PITA_01026(PITA_01026);PITA_01027(PITA_01027);PITA_01090(PITA_01090);PITA_01101(PITA_01101);PITA_01105(PITA_01105);PITA_01224(PITA_01224);PITA_01452(PITA_01452);PITA_01503(PITA_01503);PITA_016…	PITA_00016(PITA_00016);PITA_00150(PITA_00150);PITA_00225(PITA_00225);PITA_00377(PITA_00377);PITA_00507(PITA_00507);PITA_00564(PITA_00564);PITA_00655(PITA_00655);PITA_00679(PITA_00679);PITA_00683(PITA_00683);PITA_00755(PITA_00755);PITA_00791(PITA_00791);PITA_00807(PITA_00807);PITA_00859(PITA_00859);PITA_00966(PITA_00966);PITA_00993(PITA_00993);PITA_01190(PITA_01190);PITA_01254(PITA_01254);PITA_012…
GO:0000003	BP	reproduction	95	134	229	4421	1	1	PITA_00962(PITA_00962);PITA_02119(PITA_02119);PITA_02445(PITA_02445);PITA_02736(PITA_02736);PITA_03098(PITA_03098);PITA_03324(PITA_03324);PITA_03640(PITA_03640);PITA_04312(PITA_04312);PITA_05293(PITA_05293);PITA_06343(PITA_06343);PITA_06395(PITA_06395);PITA_06513(PITA_06513);PITA_07106(PITA_07106);PITA_07333(PITA_07333);PITA_07683(PITA_07683);PITA_08448(PITA_08448);PITA_08784(PITA_08784);PITA_089…	PITA_00507(PITA_00507);PITA_00679(PITA_00679);PITA_00859(PITA_00859);PITA_01499(PITA_01499);PITA_02027(PITA_02027);PITA_02836(PITA_02836);PITA_04036(PITA_04036);PITA_04387(PITA_04387);PITA_05709(PITA_05709);PITA_05742(PITA_05742);PITA_05790(PITA_05790);PITA_05830(PITA_05830);PITA_05992(PITA_05992);PITA_06084(PITA_06084);PITA_06295(PITA_06295);PITA_06324(PITA_06324);PITA_06386(PITA_06386);PITA_066…
GO:0071840	BP	cellular component organization or biogenesis	109	218	327	6036	1	1	PITA_01224(PITA_01224);PITA_01943(PITA_01943);PITA_02274(PITA_02274);PITA_02460(PITA_02460);PITA_03111(PITA_03111);PITA_03640(PITA_03640);PITA_04001(PITA_04001);PITA_04461(PITA_04461);PITA_04822(PITA_04822);PITA_05293(PITA_05293);PITA_05940(PITA_05940);PITA_06395(PITA_06395);PITA_07333(PITA_07333);PITA_07683(PITA_07683);PITA_07809(PITA_07809);PITA_08101(PITA_08101);PITA_08419(PITA_08419);PITA_084…	PITA_00148(PITA_00148);PITA_00377(PITA_00377);PITA_00391(PITA_00391);PITA_00564(PITA_00564);PITA_00792(PITA_00792);PITA_00895(PITA_00895);PITA_00966(PITA_00966);PITA_00993(PITA_00993);PITA_01589(PITA_01589);PITA_01801(PITA_01801);PITA_01846(PITA_01846);PITA_02969(PITA_02969);PITA_03086(PITA_03086);PITA_03184(PITA_03184);PITA_03887(PITA_03887);PITA_03991(PITA_03991);PITA_04387(PITA_04387);PITA_044…
GO:0005488	MF	binding	827	981	1808	28104	1	1	PITA_00189(PITA_00189);PITA_00203(PITA_00203);PITA_00210(PITA_00210);PITA_00223(PITA_00223);PITA_00236(PITA_00236);PITA_00373(PITA_00373);PITA_00482(PITA_00482);PITA_00598(PITA_00598);PITA_00611(PITA_00611);PITA_00633(PITA_00633);PITA_00848(PITA_00848);PITA_00914(PITA_00914);PITA_00962(PITA_00962);PITA_01026(PITA_01026);PITA_01027(PITA_01027);PITA_01090(PITA_01090);PITA_01101(PITA_01101);PITA_011…	PITA_00093(PITA_00093);PITA_00104(PITA_00104);PITA_00198(PITA_00198);PITA_00494(PITA_00494);PITA_00507(PITA_00507);PITA_00564(PITA_00564);PITA_00567(PITA_00567);PITA_00655(PITA_00655);PITA_00743(PITA_00743);PITA_00760(PITA_00760);PITA_00791(PITA_00791);PITA_00792(PITA_00792);PITA_00859(PITA_00859);PITA_00880(PITA_00880);PITA_01137(PITA_01137);PITA_01190(PITA_01190);PITA_01250(PITA_01250);PITA_012…
GO:0009987	BP	cellular process	881	1067	1948	30428	1	1	PITA_00203(PITA_00203);PITA_00236(PITA_00236);PITA_00373(PITA_00373);PITA_00598(PITA_00598);PITA_00611(PITA_00611);PITA_00797(PITA_00797);PITA_00848(PITA_00848);PITA_00914(PITA_00914);PITA_00962(PITA_00962);PITA_01008(PITA_01008);PITA_01019(PITA_01019);PITA_01026(PITA_01026);PITA_01027(PITA_01027);PITA_01068(PITA_01068);PITA_01090(PITA_01090);PITA_01171(PITA_01171);PITA_01224(PITA_01224);PITA_014…	PITA_00016(PITA_00016);PITA_00093(PITA_00093);PITA_00104(PITA_00104);PITA_00148(PITA_00148);PITA_00198(PITA_00198);PITA_00377(PITA_00377);PITA_00391(PITA_00391);PITA_00507(PITA_00507);PITA_00564(PITA_00564);PITA_00655(PITA_00655);PITA_00683(PITA_00683);PITA_00743(PITA_00743);PITA_00755(PITA_00755);PITA_00791(PITA_00791);PITA_00792(PITA_00792);PITA_00895(PITA_00895);PITA_00966(PITA_00966);PITA_009…
GO:0005575	CC	cellular_component	1057	1262	2319	32886	1	1	PITA_00189(PITA_00189);PITA_00203(PITA_00203);PITA_00210(PITA_00210);PITA_00223(PITA_00223);PITA_00236(PITA_00236);PITA_00373(PITA_00373);PITA_00454(PITA_00454);PITA_00561(PITA_00561);PITA_00598(PITA_00598);PITA_00633(PITA_00633);PITA_00681(PITA_00681);PITA_00735(PITA_00735);PITA_00797(PITA_00797);PITA_00811(PITA_00811);PITA_00848(PITA_00848);PITA_00914(PITA_00914);PITA_00962(PITA_00962);PITA_010…	PITA_00016(PITA_00016);PITA_00093(PITA_00093);PITA_00148(PITA_00148);PITA_00150(PITA_00150);PITA_00225(PITA_00225);PITA_00377(PITA_00377);PITA_00391(PITA_00391);PITA_00458(PITA_00458);PITA_00507(PITA_00507);PITA_00564(PITA_00564);PITA_00655(PITA_00655);PITA_00679(PITA_00679);PITA_00683(PITA_00683);PITA_00711(PITA_00711);PITA_00755(PITA_00755);PITA_00791(PITA_00791);PITA_00792(PITA_00792);PITA_008…
GO:0031974	CC	membrane-enclosed lumen	30	53	83	2519	1	1	PITA_00914(PITA_00914);PITA_01872(PITA_01872);PITA_02914(PITA_02914);PITA_03098(PITA_03098);PITA_06760(PITA_06760);PITA_11129(PITA_11129);PITA_11522(PITA_11522);PITA_13517(PITA_13517);PITA_14211(PITA_14211);PITA_14394(PITA_14394);PITA_18634(PITA_18634);PITA_18646(PITA_18646);PITA_19203(PITA_19203);PITA_22674(PITA_22674);PITA_22738(PITA_22738);PITA_24749(PITA_24749);PITA_25213(PITA_25213);PITA_270…	PITA_04569(PITA_04569);PITA_04947(PITA_04947);PITA_04948(PITA_04948);PITA_06191(PITA_06191);PITA_07398(PITA_07398);PITA_08794(PITA_08794);PITA_09291(PITA_09291);PITA_10458(PITA_10458);PITA_10881(PITA_10881);PITA_12031(PITA_12031);PITA_12530(PITA_12530);PITA_12592(PITA_12592);PITA_12841(PITA_12841);PITA_14397(PITA_14397);PITA_16626(PITA_16626);PITA_16973(PITA_16973);PITA_18189(PITA_18189);PITA_203…
GO:0032991	CC	protein-containing complex	65	134	199	4957	1	1	PITA_01027(PITA_01027);PITA_01943(PITA_01943);PITA_02914(PITA_02914);PITA_04822(PITA_04822);PITA_04891(PITA_04891);PITA_05843(PITA_05843);PITA_07333(PITA_07333);PITA_08784(PITA_08784);PITA_09386(PITA_09386);PITA_11522(PITA_11522);PITA_12549(PITA_12549);PITA_13365(PITA_13365);PITA_14139(PITA_14139);PITA_14317(PITA_14317);PITA_16794(PITA_16794);PITA_17060(PITA_17060);PITA_18634(PITA_18634);PITA_186…	PITA_00564(PITA_00564);PITA_01190(PITA_01190);PITA_01254(PITA_01254);PITA_01499(PITA_01499);PITA_01589(PITA_01589);PITA_01801(PITA_01801);PITA_02969(PITA_02969);PITA_03086(PITA_03086);PITA_04123(PITA_04123);PITA_04249(PITA_04249);PITA_04947(PITA_04947);PITA_05564(PITA_05564);PITA_05587(PITA_05587);PITA_05715(PITA_05715);PITA_05790(PITA_05790);PITA_06054(PITA_06054);PITA_06191(PITA_06191);PITA_062…
GO:0008150	BP	biological_process	1327	1525	2852	40914	1	1	PITA_00011(PITA_00011);PITA_00189(PITA_00189);PITA_00203(PITA_00203);PITA_00210(PITA_00210);PITA_00223(PITA_00223);PITA_00236(PITA_00236);PITA_00373(PITA_00373);PITA_00380(PITA_00380);PITA_00482(PITA_00482);PITA_00598(PITA_00598);PITA_00611(PITA_00611);PITA_00633(PITA_00633);PITA_00681(PITA_00681);PITA_00797(PITA_00797);PITA_00848(PITA_00848);PITA_00914(PITA_00914);PITA_00962(PITA_00962);PITA_010…	PITA_00016(PITA_00016);PITA_00093(PITA_00093);PITA_00104(PITA_00104);PITA_00148(PITA_00148);PITA_00150(PITA_00150);PITA_00198(PITA_00198);PITA_00225(PITA_00225);PITA_00356(PITA_00356);PITA_00377(PITA_00377);PITA_00391(PITA_00391);PITA_00494(PITA_00494);PITA_00507(PITA_00507);PITA_00549(PITA_00549);PITA_00564(PITA_00564);PITA_00567(PITA_00567);PITA_00655(PITA_00655);PITA_00679(PITA_00679);PITA_006…
35(PITA_48635);PITA_48697(PITA_48697);PITA_48709(PITA_48709);PITA_48717(PITA_48717);PITA_48737(PITA_48737);PITA_48756(PITA_48756);PITA_48813(PITA_48813);PITA_48860(PITA_48860);PITA_48942(PITA_48942);PITA_48984(PITA_48984);PITA_49075(PITA_49075);PITA_49110(PITA_49110);PITA_49161(PITA_49161);PITA_49189(PITA_49189);PITA_49237(PITA_49237);PITA_49282(PITA_49282);PITA_49330(PITA_49330);PITA_49335(PITA_…
GO:0003674	MF	molecular_function	1255	1461	2716	39271	1	1	PITA_00011(PITA_00011);PITA_00189(PITA_00189);PITA_00203(PITA_00203);PITA_00210(PITA_00210);PITA_00223(PITA_00223);PITA_00236(PITA_00236);PITA_00373(PITA_00373);PITA_00380(PITA_00380);PITA_00482(PITA_00482);PITA_00598(PITA_00598);PITA_00611(PITA_00611);PITA_00633(PITA_00633);PITA_00797(PITA_00797);PITA_00848(PITA_00848);PITA_00914(PITA_00914);PITA_00962(PITA_00962);PITA_01008(PITA_01008);PITA_010…	PITA_00016(PITA_00016);PITA_00093(PITA_00093);PITA_00104(PITA_00104);PITA_00148(PITA_00148);PITA_00150(PITA_00150);PITA_00198(PITA_00198);PITA_00356(PITA_00356);PITA_00377(PITA_00377);PITA_00494(PITA_00494);PITA_00507(PITA_00507);PITA_00549(PITA_00549);PITA_00564(PITA_00564);PITA_00567(PITA_00567);PITA_00655(PITA_00655);PITA_00683(PITA_00683);PITA_00743(PITA_00743);PITA_00755(PITA_00755);PITA_007…
48(PITA_50348);PITA_50356(PITA_50356);PITA_50469(PITA_50469);PITA_50556(PITA_50556);PITA_50571(PITA_50571);PITA_50595(PITA_50595);PITA_50615(PITA_50615);PITA_50666(PITA_50666);PITA_50705(PITA_50705);PITA_50777(PITA_50777);PITA_50780(PITA_50780);PITA_50827(PITA_50827);PITA_50915(PITA_50915);PITA_51010(PITA_51010);PITA_51048(PITA_51048);PITA_51064(PITA_51064);PITA_51161(PITA_51161);PITA_51205(PITA_…
