# Supplementary material for: Transcriptomic response of Pinus massoniana to infection stress from the pine wood nematode Bursaphelenchus xylophilus
Source: Stress Biol. 2023 Nov 22;3(1):50. doi: 10.1007/s44154-023-00131-z (PMC10665292; doi:10.1007/s44154-023-00131-z)
Supplement: Supplementary file 2 — Additional file 2. [file 44154_2023_131_MOESM2_ESM.xlsx]

## Sheet: sheet1
PathwayID	Pathway	level1	level2	Up	Total	Pvalue	adjustPvalue	Up_gene	URL
ko04075	Plant hormone signal transduction	Environmental Information Processing	Signal transduction	61	422	1.45791e-19	1.5308e-17	PITA_15381(PITA_15381|K14516);PITA_22324(PITA_22324|K13464);PITA_04366(PITA_04366|K13464);PITA_23854(PITA_23854|K13422);PITA_21856(PITA_21856|K13422);PITA_08363(PITA_08363|K13464);PITA_26920(PITA_26920|K13464);PITA_37190(PITA_37190|K13464);PITA_08175(PITA_08175|K13464);PITA_21495(PITA_21495|K13464);PITA_14879(PITA_14879|K13464);PITA_32516(PITA_32516|K14514);PITA_02424(PITA_02424|K14487);PITA_2430…	http://www.kegg.jp/kegg-bin/show_pathway?map04075/K14516%09%23FFFFFF,red/K13464%09%23FFFFFF,red/K13422%09%23FFFFFF,red/K14514%09%23FFFFFF,red/K14487%09%23FFFFFF,red/K14493%09%23FFFFFF,red/K14497%09%23FFFFFF,red/K14515%09%23FFFFFF,red/K14495%09%23FFFFFF,red/K14431%09%23FFFFFF,red/K14512%09%23FFFFFF,red/K14498%09%23FFFFFF,red/K14508%09%23FFFFFF,red/K14505%09%23FFFFFF,red/K14509%09%23FFFFFF,red/K144…
ko00270	Cysteine and methionine metabolism	Metabolism	Amino acid metabolism	33	296	3.72726e-08	1.95681e-06	PITA_46226(PITA_46226|K13034);PITA_06743(PITA_06743|K00640);PITA_17176(PITA_17176|K00058);PITA_38086(PITA_38086|K00640);PITA_36263(PITA_36263|K08967);PITA_22674(PITA_22674|K00789);PITA_32368(PITA_32368|K01251);PITA_35092(PITA_35092|K01738);PITA_14892(PITA_14892|K14454);PITA_35888(PITA_35888|K05933);PITA_09032(PITA_09032|K01251);PITA_45654(PITA_45654|K00133);PITA_04635(PITA_04635|K00058);PITA_1465…	http://www.kegg.jp/kegg-bin/show_pathway?map00270/K13034%09%23FFFFFF,red/K00640%09%23FFFFFF,red/K00058%09%23FFFFFF,red/K08967%09%23FFFFFF,red/K00789%09%23FFFFFF,red/K01251%09%23FFFFFF,red/K01738%09%23FFFFFF,red/K14454%09%23FFFFFF,red/K05933%09%23FFFFFF,red/K00133%09%23FFFFFF,red/K00549%09%23FFFFFF,red/K00928%09%23FFFFFF,red/K00797%09%23FFFFFF,red/K01739%09%23FFFFFF,red/K00026%09%23FFFFFF,red
ko00590	Arachidonic acid metabolism	Metabolism	Lipid metabolism	12	59	1.94919e-06	6.82218e-05	PITA_27180(PITA_27180|K00432);PITA_49584(PITA_49584|K00432);PITA_23788(PITA_23788|K00432);PITA_47594(PITA_47594|K00432);PITA_43735(PITA_43735|K00432);PITA_47487(PITA_47487|K00432);PITA_05163(PITA_05163|K00432);PITA_07795(PITA_07795|K00432);PITA_31302(PITA_31302|K00432);PITA_34185(PITA_34185|K00432);PITA_46328(PITA_46328|K00432);PITA_06876(PITA_06876|K00432)	http://www.kegg.jp/kegg-bin/show_pathway?map00590/K00432%09%23FFFFFF,red
ko00520	Amino sugar and nucleotide sugar metabolism	Metabolism	Carbohydrate metabolism	32	359	8.47659e-06	0.000187575	PITA_27572(PITA_27572|K20547);PITA_50125(PITA_50125|K20547);PITA_37767(PITA_37767|K00844);PITA_27727(PITA_27727|K13648);PITA_36336(PITA_36336|K20547);PITA_34814(PITA_34814|K20547);PITA_16854(PITA_16854|K00844);PITA_06420(PITA_06420|K01183);PITA_29513(PITA_29513|K01183);PITA_16605(PITA_16605|K00012);PITA_31556(PITA_31556|K01183);PITA_19014(PITA_19014|K01183);PITA_50040(PITA_50040|K12450);PITA_2742…	http://www.kegg.jp/kegg-bin/show_pathway?map00520/K20547%09%23FFFFFF,red/K00844%09%23FFFFFF,red/K13648%09%23FFFFFF,red/K01183%09%23FFFFFF,red/K00012%09%23FFFFFF,red/K12450%09%23FFFFFF,red/K10046%09%23FFFFFF,red/K12448%09%23FFFFFF,red/K00963%09%23FFFFFF,red/K00966%09%23FFFFFF,red/K00820%09%23FFFFFF,red/K15920%09%23FFFFFF,red/K12446%09%23FFFFFF,red
ko00920	Sulfur metabolism	Metabolism	Energy metabolism	11	57	8.93214e-06	0.000187575	PITA_28821(PITA_28821|K05907);PITA_18937(PITA_18937|K13811);PITA_46226(PITA_46226|K13034);PITA_06743(PITA_06743|K00640);PITA_38086(PITA_38086|K00640);PITA_35092(PITA_35092|K01738);PITA_33835(PITA_33835|K00392);PITA_15237(PITA_15237|K01739);PITA_18174(PITA_18174|K00392);PITA_11896(PITA_11896|K13811);PITA_36493(PITA_36493|K01738)	http://www.kegg.jp/kegg-bin/show_pathway?map00920/K05907%09%23FFFFFF,red/K13811%09%23FFFFFF,red/K13034%09%23FFFFFF,red/K00640%09%23FFFFFF,red/K01738%09%23FFFFFF,red/K00392%09%23FFFFFF,red/K01739%09%23FFFFFF,red
ko00450	Selenocompound metabolism	Metabolism	Metabolism of other amino acids	11	65	3.2825e-05	0.000574437	PITA_18937(PITA_18937|K13811);PITA_14658(PITA_14658|K00549);PITA_43036(PITA_43036|K00549);PITA_08265(PITA_08265|K00384);PITA_15237(PITA_15237|K01739);PITA_29205(PITA_29205|K00549);PITA_45465(PITA_45465|K00549);PITA_11896(PITA_11896|K13811);PITA_20645(PITA_20645|K00549);PITA_07211(PITA_07211|K00549);PITA_21349(PITA_21349|K00549)	http://www.kegg.jp/kegg-bin/show_pathway?map00450/K13811%09%23FFFFFF,red/K00549%09%23FFFFFF,red/K00384%09%23FFFFFF,red/K01739%09%23FFFFFF,red
ko04016	MAPK signaling pathway - plant	Environmental Information Processing	Signal transduction	32	393	5.13819e-05	0.000770729	PITA_15381(PITA_15381|K14516);PITA_27572(PITA_27572|K20547);PITA_50125(PITA_50125|K20547);PITA_23854(PITA_23854|K13422);PITA_21856(PITA_21856|K13422);PITA_32516(PITA_32516|K14514);PITA_21253(PITA_21253|K20604);PITA_14926(PITA_14926|K13422);PITA_42848(PITA_42848|K14497);PITA_25605(PITA_25605|K14515);PITA_36336(PITA_36336|K20547);PITA_34814(PITA_34814|K20547);PITA_09433(PITA_09433|K14514);PITA_0643…	http://www.kegg.jp/kegg-bin/show_pathway?map04016/K14516%09%23FFFFFF,red/K20547%09%23FFFFFF,red/K13422%09%23FFFFFF,red/K14514%09%23FFFFFF,red/K20604%09%23FFFFFF,red/K14497%09%23FFFFFF,red/K14515%09%23FFFFFF,red/K02183%09%23FFFFFF,red/K13447%09%23FFFFFF,red/K14512%09%23FFFFFF,red/K14498%09%23FFFFFF,red/K17686%09%23FFFFFF,red/K00940%09%23FFFFFF,red/K14509%09%23FFFFFF,red/K13420%09%23FFFFFF,red
ko00900	Terpenoid backbone biosynthesis	Metabolism	Metabolism of terpenoids and polyketides	24	262	7.38206e-05	0.000968895	PITA_01325(PITA_01325|K01662);PITA_28724(PITA_28724|K12742);PITA_49295(PITA_49295|K12742);PITA_12789(PITA_12789|K00626);PITA_27871(PITA_27871|K01597);PITA_29667(PITA_29667|K12742);PITA_23216(PITA_23216|K12742);PITA_17844(PITA_17844|K13789);PITA_15631(PITA_15631|K01662);PITA_06982(PITA_06982|K00938);PITA_38820(PITA_38820|K00021);PITA_26648(PITA_26648|K00021);PITA_28740(PITA_28740|K12742);PITA_3947…	http://www.kegg.jp/kegg-bin/show_pathway?map00900/K01662%09%23FFFFFF,red/K12742%09%23FFFFFF,red/K00626%09%23FFFFFF,red/K01597%09%23FFFFFF,red/K13789%09%23FFFFFF,red/K00938%09%23FFFFFF,red/K00021%09%23FFFFFF,red/K03527%09%23FFFFFF,red/K01823%09%23FFFFFF,red/K01641%09%23FFFFFF,red
ko00480	Glutathione metabolism	Metabolism	Metabolism of other amino acids	25	314	0.000469258	0.00545587	PITA_35717(PITA_35717|K00033);PITA_27180(PITA_27180|K00432);PITA_01888(PITA_01888|K00799);PITA_16292(PITA_16292|K00799);PITA_29783(PITA_29783|K00799);PITA_49584(PITA_49584|K00432);PITA_23788(PITA_23788|K00432);PITA_34304(PITA_34304|K00797);PITA_47594(PITA_47594|K00432);PITA_43735(PITA_43735|K00432);PITA_13178(PITA_13178|K00036);PITA_00236(PITA_00236|K00799);PITA_47487(PITA_47487|K00432);PITA_0516…	http://www.kegg.jp/kegg-bin/show_pathway?map00480/K00033%09%23FFFFFF,red/K00432%09%23FFFFFF,red/K00799%09%23FFFFFF,red/K00797%09%23FFFFFF,red/K00036%09%23FFFFFF,red/K10808%09%23FFFFFF,red
ko00770	Pantothenate and CoA biosynthesis	Metabolism	Metabolism of cofactors and vitamins	11	88	0.000530106	0.00545587	PITA_14252(PITA_14252|K17839);PITA_46118(PITA_46118|K01464);PITA_26348(PITA_26348|K00053);PITA_00962(PITA_00962|K01918);PITA_15519(PITA_15519|K17839);PITA_41496(PITA_41496|K09680);PITA_29741(PITA_29741|K09680);PITA_22616(PITA_22616|K00606);PITA_23162(PITA_23162|K01918);PITA_41816(PITA_41816|K00859);PITA_50132(PITA_50132|K00859)	http://www.kegg.jp/kegg-bin/show_pathway?map00770/K17839%09%23FFFFFF,red/K01464%09%23FFFFFF,red/K00053%09%23FFFFFF,red/K01918%09%23FFFFFF,red/K09680%09%23FFFFFF,red/K00606%09%23FFFFFF,red/K00859%09%23FFFFFF,red
ko00261	Monobactam biosynthesis	Metabolism	Biosynthesis of other secondary metabolites	4	11	0.000571568	0.00545587	PITA_18937(PITA_18937|K13811);PITA_45654(PITA_45654|K00133);PITA_12519(PITA_12519|K00928);PITA_11896(PITA_11896|K13811)	http://www.kegg.jp/kegg-bin/show_pathway?map00261/K13811%09%23FFFFFF,red/K00133%09%23FFFFFF,red/K00928%09%23FFFFFF,red
ko00592	alpha-Linolenic acid metabolism	Metabolism	Lipid metabolism	23	287	0.000714507	0.00625193	PITA_21081(PITA_21081|K00454);PITA_14168(PITA_14168|K10526);PITA_07243(PITA_07243|K01723);PITA_43126(PITA_43126|K05894);PITA_36640(PITA_36640|K10525);PITA_43892(PITA_43892|K07513);PITA_35996(PITA_35996|K00232);PITA_14205(PITA_14205|K18857);PITA_44891(PITA_44891|K00232);PITA_11360(PITA_11360|K00232);PITA_35521(PITA_35521|K00232);PITA_22966(PITA_22966|K05894);PITA_49260(PITA_49260|K05894);PITA_4699…	http://www.kegg.jp/kegg-bin/show_pathway?map00592/K00454%09%23FFFFFF,red/K10526%09%23FFFFFF,red/K01723%09%23FFFFFF,red/K05894%09%23FFFFFF,red/K10525%09%23FFFFFF,red/K07513%09%23FFFFFF,red/K00232%09%23FFFFFF,red/K18857%09%23FFFFFF,red/K10527%09%23FFFFFF,red
ko00260	Glycine, serine and threonine metabolism	Metabolism	Amino acid metabolism	12	121	0.00236559	0.0191067	PITA_03646(PITA_03646|K01754);PITA_10734(PITA_10734|K00108);PITA_47471(PITA_47471|K00276);PITA_17176(PITA_17176|K00058);PITA_48262(PITA_48262|K00276);PITA_50051(PITA_50051|K00600);PITA_45654(PITA_45654|K00133);PITA_04635(PITA_04635|K00058);PITA_12519(PITA_12519|K00928);PITA_13440(PITA_13440|K01754);PITA_29925(PITA_29925|K00306);PITA_51286(PITA_51286|K00058)	http://www.kegg.jp/kegg-bin/show_pathway?map00260/K01754%09%23FFFFFF,red/K00108%09%23FFFFFF,red/K00276%09%23FFFFFF,red/K00058%09%23FFFFFF,red/K00600%09%23FFFFFF,red/K00133%09%23FFFFFF,red/K00928%09%23FFFFFF,red/K00306%09%23FFFFFF,red
ko00410	beta-Alanine metabolism	Metabolism	Metabolism of other amino acids	13	171	0.014692	0.109011	PITA_47471(PITA_47471|K00276);PITA_14252(PITA_14252|K17839);PITA_21727(PITA_21727|K13366);PITA_46118(PITA_46118|K01464);PITA_00962(PITA_00962|K01918);PITA_35996(PITA_35996|K00232);PITA_44891(PITA_44891|K00232);PITA_15519(PITA_15519|K17839);PITA_48262(PITA_48262|K00276);PITA_11360(PITA_11360|K00232);PITA_35521(PITA_35521|K00232);PITA_46996(PITA_46996|K00232);PITA_23162(PITA_23162|K01918)	http://www.kegg.jp/kegg-bin/show_pathway?map00410/K00276%09%23FFFFFF,red/K17839%09%23FFFFFF,red/K13366%09%23FFFFFF,red/K01464%09%23FFFFFF,red/K01918%09%23FFFFFF,red/K00232%09%23FFFFFF,red
ko00630	Glyoxylate and dicarboxylate metabolism	Metabolism	Carbohydrate metabolism	14	191	0.0155729	0.109011	PITA_22910(PITA_22910|K00122);PITA_04608(PITA_04608|K00122);PITA_12789(PITA_12789|K00626);PITA_20956(PITA_20956|K00122);PITA_39937(PITA_39937|K00122);PITA_03171(PITA_03171|K00122);PITA_41233(PITA_41233|K01681);PITA_50051(PITA_50051|K00600);PITA_06394(PITA_06394|K00122);PITA_13847(PITA_13847|K01681);PITA_32542(PITA_32542|K01681);PITA_11291(PITA_11291|K01681);PITA_30377(PITA_30377|K00026);PITA_3598…	http://www.kegg.jp/kegg-bin/show_pathway?map00630/K00122%09%23FFFFFF,red/K00626%09%23FFFFFF,red/K01681%09%23FFFFFF,red/K00600%09%23FFFFFF,red/K00026%09%23FFFFFF,red/K01915%09%23FFFFFF,red
ko00071	Fatty acid degradation	Metabolism	Lipid metabolism	13	176	0.0182555	0.119801	PITA_12789(PITA_12789|K00626);PITA_43892(PITA_43892|K07513);PITA_35996(PITA_35996|K00232);PITA_14205(PITA_14205|K18857);PITA_44891(PITA_44891|K00232);PITA_02313(PITA_02313|K01897);PITA_11360(PITA_11360|K00232);PITA_35521(PITA_35521|K00232);PITA_03639(PITA_03639|K01897);PITA_46996(PITA_46996|K00232);PITA_50025(PITA_50025|K18857);PITA_43351(PITA_43351|K10527);PITA_26028(PITA_26028|K18857)	http://www.kegg.jp/kegg-bin/show_pathway?map00071/K00626%09%23FFFFFF,red/K07513%09%23FFFFFF,red/K00232%09%23FFFFFF,red/K18857%09%23FFFFFF,red/K01897%09%23FFFFFF,red/K10527%09%23FFFFFF,red
ko00997	Biosynthesis of various secondary metabolites - part 3	Metabolism	Biosynthesis of other secondary metabolites	3	16	0.0217045	0.134057	PITA_22674(PITA_22674|K00789);PITA_18342(PITA_18342|K00789);PITA_26765(PITA_26765|K00789)	http://www.kegg.jp/kegg-bin/show_pathway?map00997/K00789%09%23FFFFFF,red
ko00524	Neomycin, kanamycin and gentamicin biosynthesis	Metabolism	Biosynthesis of other secondary metabolites	2	7	0.0271808	0.158555	PITA_37767(PITA_37767|K00844);PITA_16854(PITA_16854|K00844)	http://www.kegg.jp/kegg-bin/show_pathway?map00524/K00844%09%23FFFFFF,red
ko04070	Phosphatidylinositol signaling system	Environmental Information Processing	Signal transduction	8	99	0.0364478	0.201422	PITA_04421(PITA_04421|K01110);PITA_13929(PITA_13929|K05857);PITA_06434(PITA_06434|K02183);PITA_13388(PITA_13388|K02183);PITA_05457(PITA_05457|K13024);PITA_39345(PITA_39345|K13024);PITA_32212(PITA_32212|K13024);PITA_02621(PITA_02621|K13024)	http://www.kegg.jp/kegg-bin/show_pathway?map04070/K01110%09%23FFFFFF,red/K05857%09%23FFFFFF,red/K02183%09%23FFFFFF,red/K13024%09%23FFFFFF,red
ko01040	Biosynthesis of unsaturated fatty acids	Metabolism	Lipid metabolism	7	83	0.0400417	0.210219	PITA_43892(PITA_43892|K07513);PITA_35996(PITA_35996|K00232);PITA_44891(PITA_44891|K00232);PITA_11360(PITA_11360|K00232);PITA_35521(PITA_35521|K00232);PITA_46996(PITA_46996|K00232);PITA_00536(PITA_00536|K10256)	http://www.kegg.jp/kegg-bin/show_pathway?map01040/K07513%09%23FFFFFF,red/K00232%09%23FFFFFF,red/K10256%09%23FFFFFF,red
ko00640	Propanoate metabolism	Metabolism	Carbohydrate metabolism	6	67	0.0432356	0.216178	PITA_35996(PITA_35996|K00232);PITA_44891(PITA_44891|K00232);PITA_11360(PITA_11360|K00232);PITA_35521(PITA_35521|K00232);PITA_46996(PITA_46996|K00232);PITA_46792(PITA_46792|K09699)	http://www.kegg.jp/kegg-bin/show_pathway?map00640/K00232%09%23FFFFFF,red/K09699%09%23FFFFFF,red
ko00908	Zeatin biosynthesis	Metabolism	Metabolism of terpenoids and polyketides	9	128	0.0580534	0.277073	PITA_46572(PITA_46572|K13496);PITA_24383(PITA_24383|K13495);PITA_19822(PITA_19822|K13496);PITA_51710(PITA_51710|K13496);PITA_09352(PITA_09352|K13496);PITA_24950(PITA_24950|K13495);PITA_26167(PITA_26167|K13496);PITA_33083(PITA_33083|K00279);PITA_00717(PITA_00717|K00279)	http://www.kegg.jp/kegg-bin/show_pathway?map00908/K13496%09%23FFFFFF,red/K13495%09%23FFFFFF,red/K00279%09%23FFFFFF,red
ko00300	Lysine biosynthesis	Metabolism	Amino acid metabolism	2	12	0.0752993	0.333158	PITA_45654(PITA_45654|K00133);PITA_12519(PITA_12519|K00928)	http://www.kegg.jp/kegg-bin/show_pathway?map00300/K00133%09%23FFFFFF,red/K00928%09%23FFFFFF,red
ko00670	One carbon pool by folate	Metabolism	Metabolism of cofactors and vitamins	3	26	0.0761503	0.333158	PITA_50051(PITA_50051|K00600);PITA_35018(PITA_35018|K00297);PITA_47262(PITA_47262|K00297)	http://www.kegg.jp/kegg-bin/show_pathway?map00670/K00600%09%23FFFFFF,red/K00297%09%23FFFFFF,red
ko00730	Thiamine metabolism	Metabolism	Metabolism of cofactors and vitamins	3	27	0.0833316	0.349993	PITA_01325(PITA_01325|K01662);PITA_51570(PITA_51570|K00939);PITA_15631(PITA_15631|K01662)	http://www.kegg.jp/kegg-bin/show_pathway?map00730/K01662%09%23FFFFFF,red/K00939%09%23FFFFFF,red
ko00910	Nitrogen metabolism	Metabolism	Energy metabolism	5	64	0.0987504	0.371879	PITA_30254(PITA_30254|K01674);PITA_10092(PITA_10092|K00264);PITA_43353(PITA_43353|K02575);PITA_33145(PITA_33145|K00261);PITA_35984(PITA_35984|K01915)	http://www.kegg.jp/kegg-bin/show_pathway?map00910/K01674%09%23FFFFFF,red/K00264%09%23FFFFFF,red/K02575%09%23FFFFFF,red/K00261%09%23FFFFFF,red/K01915%09%23FFFFFF,red
ko00196	Photosynthesis - antenna proteins	Metabolism	Energy metabolism	2	14	0.0987725	0.371879	PITA_43709(PITA_43709|K08913);PITA_44608(PITA_44608|K08913)	http://www.kegg.jp/kegg-bin/show_pathway?map00196/K08913%09%23FFFFFF,red
ko00220	Arginine biosynthesis	Metabolism	Amino acid metabolism	4	46	0.0991678	0.371879	PITA_14892(PITA_14892|K14454);PITA_33145(PITA_33145|K00261);PITA_40495(PITA_40495|K00611);PITA_35984(PITA_35984|K01915)	http://www.kegg.jp/kegg-bin/show_pathway?map00220/K14454%09%23FFFFFF,red/K00261%09%23FFFFFF,red/K00611%09%23FFFFFF,red/K01915%09%23FFFFFF,red
ko00330	Arginine and proline metabolism	Metabolism	Amino acid metabolism	9	156	0.146405	0.520294	PITA_14252(PITA_14252|K17839);PITA_21727(PITA_21727|K13366);PITA_32391(PITA_32391|K00819);PITA_14892(PITA_14892|K14454);PITA_15519(PITA_15519|K17839);PITA_02736(PITA_02736|K01583);PITA_17835(PITA_17835|K00318);PITA_19203(PITA_19203|K00819);PITA_34304(PITA_34304|K00797)	http://www.kegg.jp/kegg-bin/show_pathway?map00330/K17839%09%23FFFFFF,red/K13366%09%23FFFFFF,red/K00819%09%23FFFFFF,red/K14454%09%23FFFFFF,red/K01583%09%23FFFFFF,red/K00318%09%23FFFFFF,red/K00797%09%23FFFFFF,red
ko00940	Phenylpropanoid biosynthesis	Metabolism	Biosynthesis of other secondary metabolites	45	1003	0.153278	0.520294	PITA_46537(PITA_46537|K00430);PITA_42017(PITA_42017|K18368);PITA_34592(PITA_34592|K10775);PITA_21489(PITA_21489|K00430);PITA_34358(PITA_34358|K00430);PITA_28257(PITA_28257|K09754);PITA_38210(PITA_38210|K00430);PITA_10976(PITA_10976|K00083);PITA_44880(PITA_44880|K00588);PITA_11995(PITA_11995|K00430);PITA_18974(PITA_18974|K00430);PITA_08091(PITA_08091|K00430);PITA_39549(PITA_39549|K00083);PITA_1464…	http://www.kegg.jp/kegg-bin/show_pathway?map00940/K00430%09%23FFFFFF,red/K18368%09%23FFFFFF,red/K10775%09%23FFFFFF,red/K09754%09%23FFFFFF,red/K00083%09%23FFFFFF,red/K00588%09%23FFFFFF,red/K01904%09%23FFFFFF,red/K05349%09%23FFFFFF,red/K00487%09%23FFFFFF,red/K13066%09%23FFFFFF,red/K13065%09%23FFFFFF,red/K01188%09%23FFFFFF,red/K09753%09%23FFFFFF,red
ko00941	Flavonoid biosynthesis	Metabolism	Biosynthesis of other secondary metabolites	20	407	0.154935	0.520294	PITA_46420(PITA_46420|K05280);PITA_28569(PITA_28569|K13081);PITA_40236(PITA_40236|K13081);PITA_28257(PITA_28257|K09754);PITA_44880(PITA_44880|K00588);PITA_03438(PITA_03438|K00660);PITA_20258(PITA_20258|K05280);PITA_49649(PITA_49649|K13082);PITA_12856(PITA_12856|K00487);PITA_41378(PITA_41378|K00487);PITA_40253(PITA_40253|K08695);PITA_03899(PITA_03899|K13065);PITA_35702(PITA_35702|K00660);PITA_3778…	http://www.kegg.jp/kegg-bin/show_pathway?map00941/K05280%09%23FFFFFF,red/K13081%09%23FFFFFF,red/K09754%09%23FFFFFF,red/K00588%09%23FFFFFF,red/K00660%09%23FFFFFF,red/K13082%09%23FFFFFF,red/K00487%09%23FFFFFF,red/K08695%09%23FFFFFF,red/K13065%09%23FFFFFF,red/K05278%09%23FFFFFF,red
ko00290	Valine, leucine and isoleucine biosynthesis	Metabolism	Amino acid metabolism	3	36	0.159053	0.520294	PITA_03646(PITA_03646|K01754);PITA_26348(PITA_26348|K00053);PITA_13440(PITA_13440|K01754)	http://www.kegg.jp/kegg-bin/show_pathway?map00290/K01754%09%23FFFFFF,red/K00053%09%23FFFFFF,red
ko00945	Stilbenoid, diarylheptanoid and gingerol biosynthesis	Metabolism	Biosynthesis of other secondary metabolites	6	96	0.16353	0.520294	PITA_28257(PITA_28257|K09754);PITA_44880(PITA_44880|K00588);PITA_12856(PITA_12856|K00487);PITA_41378(PITA_41378|K00487);PITA_03899(PITA_03899|K13065);PITA_15074(PITA_15074|K00487)	http://www.kegg.jp/kegg-bin/show_pathway?map00945/K09754%09%23FFFFFF,red/K00588%09%23FFFFFF,red/K00487%09%23FFFFFF,red/K13065%09%23FFFFFF,red
ko00780	Biotin metabolism	Metabolism	Metabolism of cofactors and vitamins	3	37	0.168476	0.520294	PITA_41244(PITA_41244|K00059);PITA_34648(PITA_34648|K00652);PITA_42601(PITA_42601|K00652)	http://www.kegg.jp/kegg-bin/show_pathway?map00780/K00059%09%23FFFFFF,red/K00652%09%23FFFFFF,red
ko00040	Pentose and glucuronate interconversions	Metabolism	Carbohydrate metabolism	28	609	0.185256	0.555767	PITA_26762(PITA_26762|K01728);PITA_26146(PITA_26146|K01728);PITA_45292(PITA_45292|K01728);PITA_02460(PITA_02460|K01051);PITA_49643(PITA_49643|K01728);PITA_16605(PITA_16605|K00012);PITA_10240(PITA_10240|K01728);PITA_49505(PITA_49505|K01728);PITA_04147(PITA_04147|K01051);PITA_28829(PITA_28829|K01728);PITA_11420(PITA_11420|K01728);PITA_32533(PITA_32533|K01051);PITA_38233(PITA_38233|K01728);PITA_0047…	http://www.kegg.jp/kegg-bin/show_pathway?map00040/K01728%09%23FFFFFF,red/K01051%09%23FFFFFF,red/K00012%09%23FFFFFF,red/K01783%09%23FFFFFF,red/K00963%09%23FFFFFF,red
ko00790	Folate biosynthesis	Metabolism	Metabolism of cofactors and vitamins	4	67	0.255921	0.727645	PITA_26161(PITA_26161|K14652);PITA_25325(PITA_25325|K14652);PITA_32760(PITA_32760|K01495);PITA_12792(PITA_12792|K01495)	http://www.kegg.jp/kegg-bin/show_pathway?map00790/K14652%09%23FFFFFF,red/K01495%09%23FFFFFF,red
ko00250	Alanine, aspartate and glutamate metabolism	Metabolism	Amino acid metabolism	8	157	0.256408	0.727645	PITA_10092(PITA_10092|K00264);PITA_17312(PITA_17312|K01956);PITA_14892(PITA_14892|K14454);PITA_09039(PITA_09039|K00764);PITA_33145(PITA_33145|K00261);PITA_39443(PITA_39443|K00820);PITA_38093(PITA_38093|K00820);PITA_35984(PITA_35984|K01915)	http://www.kegg.jp/kegg-bin/show_pathway?map00250/K00264%09%23FFFFFF,red/K01956%09%23FFFFFF,red/K14454%09%23FFFFFF,red/K00764%09%23FFFFFF,red/K00261%09%23FFFFFF,red/K00820%09%23FFFFFF,red/K01915%09%23FFFFFF,red
ko00130	Ubiquinone and other terpenoid-quinone biosynthesis	Metabolism	Metabolism of cofactors and vitamins	8	161	0.278358	0.767437	PITA_29315(PITA_29315|K01904);PITA_12856(PITA_12856|K00487);PITA_41378(PITA_41378|K00487);PITA_45847(PITA_45847|K01904);PITA_08280(PITA_08280|K01904);PITA_06106(PITA_06106|K12501);PITA_02893(PITA_02893|K01904);PITA_15074(PITA_15074|K00487)	http://www.kegg.jp/kegg-bin/show_pathway?map00130/K01904%09%23FFFFFF,red/K00487%09%23FFFFFF,red/K12501%09%23FFFFFF,red
ko00020	Citrate cycle (TCA cycle)	Metabolism	Carbohydrate metabolism	7	139	0.285962	0.767437	PITA_41233(PITA_41233|K01681);PITA_13847(PITA_13847|K01681);PITA_32542(PITA_32542|K01681);PITA_11291(PITA_11291|K01681);PITA_35369(PITA_35369|K01610);PITA_30377(PITA_30377|K00026);PITA_47429(PITA_47429|K01610)	http://www.kegg.jp/kegg-bin/show_pathway?map00020/K01681%09%23FFFFFF,red/K01610%09%23FFFFFF,red/K00026%09%23FFFFFF,red
ko00740	Riboflavin metabolism	Metabolism	Metabolism of cofactors and vitamins	2	28	0.292357	0.767437	PITA_26161(PITA_26161|K14652);PITA_25325(PITA_25325|K14652)	http://www.kegg.jp/kegg-bin/show_pathway?map00740/K14652%09%23FFFFFF,red
ko00531	Glycosaminoglycan degradation	Metabolism	Glycan biosynthesis and metabolism	2	29	0.306715	0.785491	PITA_21050(PITA_21050|K10532);PITA_01408(PITA_01408|K12309)	http://www.kegg.jp/kegg-bin/show_pathway?map00531/K10532%09%23FFFFFF,red/K12309%09%23FFFFFF,red
ko00944	Flavone and flavonol biosynthesis	Metabolism	Biosynthesis of other secondary metabolites	3	53	0.332947	0.832368	PITA_46420(PITA_46420|K05280);PITA_20258(PITA_20258|K05280);PITA_08693(PITA_08693|K05280)	http://www.kegg.jp/kegg-bin/show_pathway?map00944/K05280%09%23FFFFFF,red
ko03060	Protein export	Genetic Information Processing	Folding, sorting and degradation	6	126	0.354873	0.85873	PITA_34613(PITA_34613|K10956);PITA_33104(PITA_33104|K09490);PITA_31008(PITA_31008|K03106);PITA_30479(PITA_30479|K09481);PITA_31371(PITA_31371|K09490);PITA_26257(PITA_26257|K09490)	http://www.kegg.jp/kegg-bin/show_pathway?map03060/K10956%09%23FFFFFF,red/K09490%09%23FFFFFF,red/K03106%09%23FFFFFF,red/K09481%09%23FFFFFF,red
ko00240	Pyrimidine metabolism	Metabolism	Nucleotide metabolism	6	128	0.368654	0.85873	PITA_17312(PITA_17312|K01956);PITA_23243(PITA_23243|K01489);PITA_46118(PITA_46118|K01464);PITA_13123(PITA_13123|K16904);PITA_40836(PITA_40836|K00940);PITA_48465(PITA_48465|K10808)	http://www.kegg.jp/kegg-bin/show_pathway?map00240/K01956%09%23FFFFFF,red/K01489%09%23FFFFFF,red/K01464%09%23FFFFFF,red/K16904%09%23FFFFFF,red/K00940%09%23FFFFFF,red/K10808%09%23FFFFFF,red
ko00511	Other glycan degradation	Metabolism	Glycan biosynthesis and metabolism	4	80	0.369138	0.85873	PITA_51362(PITA_51362|K01444);PITA_01408(PITA_01408|K12309);PITA_23604(PITA_23604|K17108);PITA_36583(PITA_36583|K01191)	http://www.kegg.jp/kegg-bin/show_pathway?map00511/K01444%09%23FFFFFF,red/K12309%09%23FFFFFF,red/K17108%09%23FFFFFF,red/K01191%09%23FFFFFF,red
ko00195	Photosynthesis	Metabolism	Energy metabolism	2	35	0.391125	0.85873	PITA_32119(PITA_32119|K02639);PITA_48706(PITA_48706|K02641)	http://www.kegg.jp/kegg-bin/show_pathway?map00195/K02639%09%23FFFFFF,red/K02641%09%23FFFFFF,red
ko00760	Nicotinate and nicotinamide metabolism	Metabolism	Metabolism of cofactors and vitamins	2	35	0.391125	0.85873	PITA_31314(PITA_31314|K03517);PITA_13808(PITA_13808|K03426)	http://www.kegg.jp/kegg-bin/show_pathway?map00760/K03517%09%23FFFFFF,red/K03426%09%23FFFFFF,red
ko00604	Glycosphingolipid biosynthesis - ganglio series	Metabolism	Glycan biosynthesis and metabolism	1	13	0.399034	0.85873	PITA_01408(PITA_01408|K12309)	http://www.kegg.jp/kegg-bin/show_pathway?map00604/K12309%09%23FFFFFF,red
ko00750	Vitamin B6 metabolism	Metabolism	Metabolism of cofactors and vitamins	3	60	0.406682	0.85873	PITA_46687(PITA_46687|K06215);PITA_28978(PITA_28978|K06215);PITA_27020(PITA_27020|K13248)	http://www.kegg.jp/kegg-bin/show_pathway?map00750/K06215%09%23FFFFFF,red/K13248%09%23FFFFFF,red
ko02010	ABC transporters	Environmental Information Processing	Membrane transport	12	284	0.408919	0.85873	PITA_30490(PITA_30490|K05658);PITA_48688(PITA_48688|K05658);PITA_49048(PITA_49048|K05658);PITA_09968(PITA_09968|K05658);PITA_33107(PITA_33107|K05658);PITA_21893(PITA_21893|K05658);PITA_22525(PITA_22525|K05658);PITA_09049(PITA_09049|K05658);PITA_14471(PITA_14471|K05658);PITA_26228(PITA_26228|K05658);PITA_39991(PITA_39991|K05658);PITA_03114(PITA_03114|K05658)	http://www.kegg.jp/kegg-bin/show_pathway?map02010/K05658%09%23FFFFFF,red
ko00400	Phenylalanine, tyrosine and tryptophan biosynthesis	Metabolism	Amino acid metabolism	7	161	0.423565	0.872046	PITA_40857(PITA_40857|K05359);PITA_14892(PITA_14892|K14454);PITA_00501(PITA_00501|K05359);PITA_09412(PITA_09412|K00891);PITA_08454(PITA_08454|K00800);PITA_12433(PITA_12433|K05359);PITA_32121(PITA_32121|K05359)	http://www.kegg.jp/kegg-bin/show_pathway?map00400/K05359%09%23FFFFFF,red/K14454%09%23FFFFFF,red/K00891%09%23FFFFFF,red/K00800%09%23FFFFFF,red
ko04146	Peroxisome	Cellular Processes	Transport and catabolism	11	266	0.444367	0.89728	PITA_43892(PITA_43892|K07513);PITA_35996(PITA_35996|K00232);PITA_44891(PITA_44891|K00232);PITA_02313(PITA_02313|K01897);PITA_11360(PITA_11360|K00232);PITA_35521(PITA_35521|K00232);PITA_13808(PITA_13808|K03426);PITA_35884(PITA_35884|K13339);PITA_29925(PITA_29925|K00306);PITA_03639(PITA_03639|K01897);PITA_46996(PITA_46996|K00232)	http://www.kegg.jp/kegg-bin/show_pathway?map04146/K07513%09%23FFFFFF,red/K00232%09%23FFFFFF,red/K01897%09%23FFFFFF,red/K03426%09%23FFFFFF,red/K13339%09%23FFFFFF,red/K00306%09%23FFFFFF,red
ko00591	Linoleic acid metabolism	Metabolism	Lipid metabolism	6	148	0.504954	0.940611	PITA_21081(PITA_21081|K00454);PITA_09451(PITA_09451|K15718);PITA_28142(PITA_28142|K15718);PITA_24456(PITA_24456|K15718);PITA_34078(PITA_34078|K15718);PITA_06343(PITA_06343|K00454)	http://www.kegg.jp/kegg-bin/show_pathway?map00591/K00454%09%23FFFFFF,red/K15718%09%23FFFFFF,red
ko00960	Tropane, piperidine and pyridine alkaloid biosynthesis	Metabolism	Biosynthesis of other secondary metabolites	3	70	0.507098	0.940611	PITA_47471(PITA_47471|K00276);PITA_14892(PITA_14892|K14454);PITA_48262(PITA_48262|K00276)	http://www.kegg.jp/kegg-bin/show_pathway?map00960/K00276%09%23FFFFFF,red/K14454%09%23FFFFFF,red
ko00280	Valine, leucine and isoleucine degradation	Metabolism	Amino acid metabolism	4	97	0.514405	0.940611	PITA_12789(PITA_12789|K00626);PITA_43892(PITA_43892|K07513);PITA_46792(PITA_46792|K09699);PITA_06951(PITA_06951|K01641)	http://www.kegg.jp/kegg-bin/show_pathway?map00280/K00626%09%23FFFFFF,red/K07513%09%23FFFFFF,red/K09699%09%23FFFFFF,red/K01641%09%23FFFFFF,red
ko00230	Purine metabolism	Metabolism	Nucleotide metabolism	7	176	0.516624	0.940611	PITA_18937(PITA_18937|K13811);PITA_29796(PITA_29796|K01487);PITA_51570(PITA_51570|K00939);PITA_40836(PITA_40836|K00940);PITA_09039(PITA_09039|K00764);PITA_11896(PITA_11896|K13811);PITA_48465(PITA_48465|K10808)	http://www.kegg.jp/kegg-bin/show_pathway?map00230/K13811%09%23FFFFFF,red/K01487%09%23FFFFFF,red/K00939%09%23FFFFFF,red/K00940%09%23FFFFFF,red/K00764%09%23FFFFFF,red/K10808%09%23FFFFFF,red
ko00860	Porphyrin metabolism	Metabolism	Metabolism of cofactors and vitamins	3	72	0.52613	0.940611	PITA_19497(PITA_19497|K02492);PITA_24269(PITA_24269|K01749);PITA_46708(PITA_46708|K03404)	http://www.kegg.jp/kegg-bin/show_pathway?map00860/K02492%09%23FFFFFF,red/K01749%09%23FFFFFF,red/K03404%09%23FFFFFF,red
ko00950	Isoquinoline alkaloid biosynthesis	Metabolism	Biosynthesis of other secondary metabolites	3	72	0.52613	0.940611	PITA_47471(PITA_47471|K00276);PITA_14892(PITA_14892|K14454);PITA_48262(PITA_48262|K00276)	http://www.kegg.jp/kegg-bin/show_pathway?map00950/K00276%09%23FFFFFF,red/K14454%09%23FFFFFF,red
ko00310	Lysine degradation	Metabolism	Amino acid metabolism	4	100	0.53854	0.940611	PITA_12789(PITA_12789|K00626);PITA_41884(PITA_41884|K11420);PITA_29925(PITA_29925|K00306);PITA_43195(PITA_43195|K11420)	http://www.kegg.jp/kegg-bin/show_pathway?map00310/K00626%09%23FFFFFF,red/K11420%09%23FFFFFF,red/K00306%09%23FFFFFF,red
ko00966	Glucosinolate biosynthesis	Metabolism	Biosynthesis of other secondary metabolites	1	20	0.543249	0.940611	PITA_39072(PITA_39072|K11820)	http://www.kegg.jp/kegg-bin/show_pathway?map00966/K11820%09%23FFFFFF,red
ko00565	Ether lipid metabolism	Metabolism	Lipid metabolism	4	101	0.54645	0.940611	PITA_45462(PITA_45462|K01115);PITA_38892(PITA_38892|K01115);PITA_29989(PITA_29989|K01115);PITA_02728(PITA_02728|K01114)	http://www.kegg.jp/kegg-bin/show_pathway?map00565/K01115%09%23FFFFFF,red/K01114%09%23FFFFFF,red
ko00600	Sphingolipid metabolism	Metabolism	Lipid metabolism	5	133	0.582673	0.986785	PITA_01408(PITA_01408|K12309);PITA_42852(PITA_42852|K04713);PITA_10799(PITA_10799|K00654);PITA_23604(PITA_23604|K17108);PITA_10414(PITA_10414|K07407)	http://www.kegg.jp/kegg-bin/show_pathway?map00600/K12309%09%23FFFFFF,red/K04713%09%23FFFFFF,red/K00654%09%23FFFFFF,red/K17108%09%23FFFFFF,red/K07407%09%23FFFFFF,red
ko00360	Phenylalanine metabolism	Metabolism	Amino acid metabolism	4	108	0.599747	0.999578	PITA_47471(PITA_47471|K00276);PITA_34592(PITA_34592|K10775);PITA_14892(PITA_14892|K14454);PITA_48262(PITA_48262|K00276)	http://www.kegg.jp/kegg-bin/show_pathway?map00360/K00276%09%23FFFFFF,red/K10775%09%23FFFFFF,red/K14454%09%23FFFFFF,red
ko00053	Ascorbate and aldarate metabolism	Metabolism	Carbohydrate metabolism	6	168	0.629237	0.999997	PITA_19143(PITA_19143|K14190);PITA_16605(PITA_16605|K00012);PITA_10394(PITA_10394|K00469);PITA_27428(PITA_27428|K10046);PITA_15984(PITA_15984|K10046);PITA_34441(PITA_34441|K10046)	http://www.kegg.jp/kegg-bin/show_pathway?map00053/K14190%09%23FFFFFF,red/K00012%09%23FFFFFF,red/K00469%09%23FFFFFF,red/K10046%09%23FFFFFF,red
ko00710	Carbon fixation in photosynthetic organisms	Metabolism	Energy metabolism	8	228	0.652636	0.999997	PITA_14892(PITA_14892|K14454);PITA_29600(PITA_29600|K01783);PITA_35369(PITA_35369|K01610);PITA_21235(PITA_21235|K01783);PITA_30377(PITA_30377|K00026);PITA_33423(PITA_33423|K00051);PITA_38908(PITA_38908|K00134);PITA_47429(PITA_47429|K01610)	http://www.kegg.jp/kegg-bin/show_pathway?map00710/K14454%09%23FFFFFF,red/K01783%09%23FFFFFF,red/K01610%09%23FFFFFF,red/K00026%09%23FFFFFF,red/K00051%09%23FFFFFF,red/K00134%09%23FFFFFF,red
ko00513	Various types of N-glycan biosynthesis	Metabolism	Glycan biosynthesis and metabolism	2	59	0.667541	0.999997	PITA_11593(PITA_11593|K12669);PITA_32789(PITA_32789|K14412)	http://www.kegg.jp/kegg-bin/show_pathway?map00513/K12669%09%23FFFFFF,red/K14412%09%23FFFFFF,red
ko00562	Inositol phosphate metabolism	Metabolism	Carbohydrate metabolism	5	154	0.709789	0.999997	PITA_04421(PITA_04421|K01110);PITA_13929(PITA_13929|K05857);PITA_15943(PITA_15943|K19517);PITA_10394(PITA_10394|K00469);PITA_02728(PITA_02728|K01114)	http://www.kegg.jp/kegg-bin/show_pathway?map00562/K01110%09%23FFFFFF,red/K05857%09%23FFFFFF,red/K19517%09%23FFFFFF,red/K00469%09%23FFFFFF,red/K01114%09%23FFFFFF,red
ko00052	Galactose metabolism	Metabolism	Carbohydrate metabolism	11	327	0.715903	0.999997	PITA_37767(PITA_37767|K00844);PITA_20560(PITA_20560|K06617);PITA_48713(PITA_48713|K01193);PITA_16854(PITA_16854|K00844);PITA_01408(PITA_01408|K12309);PITA_50895(PITA_50895|K01785);PITA_24512(PITA_24512|K00963);PITA_36871(PITA_36871|K01187);PITA_10414(PITA_10414|K07407);PITA_48154(PITA_48154|K18819);PITA_00189(PITA_00189|K18819)	http://www.kegg.jp/kegg-bin/show_pathway?map00052/K00844%09%23FFFFFF,red/K06617%09%23FFFFFF,red/K01193%09%23FFFFFF,red/K12309%09%23FFFFFF,red/K01785%09%23FFFFFF,red/K00963%09%23FFFFFF,red/K01187%09%23FFFFFF,red/K07407%09%23FFFFFF,red/K18819%09%23FFFFFF,red
ko00350	Tyrosine metabolism	Metabolism	Amino acid metabolism	6	192	0.751486	0.999997	PITA_47471(PITA_47471|K00276);PITA_14892(PITA_14892|K14454);PITA_14205(PITA_14205|K18857);PITA_48262(PITA_48262|K00276);PITA_50025(PITA_50025|K18857);PITA_26028(PITA_26028|K18857)	http://www.kegg.jp/kegg-bin/show_pathway?map00350/K00276%09%23FFFFFF,red/K14454%09%23FFFFFF,red/K18857%09%23FFFFFF,red
ko00340	Histidine metabolism	Metabolism	Amino acid metabolism	1	36	0.756189	0.999997	PITA_51357(PITA_51357|K01590)	http://www.kegg.jp/kegg-bin/show_pathway?map00340/K01590%09%23FFFFFF,red
ko00051	Fructose and mannose metabolism	Metabolism	Carbohydrate metabolism	4	136	0.771731	0.999997	PITA_37767(PITA_37767|K00844);PITA_16854(PITA_16854|K00844);PITA_41732(PITA_41732|K19355);PITA_27525(PITA_27525|K00966)	http://www.kegg.jp/kegg-bin/show_pathway?map00051/K00844%09%23FFFFFF,red/K19355%09%23FFFFFF,red/K00966%09%23FFFFFF,red
ko00380	Tryptophan metabolism	Metabolism	Amino acid metabolism	5	168	0.777931	0.999997	PITA_12789(PITA_12789|K00626);PITA_38559(PITA_38559|K13066);PITA_46603(PITA_46603|K11816);PITA_09152(PITA_09152|K00486);PITA_39072(PITA_39072|K11820)	http://www.kegg.jp/kegg-bin/show_pathway?map00380/K00626%09%23FFFFFF,red/K13066%09%23FFFFFF,red/K11816%09%23FFFFFF,red/K00486%09%23FFFFFF,red/K11820%09%23FFFFFF,red
ko00906	Carotenoid biosynthesis	Metabolism	Metabolism of terpenoids and polyketides	2	74	0.782634	0.999997	PITA_05379(PITA_05379|K15746);PITA_10110(PITA_10110|K15746)	http://www.kegg.jp/kegg-bin/show_pathway?map00906/K15746%09%23FFFFFF,red
ko00564	Glycerophospholipid metabolism	Metabolism	Lipid metabolism	7	231	0.788736	0.999997	PITA_45462(PITA_45462|K01115);PITA_38892(PITA_38892|K01115);PITA_29989(PITA_29989|K01115);PITA_02728(PITA_02728|K01114);PITA_49531(PITA_49531|K14156);PITA_31160(PITA_31160|K13509);PITA_34384(PITA_34384|K14156)	http://www.kegg.jp/kegg-bin/show_pathway?map00564/K01115%09%23FFFFFF,red/K01114%09%23FFFFFF,red/K14156%09%23FFFFFF,red/K13509%09%23FFFFFF,red
ko00650	Butanoate metabolism	Metabolism	Carbohydrate metabolism	2	77	0.800959	0.999997	PITA_12789(PITA_12789|K00626);PITA_06951(PITA_06951|K01641)	http://www.kegg.jp/kegg-bin/show_pathway?map00650/K00626%09%23FFFFFF,red/K01641%09%23FFFFFF,red
ko00902	Monoterpenoid biosynthesis	Metabolism	Metabolism of terpenoids and polyketides	1	42	0.807366	0.999997	PITA_38904(PITA_38904|K18108)	http://www.kegg.jp/kegg-bin/show_pathway?map00902/K18108%09%23FFFFFF,red
ko04145	Phagosome	Cellular Processes	Transport and catabolism	4	147	0.821089	0.999997	PITA_34613(PITA_34613|K10956);PITA_21049(PITA_21049|K07897);PITA_24551(PITA_24551|K08057);PITA_30479(PITA_30479|K09481)	http://www.kegg.jp/kegg-bin/show_pathway?map04145/K10956%09%23FFFFFF,red/K07897%09%23FFFFFF,red/K08057%09%23FFFFFF,red/K09481%09%23FFFFFF,red
ko04712	Circadian rhythm - plant	Organismal Systems	Environmental adaptation	4	147	0.821089	0.999997	PITA_36156(PITA_36156|K12133);PITA_03438(PITA_03438|K00660);PITA_35702(PITA_35702|K00660);PITA_37789(PITA_37789|K00660)	http://www.kegg.jp/kegg-bin/show_pathway?map04712/K12133%09%23FFFFFF,red/K00660%09%23FFFFFF,red
ko00620	Pyruvate metabolism	Metabolism	Carbohydrate metabolism	8	275	0.833928	0.999997	PITA_12789(PITA_12789|K00626);PITA_14205(PITA_14205|K18857);PITA_35369(PITA_35369|K01610);PITA_30377(PITA_30377|K00026);PITA_50025(PITA_50025|K18857);PITA_33423(PITA_33423|K00051);PITA_47429(PITA_47429|K01610);PITA_26028(PITA_26028|K18857)	http://www.kegg.jp/kegg-bin/show_pathway?map00620/K00626%09%23FFFFFF,red/K18857%09%23FFFFFF,red/K01610%09%23FFFFFF,red/K00026%09%23FFFFFF,red/K00051%09%23FFFFFF,red
ko00100	Steroid biosynthesis	Metabolism	Lipid metabolism	1	50	0.859319	0.999997	PITA_07683(PITA_07683|K01052)	http://www.kegg.jp/kegg-bin/show_pathway?map00100/K01052%09%23FFFFFF,red
ko03008	Ribosome biogenesis in eukaryotes	Genetic Information Processing	Translation	3	126	0.867328	0.999997	PITA_30885(PITA_30885|K11883);PITA_40043(PITA_40043|K06943);PITA_23983(PITA_23983|K14559)	http://www.kegg.jp/kegg-bin/show_pathway?map03008/K11883%09%23FFFFFF,red/K06943%09%23FFFFFF,red/K14559%09%23FFFFFF,red
ko00062	Fatty acid elongation	Metabolism	Lipid metabolism	1	52	0.869954	0.999997	PITA_40448(PITA_40448|K15397)	http://www.kegg.jp/kegg-bin/show_pathway?map00062/K15397%09%23FFFFFF,red
ko00030	Pentose phosphate pathway	Metabolism	Carbohydrate metabolism	4	163	0.876878	0.999997	PITA_35717(PITA_35717|K00033);PITA_13178(PITA_13178|K00036);PITA_29600(PITA_29600|K01783);PITA_21235(PITA_21235|K01783)	http://www.kegg.jp/kegg-bin/show_pathway?map00030/K00033%09%23FFFFFF,red/K00036%09%23FFFFFF,red/K01783%09%23FFFFFF,red
ko04136	Autophagy - other	Cellular Processes	Transport and catabolism	1	61	0.908712	0.999997	PITA_00260(PITA_00260|K08331)	http://www.kegg.jp/kegg-bin/show_pathway?map04136/K08331%09%23FFFFFF,red
ko00510	N-Glycan biosynthesis	Metabolism	Glycan biosynthesis and metabolism	1	65	0.922003	0.999997	PITA_11593(PITA_11593|K12669)	http://www.kegg.jp/kegg-bin/show_pathway?map00510/K12669%09%23FFFFFF,red
ko00603	Glycosphingolipid biosynthesis - globo and isoglobo series	Metabolism	Glycan biosynthesis and metabolism	1	68	0.930687	0.999997	PITA_10414(PITA_10414|K07407)	http://www.kegg.jp/kegg-bin/show_pathway?map00603/K07407%09%23FFFFFF,red
ko00061	Fatty acid biosynthesis	Metabolism	Lipid metabolism	3	157	0.943656	0.999997	PITA_02313(PITA_02313|K01897);PITA_03639(PITA_03639|K01897);PITA_41244(PITA_41244|K00059)	http://www.kegg.jp/kegg-bin/show_pathway?map00061/K01897%09%23FFFFFF,red/K00059%09%23FFFFFF,red
ko00010	Glycolysis / Gluconeogenesis	Metabolism	Carbohydrate metabolism	10	414	0.959641	0.999997	PITA_37767(PITA_37767|K00844);PITA_16854(PITA_16854|K00844);PITA_14205(PITA_14205|K18857);PITA_50895(PITA_50895|K01785);PITA_35369(PITA_35369|K01610);PITA_26129(PITA_26129|K01792);PITA_50025(PITA_50025|K18857);PITA_38908(PITA_38908|K00134);PITA_47429(PITA_47429|K01610);PITA_26028(PITA_26028|K18857)	http://www.kegg.jp/kegg-bin/show_pathway?map00010/K00844%09%23FFFFFF,red/K18857%09%23FFFFFF,red/K01785%09%23FFFFFF,red/K01610%09%23FFFFFF,red/K01792%09%23FFFFFF,red/K00134%09%23FFFFFF,red
ko00905	Brassinosteroid biosynthesis	Metabolism	Metabolism of terpenoids and polyketides	1	88	0.968469	0.999997	PITA_23696(PITA_23696|K12638)	http://www.kegg.jp/kegg-bin/show_pathway?map00905/K12638%09%23FFFFFF,red
ko00460	Cyanoamino acid metabolism	Metabolism	Metabolism of other amino acids	4	216	0.968654	0.999997	PITA_46226(PITA_46226|K13034);PITA_50051(PITA_50051|K00600);PITA_37252(PITA_37252|K05349);PITA_09430(PITA_09430|K01188)	http://www.kegg.jp/kegg-bin/show_pathway?map00460/K13034%09%23FFFFFF,red/K00600%09%23FFFFFF,red/K05349%09%23FFFFFF,red/K01188%09%23FFFFFF,red
ko00561	Glycerolipid metabolism	Metabolism	Lipid metabolism	3	186	0.976024	0.999997	PITA_14317(PITA_14317|K01054);PITA_31160(PITA_31160|K13509);PITA_10414(PITA_10414|K07407)	http://www.kegg.jp/kegg-bin/show_pathway?map00561/K01054%09%23FFFFFF,red/K13509%09%23FFFFFF,red/K07407%09%23FFFFFF,red
ko00500	Starch and sucrose metabolism	Metabolism	Carbohydrate metabolism	12	532	0.985758	0.999997	PITA_37767(PITA_37767|K00844);PITA_13221(PITA_13221|K16055);PITA_48713(PITA_48713|K01193);PITA_16854(PITA_16854|K00844);PITA_44888(PITA_44888|K16055);PITA_37252(PITA_37252|K05349);PITA_43807(PITA_43807|K01176);PITA_24512(PITA_24512|K00963);PITA_18789(PITA_18789|K00695);PITA_09430(PITA_09430|K01188);PITA_36871(PITA_36871|K01187);PITA_43102(PITA_43102|K01087)	http://www.kegg.jp/kegg-bin/show_pathway?map00500/K00844%09%23FFFFFF,red/K16055%09%23FFFFFF,red/K01193%09%23FFFFFF,red/K05349%09%23FFFFFF,red/K01176%09%23FFFFFF,red/K00963%09%23FFFFFF,red/K00695%09%23FFFFFF,red/K01188%09%23FFFFFF,red/K01187%09%23FFFFFF,red/K01087%09%23FFFFFF,red
ko00970	Aminoacyl-tRNA biosynthesis	Genetic Information Processing	Translation	1	118	0.990347	0.999997	PITA_17334(PITA_17334|K14164)	http://www.kegg.jp/kegg-bin/show_pathway?map00970/K14164%09%23FFFFFF,red
ko03010	Ribosome	Genetic Information Processing	Translation	7	378	0.991373	0.999997	PITA_11468(PITA_11468|K02964);PITA_36748(PITA_36748|K02973);PITA_22534(PITA_22534|K02942);PITA_46298(PITA_46298|K02870);PITA_50868(PITA_50868|K02991);PITA_47478(PITA_47478|K02910);PITA_12785(PITA_12785|K02991)	http://www.kegg.jp/kegg-bin/show_pathway?map03010/K02964%09%23FFFFFF,red/K02973%09%23FFFFFF,red/K02942%09%23FFFFFF,red/K02870%09%23FFFFFF,red/K02991%09%23FFFFFF,red/K02910%09%23FFFFFF,red
ko03013	Nucleocytoplasmic transport	Genetic Information Processing	Translation	2	199	0.996466	0.999997	PITA_19434(PITA_19434|K03231);PITA_20435(PITA_20435|K12881)	http://www.kegg.jp/kegg-bin/show_pathway?map03013/K03231%09%23FFFFFF,red/K12881%09%23FFFFFF,red
ko03040	Spliceosome	Genetic Information Processing	Transcription	10	529	0.996823	0.999997	PITA_22427(PITA_22427|K12900);PITA_04892(PITA_04892|K03283);PITA_21320(PITA_21320|K03283);PITA_20435(PITA_20435|K12881);PITA_32925(PITA_32925|K12820);PITA_12935(PITA_12935|K03283);PITA_34498(PITA_34498|K12741);PITA_34973(PITA_34973|K12741);PITA_03154(PITA_03154|K12811);PITA_19561(PITA_19561|K12834)	http://www.kegg.jp/kegg-bin/show_pathway?map03040/K12900%09%23FFFFFF,red/K03283%09%23FFFFFF,red/K12881%09%23FFFFFF,red/K12820%09%23FFFFFF,red/K12741%09%23FFFFFF,red/K12811%09%23FFFFFF,red/K12834%09%23FFFFFF,red
ko00190	Oxidative phosphorylation	Metabolism	Energy metabolism	1	154	0.997676	0.999997	PITA_48602(PITA_48602|K01535)	http://www.kegg.jp/kegg-bin/show_pathway?map00190/K01535%09%23FFFFFF,red
ko04144	Endocytosis	Cellular Processes	Transport and catabolism	7	450	0.998716	0.999997	PITA_45462(PITA_45462|K01115);PITA_38892(PITA_38892|K01115);PITA_29989(PITA_29989|K01115);PITA_04892(PITA_04892|K03283);PITA_21320(PITA_21320|K03283);PITA_21049(PITA_21049|K07897);PITA_12935(PITA_12935|K03283)	http://www.kegg.jp/kegg-bin/show_pathway?map04144/K01115%09%23FFFFFF,red/K03283%09%23FFFFFF,red/K07897%09%23FFFFFF,red
ko04626	Plant-pathogen interaction	Organismal Systems	Environmental adaptation	17	824	0.998908	0.999997	PITA_31009(PITA_31009|K18835);PITA_12053(PITA_12053|K13448);PITA_06434(PITA_06434|K02183);PITA_05843(PITA_05843|K13447);PITA_24223(PITA_24223|K13447);PITA_40448(PITA_40448|K15397);PITA_29567(PITA_29567|K14512);PITA_13388(PITA_13388|K02183);PITA_51417(PITA_51417|K13447);PITA_41113(PITA_41113|K13448);PITA_22385(PITA_22385|K13420);PITA_23637(PITA_23637|K13420);PITA_34348(PITA_34348|K13420);PITA_0094…	http://www.kegg.jp/kegg-bin/show_pathway?map04626/K18835%09%23FFFFFF,red/K13448%09%23FFFFFF,red/K02183%09%23FFFFFF,red/K13447%09%23FFFFFF,red/K15397%09%23FFFFFF,red/K14512%09%23FFFFFF,red/K13420%09%23FFFFFF,red/K13456%09%23FFFFFF,red/K13412%09%23FFFFFF,red
ko00904	Diterpenoid biosynthesis	Metabolism	Metabolism of terpenoids and polyketides	2	240	0.99918	0.999997	PITA_16582(PITA_16582|K04125);PITA_12810(PITA_12810|K16086)	http://www.kegg.jp/kegg-bin/show_pathway?map00904/K04125%09%23FFFFFF,red/K16086%09%23FFFFFF,red
ko03015	mRNA surveillance pathway	Genetic Information Processing	Translation	2	266	0.99968	0.999997	PITA_20435(PITA_20435|K12881);PITA_08137(PITA_08137|K14411)	http://www.kegg.jp/kegg-bin/show_pathway?map03015/K12881%09%23FFFFFF,red/K14411%09%23FFFFFF,red
ko03018	RNA degradation	Genetic Information Processing	Folding, sorting and degradation	1	223	0.99985	0.999997	PITA_02801(PITA_02801|K12581)	http://www.kegg.jp/kegg-bin/show_pathway?map03018/K12581%09%23FFFFFF,red
ko00073	Cutin, suberine and wax biosynthesis	Metabolism	Lipid metabolism	1	240	0.999924	0.999997	PITA_10184(PITA_10184|K15400)	http://www.kegg.jp/kegg-bin/show_pathway?map00073/K15400%09%23FFFFFF,red
ko04141	Protein processing in endoplasmic reticulum	Genetic Information Processing	Folding, sorting and degradation	16	930	0.999962	0.999997	PITA_04892(PITA_04892|K03283);PITA_34613(PITA_34613|K10956);PITA_21320(PITA_21320|K03283);PITA_13524(PITA_13524|K13249);PITA_24551(PITA_24551|K08057);PITA_12935(PITA_12935|K03283);PITA_18588(PITA_18588|K13993);PITA_11593(PITA_11593|K12669);PITA_33104(PITA_33104|K09490);PITA_03727(PITA_03727|K13993);PITA_30479(PITA_30479|K09481);PITA_31371(PITA_31371|K09490);PITA_26053(PITA_26053|K13993);PITA_2625…	http://www.kegg.jp/kegg-bin/show_pathway?map04141/K03283%09%23FFFFFF,red/K10956%09%23FFFFFF,red/K13249%09%23FFFFFF,red/K08057%09%23FFFFFF,red/K13993%09%23FFFFFF,red/K12669%09%23FFFFFF,red/K09490%09%23FFFFFF,red/K09481%09%23FFFFFF,red/K16196%09%23FFFFFF,red/K10950%09%23FFFFFF,red
ko04120	Ubiquitin mediated proteolysis	Genetic Information Processing	Folding, sorting and degradation	10	789	0.999997	0.999997	PITA_32478(PITA_32478|K08770);PITA_19966(PITA_19966|K08770);PITA_33743(PITA_33743|K10144);PITA_08033(PITA_08033|K08770);PITA_17122(PITA_17122|K10144);PITA_38268(PITA_38268|K10576);PITA_10636(PITA_10636|K03363);PITA_40881(PITA_40881|K10688);PITA_50845(PITA_50845|K08770);PITA_32543(PITA_32543|K10606)	http://www.kegg.jp/kegg-bin/show_pathway?map04120/K08770%09%23FFFFFF,red/K10144%09%23FFFFFF,red/K10576%09%23FFFFFF,red/K03363%09%23FFFFFF,red/K10688%09%23FFFFFF,red/K10606%09%23FFFFFF,red

## Sheet: Sheet2
PathwayID	Pathway	level1	level2	Up	Total	Pvalue	adjustPvalue	Up_gene	URL
ko04075	Plant hormone signal transduction	Environmental Information Processing	Signal transduction	44	422	5.83069e-12	4.16529e-10	PITA_21856(PITA_21856|K13422);PITA_15381(PITA_15381|K14516);PITA_21495(PITA_21495|K13464);PITA_32516(PITA_32516|K14514);PITA_31415(PITA_31415|K14488);PITA_16990(PITA_16990|K14509);PITA_37447(PITA_37447|K14487);PITA_42848(PITA_42848|K14497);PITA_09433(PITA_09433|K14514);PITA_02424(PITA_02424|K14487);PITA_34316(PITA_34316|K14498);PITA_23854(PITA_23854|K13422);PITA_29567(PITA_29567|K14512);PITA_2296…	http://www.kegg.jp/kegg-bin/show_pathway?map04075/K13422%09%23FFFFFF,red/K14516%09%23FFFFFF,red/K13464%09%23FFFFFF,red/K14514%09%23FFFFFF,red/K14488%09%23FFFFFF,red/K14509%09%23FFFFFF,red/K14487%09%23FFFFFF,red/K14497%09%23FFFFFF,red/K14498%09%23FFFFFF,red/K14512%09%23FFFFFF,red/K14484%09%23FFFFFF,red/K14491%09%23FFFFFF,red/K14515%09%23FFFFFF,red/K14500%09%23FFFFFF,red/K14495%09%23FFFFFF,red/K144…
ko04712	Circadian rhythm - plant	Organismal Systems	Environmental adaptation	25	147	8.33058e-12	4.16529e-10	PITA_36156(PITA_36156|K12133);PITA_28809(PITA_28809|K00660);PITA_49432(PITA_49432|K00660);PITA_20670(PITA_20670|K00660);PITA_43261(PITA_43261|K00660);PITA_35702(PITA_35702|K00660);PITA_14731(PITA_14731|K00660);PITA_17164(PITA_17164|K00660);PITA_44090(PITA_44090|K00660);PITA_18094(PITA_18094|K00660);PITA_03438(PITA_03438|K00660);PITA_14098(PITA_14098|K00660);PITA_12974(PITA_12974|K00660);PITA_4337…	http://www.kegg.jp/kegg-bin/show_pathway?map04712/K12133%09%23FFFFFF,red/K00660%09%23FFFFFF,red
ko00900	Terpenoid backbone biosynthesis	Metabolism	Metabolism of terpenoids and polyketides	25	262	1.34507e-06	4.48356e-05	PITA_39458(PITA_39458|K12742);PITA_28740(PITA_28740|K12742);PITA_16218(PITA_16218|K12742);PITA_38820(PITA_38820|K00021);PITA_06982(PITA_06982|K00938);PITA_09023(PITA_09023|K00021);PITA_04478(PITA_04478|K12742);PITA_26648(PITA_26648|K00021);PITA_29822(PITA_29822|K12742);PITA_10385(PITA_10385|K12742);PITA_44354(PITA_44354|K12742);PITA_25732(PITA_25732|K12742);PITA_04283(PITA_04283|K00021);PITA_0964…	http://www.kegg.jp/kegg-bin/show_pathway?map00900/K12742%09%23FFFFFF,red/K00021%09%23FFFFFF,red/K00938%09%23FFFFFF,red/K00626%09%23FFFFFF,red
ko00941	Flavonoid biosynthesis	Metabolism	Biosynthesis of other secondary metabolites	32	407	3.29973e-06	8.24932e-05	PITA_46420(PITA_46420|K05280);PITA_28569(PITA_28569|K13081);PITA_09930(PITA_09930|K08695);PITA_40236(PITA_40236|K13081);PITA_28809(PITA_28809|K00660);PITA_49432(PITA_49432|K00660);PITA_20670(PITA_20670|K00660);PITA_43261(PITA_43261|K00660);PITA_35702(PITA_35702|K00660);PITA_14731(PITA_14731|K00660);PITA_17164(PITA_17164|K00660);PITA_44090(PITA_44090|K00660);PITA_18094(PITA_18094|K00660);PITA_2719…	http://www.kegg.jp/kegg-bin/show_pathway?map00941/K05280%09%23FFFFFF,red/K13081%09%23FFFFFF,red/K08695%09%23FFFFFF,red/K00660%09%23FFFFFF,red/K05278%09%23FFFFFF,red/K00487%09%23FFFFFF,red/K13082%09%23FFFFFF,red
ko04016	MAPK signaling pathway - plant	Environmental Information Processing	Signal transduction	30	393	1.1995e-05	0.000194288	PITA_21253(PITA_21253|K20604);PITA_21856(PITA_21856|K13422);PITA_50125(PITA_50125|K20547);PITA_15381(PITA_15381|K14516);PITA_27572(PITA_27572|K20547);PITA_32516(PITA_32516|K14514);PITA_16990(PITA_16990|K14509);PITA_22385(PITA_22385|K13420);PITA_42848(PITA_42848|K14497);PITA_05843(PITA_05843|K13447);PITA_09433(PITA_09433|K14514);PITA_34316(PITA_34316|K14498);PITA_23854(PITA_23854|K13422);PITA_2956…	http://www.kegg.jp/kegg-bin/show_pathway?map04016/K20604%09%23FFFFFF,red/K13422%09%23FFFFFF,red/K20547%09%23FFFFFF,red/K14516%09%23FFFFFF,red/K14514%09%23FFFFFF,red/K14509%09%23FFFFFF,red/K13420%09%23FFFFFF,red/K14497%09%23FFFFFF,red/K13447%09%23FFFFFF,red/K14498%09%23FFFFFF,red/K14512%09%23FFFFFF,red/K14515%09%23FFFFFF,red/K14496%09%23FFFFFF,red/K02183%09%23FFFFFF,red
ko00920	Sulfur metabolism	Metabolism	Energy metabolism	10	57	1.2493e-05	0.000194288	PITA_06743(PITA_06743|K00640);PITA_18937(PITA_18937|K13811);PITA_28821(PITA_28821|K05907);PITA_35092(PITA_35092|K01738);PITA_15237(PITA_15237|K01739);PITA_38086(PITA_38086|K00640);PITA_18263(PITA_18263|K17285);PITA_41618(PITA_41618|K13811);PITA_33835(PITA_33835|K00392);PITA_13302(PITA_13302|K00392)	http://www.kegg.jp/kegg-bin/show_pathway?map00920/K00640%09%23FFFFFF,red/K13811%09%23FFFFFF,red/K05907%09%23FFFFFF,red/K01738%09%23FFFFFF,red/K01739%09%23FFFFFF,red/K17285%09%23FFFFFF,red/K00392%09%23FFFFFF,red
ko00261	Monobactam biosynthesis	Metabolism	Biosynthesis of other secondary metabolites	5	11	1.36002e-05	0.000194288	PITA_18937(PITA_18937|K13811);PITA_12519(PITA_12519|K00928);PITA_27674(PITA_27674|K12524);PITA_41618(PITA_41618|K13811);PITA_18844(PITA_18844|K01714)	http://www.kegg.jp/kegg-bin/show_pathway?map00261/K13811%09%23FFFFFF,red/K00928%09%23FFFFFF,red/K12524%09%23FFFFFF,red/K01714%09%23FFFFFF,red
ko00524	Neomycin, kanamycin and gentamicin biosynthesis	Metabolism	Biosynthesis of other secondary metabolites	4	7	3.49559e-05	0.000436948	PITA_37767(PITA_37767|K00844);PITA_16854(PITA_16854|K00844);PITA_38204(PITA_38204|K00844);PITA_08870(PITA_08870|K00844)	http://www.kegg.jp/kegg-bin/show_pathway?map00524/K00844%09%23FFFFFF,red
ko00592	alpha-Linolenic acid metabolism	Metabolism	Lipid metabolism	22	287	0.000164814	0.00183127	PITA_21081(PITA_21081|K00454);PITA_50025(PITA_50025|K18857);PITA_17921(PITA_17921|K00232);PITA_32312(PITA_32312|K18857);PITA_06343(PITA_06343|K00454);PITA_35521(PITA_35521|K00232);PITA_35996(PITA_35996|K00232);PITA_49260(PITA_49260|K05894);PITA_11739(PITA_11739|K05894);PITA_36640(PITA_36640|K10525);PITA_24676(PITA_24676|K08241);PITA_18936(PITA_18936|K10529);PITA_50813(PITA_50813|K08241);PITA_4335…	http://www.kegg.jp/kegg-bin/show_pathway?map00592/K00454%09%23FFFFFF,red/K18857%09%23FFFFFF,red/K00232%09%23FFFFFF,red/K05894%09%23FFFFFF,red/K10525%09%23FFFFFF,red/K08241%09%23FFFFFF,red/K10529%09%23FFFFFF,red/K10527%09%23FFFFFF,red/K01723%09%23FFFFFF,red
ko00480	Glutathione metabolism	Metabolism	Metabolism of other amino acids	22	314	0.000574072	0.00574072	PITA_29783(PITA_29783|K00799);PITA_11725(PITA_11725|K00799);PITA_00236(PITA_00236|K00799);PITA_19422(PITA_19422|K18592);PITA_19361(PITA_19361|K00799);PITA_01888(PITA_01888|K00799);PITA_13178(PITA_13178|K00036);PITA_16292(PITA_16292|K00799);PITA_22879(PITA_22879|K00799);PITA_25623(PITA_25623|K00799);PITA_35717(PITA_35717|K00033);PITA_27052(PITA_27052|K00036);PITA_03039(PITA_03039|K00799);PITA_2549…	http://www.kegg.jp/kegg-bin/show_pathway?map00480/K00799%09%23FFFFFF,red/K18592%09%23FFFFFF,red/K00036%09%23FFFFFF,red/K00033%09%23FFFFFF,red/K00432%09%23FFFFFF,red/K01919%09%23FFFFFF,red/K00383%09%23FFFFFF,red
ko00290	Valine, leucine and isoleucine biosynthesis	Metabolism	Amino acid metabolism	6	36	0.000944559	0.0085869	PITA_26348(PITA_26348|K00053);PITA_34264(PITA_34264|K01653);PITA_24132(PITA_24132|K01754);PITA_47586(PITA_47586|K01653);PITA_13440(PITA_13440|K01754);PITA_46286(PITA_46286|K01649)	http://www.kegg.jp/kegg-bin/show_pathway?map00290/K00053%09%23FFFFFF,red/K01653%09%23FFFFFF,red/K01754%09%23FFFFFF,red/K01649%09%23FFFFFF,red
ko00300	Lysine biosynthesis	Metabolism	Amino acid metabolism	3	12	0.00594435	0.0495362	PITA_12519(PITA_12519|K00928);PITA_27674(PITA_27674|K12524);PITA_18844(PITA_18844|K01714)	http://www.kegg.jp/kegg-bin/show_pathway?map00300/K00928%09%23FFFFFF,red/K12524%09%23FFFFFF,red/K01714%09%23FFFFFF,red
ko00520	Amino sugar and nucleotide sugar metabolism	Metabolism	Carbohydrate metabolism	21	359	0.00657539	0.0505799	PITA_50125(PITA_50125|K20547);PITA_27572(PITA_27572|K20547);PITA_37767(PITA_37767|K00844);PITA_06420(PITA_06420|K01183);PITA_16854(PITA_16854|K00844);PITA_19014(PITA_19014|K01183);PITA_29513(PITA_29513|K01183);PITA_51012(PITA_51012|K10046);PITA_01224(PITA_01224|K20547);PITA_03640(PITA_03640|K01183);PITA_38204(PITA_38204|K00844);PITA_29445(PITA_29445|K15920);PITA_15984(PITA_15984|K10046);PITA_0887…	http://www.kegg.jp/kegg-bin/show_pathway?map00520/K20547%09%23FFFFFF,red/K00844%09%23FFFFFF,red/K01183%09%23FFFFFF,red/K10046%09%23FFFFFF,red/K15920%09%23FFFFFF,red/K13648%09%23FFFFFF,red
ko00770	Pantothenate and CoA biosynthesis	Metabolism	Metabolism of cofactors and vitamins	7	88	0.0237263	0.169474	PITA_26348(PITA_26348|K00053);PITA_34264(PITA_34264|K01653);PITA_38952(PITA_38952|K00128);PITA_46118(PITA_46118|K01464);PITA_29741(PITA_29741|K09680);PITA_41496(PITA_41496|K09680);PITA_47586(PITA_47586|K01653)	http://www.kegg.jp/kegg-bin/show_pathway?map00770/K00053%09%23FFFFFF,red/K01653%09%23FFFFFF,red/K00128%09%23FFFFFF,red/K01464%09%23FFFFFF,red/K09680%09%23FFFFFF,red
ko00071	Fatty acid degradation	Metabolism	Lipid metabolism	11	176	0.027968	0.186453	PITA_50025(PITA_50025|K18857);PITA_10182(PITA_10182|K00121);PITA_17921(PITA_17921|K00232);PITA_32312(PITA_32312|K18857);PITA_35521(PITA_35521|K00232);PITA_35996(PITA_35996|K00232);PITA_38952(PITA_38952|K00128);PITA_02313(PITA_02313|K01897);PITA_12789(PITA_12789|K00626);PITA_43351(PITA_43351|K10527);PITA_44262(PITA_44262|K18857)	http://www.kegg.jp/kegg-bin/show_pathway?map00071/K18857%09%23FFFFFF,red/K00121%09%23FFFFFF,red/K00232%09%23FFFFFF,red/K00128%09%23FFFFFF,red/K01897%09%23FFFFFF,red/K00626%09%23FFFFFF,red/K10527%09%23FFFFFF,red
ko00130	Ubiquinone and other terpenoid-quinone biosynthesis	Metabolism	Metabolism of cofactors and vitamins	10	161	0.0364213	0.227633	PITA_44642(PITA_44642|K01904);PITA_08280(PITA_08280|K01904);PITA_45847(PITA_45847|K01904);PITA_12856(PITA_12856|K00487);PITA_15074(PITA_15074|K00487);PITA_32349(PITA_32349|K01904);PITA_23395(PITA_23395|K00457);PITA_51400(PITA_51400|K01904);PITA_48609(PITA_48609|K00815);PITA_02893(PITA_02893|K01904)	http://www.kegg.jp/kegg-bin/show_pathway?map00130/K01904%09%23FFFFFF,red/K00487%09%23FFFFFF,red/K00457%09%23FFFFFF,red/K00815%09%23FFFFFF,red
ko04070	Phosphatidylinositol signaling system	Environmental Information Processing	Signal transduction	7	99	0.0413388	0.236574	PITA_05457(PITA_05457|K13024);PITA_39345(PITA_39345|K13024);PITA_16388(PITA_16388|K00921);PITA_06434(PITA_06434|K02183);PITA_04421(PITA_04421|K01110);PITA_39894(PITA_39894|K00921);PITA_02621(PITA_02621|K13024)	http://www.kegg.jp/kegg-bin/show_pathway?map04070/K13024%09%23FFFFFF,red/K00921%09%23FFFFFF,red/K02183%09%23FFFFFF,red/K01110%09%23FFFFFF,red
ko00260	Glycine, serine and threonine metabolism	Metabolism	Amino acid metabolism	8	121	0.0425832	0.236574	PITA_10734(PITA_10734|K00108);PITA_29925(PITA_29925|K00306);PITA_12519(PITA_12519|K00928);PITA_27674(PITA_27674|K12524);PITA_24132(PITA_24132|K01754);PITA_13440(PITA_13440|K01754);PITA_47471(PITA_47471|K00276);PITA_03869(PITA_03869|K00276)	http://www.kegg.jp/kegg-bin/show_pathway?map00260/K00108%09%23FFFFFF,red/K00306%09%23FFFFFF,red/K00928%09%23FFFFFF,red/K12524%09%23FFFFFF,red/K01754%09%23FFFFFF,red/K00276%09%23FFFFFF,red
ko00940	Phenylpropanoid biosynthesis	Metabolism	Biosynthesis of other secondary metabolites	42	1003	0.0503053	0.264765	PITA_38210(PITA_38210|K00430);PITA_34592(PITA_34592|K10775);PITA_44642(PITA_44642|K01904);PITA_10976(PITA_10976|K00083);PITA_49364(PITA_49364|K00430);PITA_08091(PITA_08091|K00430);PITA_39549(PITA_39549|K00083);PITA_08280(PITA_08280|K01904);PITA_15288(PITA_15288|K00430);PITA_03097(PITA_03097|K00083);PITA_34358(PITA_34358|K00430);PITA_45847(PITA_45847|K01904);PITA_34115(PITA_34115|K13066);PITA_1285…	http://www.kegg.jp/kegg-bin/show_pathway?map00940/K00430%09%23FFFFFF,red/K10775%09%23FFFFFF,red/K01904%09%23FFFFFF,red/K00083%09%23FFFFFF,red/K13066%09%23FFFFFF,red/K00487%09%23FFFFFF,red/K12355%09%23FFFFFF,red/K01188%09%23FFFFFF,red
ko00908	Zeatin biosynthesis	Metabolism	Metabolism of terpenoids and polyketides	8	128	0.0559266	0.279633	PITA_19822(PITA_19822|K13496);PITA_09352(PITA_09352|K13496);PITA_26167(PITA_26167|K13496);PITA_46572(PITA_46572|K13496);PITA_24383(PITA_24383|K13495);PITA_51710(PITA_51710|K13496);PITA_24950(PITA_24950|K13495);PITA_33083(PITA_33083|K00279)	http://www.kegg.jp/kegg-bin/show_pathway?map00908/K13496%09%23FFFFFF,red/K13495%09%23FFFFFF,red/K00279%09%23FFFFFF,red
ko00450	Selenocompound metabolism	Metabolism	Metabolism of other amino acids	5	65	0.0587874	0.27994	PITA_18937(PITA_18937|K13811);PITA_15237(PITA_15237|K01739);PITA_23330(PITA_23330|K00384);PITA_41618(PITA_41618|K13811);PITA_08265(PITA_08265|K00384)	http://www.kegg.jp/kegg-bin/show_pathway?map00450/K13811%09%23FFFFFF,red/K01739%09%23FFFFFF,red/K00384%09%23FFFFFF,red
ko00630	Glyoxylate and dicarboxylate metabolism	Metabolism	Carbohydrate metabolism	10	191	0.0916809	0.409113	PITA_33863(PITA_33863|K01637);PITA_34429(PITA_34429|K11517);PITA_45286(PITA_45286|K01647);PITA_15768(PITA_15768|K01638);PITA_22910(PITA_22910|K00122);PITA_20956(PITA_20956|K00122);PITA_12789(PITA_12789|K00626);PITA_06394(PITA_06394|K00122);PITA_04608(PITA_04608|K00122);PITA_39937(PITA_39937|K00122)	http://www.kegg.jp/kegg-bin/show_pathway?map00630/K01637%09%23FFFFFF,red/K11517%09%23FFFFFF,red/K01647%09%23FFFFFF,red/K01638%09%23FFFFFF,red/K00122%09%23FFFFFF,red/K00626%09%23FFFFFF,red
ko00350	Tyrosine metabolism	Metabolism	Amino acid metabolism	10	192	0.0940959	0.409113	PITA_50025(PITA_50025|K18857);PITA_10182(PITA_10182|K00121);PITA_14892(PITA_14892|K14454);PITA_17686(PITA_17686|K00451);PITA_32312(PITA_32312|K18857);PITA_47471(PITA_47471|K00276);PITA_03869(PITA_03869|K00276);PITA_23395(PITA_23395|K00457);PITA_44262(PITA_44262|K18857);PITA_48609(PITA_48609|K00815)	http://www.kegg.jp/kegg-bin/show_pathway?map00350/K18857%09%23FFFFFF,red/K00121%09%23FFFFFF,red/K14454%09%23FFFFFF,red/K00451%09%23FFFFFF,red/K00276%09%23FFFFFF,red/K00457%09%23FFFFFF,red/K00815%09%23FFFFFF,red
ko00410	beta-Alanine metabolism	Metabolism	Metabolism of other amino acids	9	171	0.103379	0.42959	PITA_17921(PITA_17921|K00232);PITA_35521(PITA_35521|K00232);PITA_35996(PITA_35996|K00232);PITA_38952(PITA_38952|K00128);PITA_46118(PITA_46118|K01464);PITA_47471(PITA_47471|K00276);PITA_03869(PITA_03869|K00276);PITA_21727(PITA_21727|K13366);PITA_10860(PITA_10860|K01580)	http://www.kegg.jp/kegg-bin/show_pathway?map00410/K00232%09%23FFFFFF,red/K00128%09%23FFFFFF,red/K01464%09%23FFFFFF,red/K00276%09%23FFFFFF,red/K13366%09%23FFFFFF,red/K01580%09%23FFFFFF,red
ko00591	Linoleic acid metabolism	Metabolism	Lipid metabolism	8	148	0.107398	0.42959	PITA_21081(PITA_21081|K00454);PITA_17963(PITA_17963|K15718);PITA_06343(PITA_06343|K00454);PITA_24456(PITA_24456|K15718);PITA_34078(PITA_34078|K15718);PITA_27995(PITA_27995|K15718);PITA_28142(PITA_28142|K15718);PITA_44624(PITA_44624|K00454)	http://www.kegg.jp/kegg-bin/show_pathway?map00591/K00454%09%23FFFFFF,red/K15718%09%23FFFFFF,red
ko00780	Biotin metabolism	Metabolism	Metabolism of cofactors and vitamins	3	37	0.116631	0.44858	PITA_41244(PITA_41244|K00059);PITA_42601(PITA_42601|K00652);PITA_34648(PITA_34648|K00652)	http://www.kegg.jp/kegg-bin/show_pathway?map00780/K00059%09%23FFFFFF,red/K00652%09%23FFFFFF,red
ko00590	Arachidonic acid metabolism	Metabolism	Lipid metabolism	4	59	0.123151	0.456116	PITA_19422(PITA_19422|K18592);PITA_07795(PITA_07795|K00432);PITA_06876(PITA_06876|K00432);PITA_43735(PITA_43735|K00432)	http://www.kegg.jp/kegg-bin/show_pathway?map00590/K18592%09%23FFFFFF,red/K00432%09%23FFFFFF,red
ko00360	Phenylalanine metabolism	Metabolism	Amino acid metabolism	6	108	0.137339	0.490498	PITA_34592(PITA_34592|K10775);PITA_14892(PITA_14892|K14454);PITA_47471(PITA_47471|K00276);PITA_03869(PITA_03869|K00276);PITA_23395(PITA_23395|K00457);PITA_48609(PITA_48609|K00815)	http://www.kegg.jp/kegg-bin/show_pathway?map00360/K10775%09%23FFFFFF,red/K14454%09%23FFFFFF,red/K00276%09%23FFFFFF,red/K00457%09%23FFFFFF,red/K00815%09%23FFFFFF,red
ko00660	C5-Branched dibasic acid metabolism	Metabolism	Carbohydrate metabolism	2	21	0.146625	0.505605	PITA_34264(PITA_34264|K01653);PITA_47586(PITA_47586|K01653)	http://www.kegg.jp/kegg-bin/show_pathway?map00660/K01653%09%23FFFFFF,red
ko00051	Fructose and mannose metabolism	Metabolism	Carbohydrate metabolism	7	136	0.151853	0.506178	PITA_13365(PITA_13365|K00850);PITA_37767(PITA_37767|K00844);PITA_16854(PITA_16854|K00844);PITA_41732(PITA_41732|K19355);PITA_38204(PITA_38204|K00844);PITA_08870(PITA_08870|K00844);PITA_13088(PITA_13088|K00850)	http://www.kegg.jp/kegg-bin/show_pathway?map00051/K00850%09%23FFFFFF,red/K00844%09%23FFFFFF,red/K19355%09%23FFFFFF,red
ko00790	Folate biosynthesis	Metabolism	Metabolism of cofactors and vitamins	4	67	0.171053	0.551782	PITA_39142(PITA_39142|K13950);PITA_25325(PITA_25325|K14652);PITA_12792(PITA_12792|K01495);PITA_26161(PITA_26161|K14652)	http://www.kegg.jp/kegg-bin/show_pathway?map00790/K13950%09%23FFFFFF,red/K14652%09%23FFFFFF,red/K01495%09%23FFFFFF,red
ko00960	Tropane, piperidine and pyridine alkaloid biosynthesis	Metabolism	Biosynthesis of other secondary metabolites	4	70	0.190477	0.59524	PITA_14892(PITA_14892|K14454);PITA_47471(PITA_47471|K00276);PITA_03869(PITA_03869|K00276);PITA_48609(PITA_48609|K00815)	http://www.kegg.jp/kegg-bin/show_pathway?map00960/K14454%09%23FFFFFF,red/K00276%09%23FFFFFF,red/K00815%09%23FFFFFF,red
ko00950	Isoquinoline alkaloid biosynthesis	Metabolism	Biosynthesis of other secondary metabolites	4	72	0.203797	0.617565	PITA_14892(PITA_14892|K14454);PITA_47471(PITA_47471|K00276);PITA_03869(PITA_03869|K00276);PITA_48609(PITA_48609|K00815)	http://www.kegg.jp/kegg-bin/show_pathway?map00950/K14454%09%23FFFFFF,red/K00276%09%23FFFFFF,red/K00815%09%23FFFFFF,red
ko00740	Riboflavin metabolism	Metabolism	Metabolism of cofactors and vitamins	2	28	0.228894	0.670168	PITA_25325(PITA_25325|K14652);PITA_26161(PITA_26161|K14652)	http://www.kegg.jp/kegg-bin/show_pathway?map00740/K14652%09%23FFFFFF,red
ko00650	Butanoate metabolism	Metabolism	Carbohydrate metabolism	4	77	0.238191	0.670168	PITA_34264(PITA_34264|K01653);PITA_47586(PITA_47586|K01653);PITA_12789(PITA_12789|K00626);PITA_10860(PITA_10860|K01580)	http://www.kegg.jp/kegg-bin/show_pathway?map00650/K01653%09%23FFFFFF,red/K00626%09%23FFFFFF,red/K01580%09%23FFFFFF,red
ko00330	Arginine and proline metabolism	Metabolism	Amino acid metabolism	7	156	0.241261	0.670168	PITA_32391(PITA_32391|K00819);PITA_19203(PITA_19203|K00819);PITA_14892(PITA_14892|K14454);PITA_02736(PITA_02736|K01583);PITA_38952(PITA_38952|K00128);PITA_21727(PITA_21727|K13366);PITA_17835(PITA_17835|K00318)	http://www.kegg.jp/kegg-bin/show_pathway?map00330/K00819%09%23FFFFFF,red/K14454%09%23FFFFFF,red/K01583%09%23FFFFFF,red/K00128%09%23FFFFFF,red/K13366%09%23FFFFFF,red/K00318%09%23FFFFFF,red
ko00601	Glycosphingolipid biosynthesis - lacto and neolacto series	Metabolism	Glycan biosynthesis and metabolism	1	9	0.256192	0.692411	PITA_06466(PITA_06466|K01988)	http://www.kegg.jp/kegg-bin/show_pathway?map00601/K01988%09%23FFFFFF,red
ko00010	Glycolysis / Gluconeogenesis	Metabolism	Carbohydrate metabolism	16	414	0.266887	0.702334	PITA_13365(PITA_13365|K00850);PITA_50025(PITA_50025|K18857);PITA_37767(PITA_37767|K00844);PITA_10182(PITA_10182|K00121);PITA_16854(PITA_16854|K00844);PITA_50895(PITA_50895|K01785);PITA_47429(PITA_47429|K01610);PITA_32312(PITA_32312|K18857);PITA_38204(PITA_38204|K00844);PITA_38952(PITA_38952|K00128);PITA_45488(PITA_45488|K01792);PITA_08870(PITA_08870|K00844);PITA_39227(PITA_39227|K00134);PITA_4426…	http://www.kegg.jp/kegg-bin/show_pathway?map00010/K00850%09%23FFFFFF,red/K18857%09%23FFFFFF,red/K00844%09%23FFFFFF,red/K00121%09%23FFFFFF,red/K01785%09%23FFFFFF,red/K01610%09%23FFFFFF,red/K00128%09%23FFFFFF,red/K01792%09%23FFFFFF,red/K00134%09%23FFFFFF,red
ko01040	Biosynthesis of unsaturated fatty acids	Metabolism	Lipid metabolism	4	83	0.281045	0.720628	PITA_17921(PITA_17921|K00232);PITA_35521(PITA_35521|K00232);PITA_35996(PITA_35996|K00232);PITA_00536(PITA_00536|K10256)	http://www.kegg.jp/kegg-bin/show_pathway?map01040/K00232%09%23FFFFFF,red/K10256%09%23FFFFFF,red
ko02010	ABC transporters	Environmental Information Processing	Membrane transport	11	284	0.313404	0.774618	PITA_21893(PITA_21893|K05658);PITA_22525(PITA_22525|K05658);PITA_49048(PITA_49048|K05658);PITA_33107(PITA_33107|K05658);PITA_26228(PITA_26228|K05658);PITA_14471(PITA_14471|K05658);PITA_09049(PITA_09049|K05658);PITA_30490(PITA_30490|K05658);PITA_48688(PITA_48688|K05658);PITA_03114(PITA_03114|K05658);PITA_09968(PITA_09968|K05658)	http://www.kegg.jp/kegg-bin/show_pathway?map02010/K05658%09%23FFFFFF,red
ko00905	Brassinosteroid biosynthesis	Metabolism	Metabolism of terpenoids and polyketides	4	88	0.317593	0.774618	PITA_40083(PITA_40083|K15639);PITA_16470(PITA_16470|K15639);PITA_01555(PITA_01555|K15639);PITA_49582(PITA_49582|K15639)	http://www.kegg.jp/kegg-bin/show_pathway?map00905/K15639%09%23FFFFFF,red
ko00910	Nitrogen metabolism	Metabolism	Energy metabolism	3	64	0.342536	0.814222	PITA_10092(PITA_10092|K00264);PITA_20082(PITA_20082|K01725);PITA_43353(PITA_43353|K02575)	http://www.kegg.jp/kegg-bin/show_pathway?map00910/K00264%09%23FFFFFF,red/K01725%09%23FFFFFF,red/K02575%09%23FFFFFF,red
ko00270	Cysteine and methionine metabolism	Metabolism	Amino acid metabolism	11	296	0.362176	0.814222	PITA_06743(PITA_06743|K00640);PITA_35092(PITA_35092|K01738);PITA_15237(PITA_15237|K01739);PITA_35888(PITA_35888|K05933);PITA_14892(PITA_14892|K14454);PITA_22674(PITA_22674|K00789);PITA_38086(PITA_38086|K00640);PITA_12519(PITA_12519|K00928);PITA_27674(PITA_27674|K12524);PITA_13904(PITA_13904|K01919);PITA_48609(PITA_48609|K00815)	http://www.kegg.jp/kegg-bin/show_pathway?map00270/K00640%09%23FFFFFF,red/K01738%09%23FFFFFF,red/K01739%09%23FFFFFF,red/K05933%09%23FFFFFF,red/K14454%09%23FFFFFF,red/K00789%09%23FFFFFF,red/K00928%09%23FFFFFF,red/K12524%09%23FFFFFF,red/K01919%09%23FFFFFF,red/K00815%09%23FFFFFF,red
ko00196	Photosynthesis - antenna proteins	Metabolism	Energy metabolism	1	14	0.369025	0.814222	PITA_44608(PITA_44608|K08913)	http://www.kegg.jp/kegg-bin/show_pathway?map00196/K08913%09%23FFFFFF,red
ko00640	Propanoate metabolism	Metabolism	Carbohydrate metabolism	3	67	0.369204	0.814222	PITA_17921(PITA_17921|K00232);PITA_35521(PITA_35521|K00232);PITA_35996(PITA_35996|K00232)	http://www.kegg.jp/kegg-bin/show_pathway?map00640/K00232%09%23FFFFFF,red
ko00903	Limonene and pinene degradation	Metabolism	Metabolism of terpenoids and polyketides	1	15	0.389452	0.814222	PITA_38952(PITA_38952|K00128)	http://www.kegg.jp/kegg-bin/show_pathway?map00903/K00128%09%23FFFFFF,red
ko00430	Taurine and hypotaurine metabolism	Metabolism	Metabolism of other amino acids	3	70	0.395672	0.814222	PITA_19422(PITA_19422|K18592);PITA_46351(PITA_46351|K10712);PITA_10860(PITA_10860|K01580)	http://www.kegg.jp/kegg-bin/show_pathway?map00430/K18592%09%23FFFFFF,red/K10712%09%23FFFFFF,red/K01580%09%23FFFFFF,red
ko00250	Alanine, aspartate and glutamate metabolism	Metabolism	Amino acid metabolism	6	157	0.397909	0.814222	PITA_48687(PITA_48687|K13051);PITA_17312(PITA_17312|K01956);PITA_14892(PITA_14892|K14454);PITA_09039(PITA_09039|K00764);PITA_10092(PITA_10092|K00264);PITA_10860(PITA_10860|K01580)	http://www.kegg.jp/kegg-bin/show_pathway?map00250/K13051%09%23FFFFFF,red/K01956%09%23FFFFFF,red/K14454%09%23FFFFFF,red/K00764%09%23FFFFFF,red/K00264%09%23FFFFFF,red/K01580%09%23FFFFFF,red
ko00240	Pyrimidine metabolism	Metabolism	Nucleotide metabolism	5	128	0.398969	0.814222	PITA_45118(PITA_45118|K01937);PITA_13123(PITA_13123|K16904);PITA_17312(PITA_17312|K01956);PITA_46118(PITA_46118|K01464);PITA_23243(PITA_23243|K01489)	http://www.kegg.jp/kegg-bin/show_pathway?map00240/K01937%09%23FFFFFF,red/K16904%09%23FFFFFF,red/K01956%09%23FFFFFF,red/K01464%09%23FFFFFF,red/K01489%09%23FFFFFF,red
ko00997	Biosynthesis of various secondary metabolites - part 3	Metabolism	Biosynthesis of other secondary metabolites	1	16	0.40922	0.81844	PITA_22674(PITA_22674|K00789)	http://www.kegg.jp/kegg-bin/show_pathway?map00997/K00789%09%23FFFFFF,red
ko00906	Carotenoid biosynthesis	Metabolism	Metabolism of terpenoids and polyketides	3	74	0.430478	0.844074	PITA_05379(PITA_05379|K15746);PITA_30142(PITA_30142|K09843);PITA_10110(PITA_10110|K15746)	http://www.kegg.jp/kegg-bin/show_pathway?map00906/K15746%09%23FFFFFF,red/K09843%09%23FFFFFF,red
ko00220	Arginine biosynthesis	Metabolism	Amino acid metabolism	2	46	0.441007	0.84809	PITA_14892(PITA_14892|K14454);PITA_40495(PITA_40495|K00611)	http://www.kegg.jp/kegg-bin/show_pathway?map00220/K14454%09%23FFFFFF,red/K00611%09%23FFFFFF,red
ko00380	Tryptophan metabolism	Metabolism	Amino acid metabolism	6	168	0.461287	0.870354	PITA_38952(PITA_38952|K00128);PITA_39072(PITA_39072|K11820);PITA_34115(PITA_34115|K13066);PITA_38559(PITA_38559|K13066);PITA_46603(PITA_46603|K11816);PITA_12789(PITA_12789|K00626)	http://www.kegg.jp/kegg-bin/show_pathway?map00380/K00128%09%23FFFFFF,red/K11820%09%23FFFFFF,red/K13066%09%23FFFFFF,red/K11816%09%23FFFFFF,red/K00626%09%23FFFFFF,red
ko00966	Glucosinolate biosynthesis	Metabolism	Biosynthesis of other secondary metabolites	1	20	0.482108	0.89198	PITA_39072(PITA_39072|K11820)	http://www.kegg.jp/kegg-bin/show_pathway?map00966/K11820%09%23FFFFFF,red
ko00052	Galactose metabolism	Metabolism	Carbohydrate metabolism	11	327	0.490589	0.89198	PITA_13365(PITA_13365|K00850);PITA_36871(PITA_36871|K01187);PITA_24667(PITA_24667|K01187);PITA_37767(PITA_37767|K00844);PITA_16854(PITA_16854|K00844);PITA_50895(PITA_50895|K01785);PITA_48713(PITA_48713|K01193);PITA_10414(PITA_10414|K07407);PITA_38204(PITA_38204|K00844);PITA_08870(PITA_08870|K00844);PITA_13088(PITA_13088|K00850)	http://www.kegg.jp/kegg-bin/show_pathway?map00052/K00850%09%23FFFFFF,red/K01187%09%23FFFFFF,red/K00844%09%23FFFFFF,red/K01785%09%23FFFFFF,red/K01193%09%23FFFFFF,red/K07407%09%23FFFFFF,red
ko00040	Pentose and glucuronate interconversions	Metabolism	Carbohydrate metabolism	20	609	0.504972	0.901736	PITA_26762(PITA_26762|K01728);PITA_49643(PITA_49643|K01728);PITA_10240(PITA_10240|K01728);PITA_26856(PITA_26856|K01051);PITA_22496(PITA_22496|K01728);PITA_45292(PITA_45292|K01728);PITA_05914(PITA_05914|K01728);PITA_10989(PITA_10989|K01051);PITA_10371(PITA_10371|K01051);PITA_47159(PITA_47159|K01051);PITA_26146(PITA_26146|K01728);PITA_32533(PITA_32533|K01051);PITA_22240(PITA_22240|K01051);PITA_0246…	http://www.kegg.jp/kegg-bin/show_pathway?map00040/K01728%09%23FFFFFF,red/K01051%09%23FFFFFF,red
ko04145	Phagosome	Cellular Processes	Transport and catabolism	5	147	0.518381	0.909441	PITA_24551(PITA_24551|K08057);PITA_16388(PITA_16388|K00921);PITA_21049(PITA_21049|K07897);PITA_34613(PITA_34613|K10956);PITA_39894(PITA_39894|K00921)	http://www.kegg.jp/kegg-bin/show_pathway?map04145/K08057%09%23FFFFFF,red/K00921%09%23FFFFFF,red/K07897%09%23FFFFFF,red/K10956%09%23FFFFFF,red
ko00620	Pyruvate metabolism	Metabolism	Carbohydrate metabolism	9	275	0.533447	0.919736	PITA_50025(PITA_50025|K18857);PITA_10182(PITA_10182|K00121);PITA_47429(PITA_47429|K01610);PITA_32312(PITA_32312|K18857);PITA_38952(PITA_38952|K00128);PITA_15768(PITA_15768|K01638);PITA_12789(PITA_12789|K00626);PITA_46286(PITA_46286|K01649);PITA_44262(PITA_44262|K18857)	http://www.kegg.jp/kegg-bin/show_pathway?map00620/K18857%09%23FFFFFF,red/K00121%09%23FFFFFF,red/K01610%09%23FFFFFF,red/K00128%09%23FFFFFF,red/K01638%09%23FFFFFF,red/K00626%09%23FFFFFF,red/K01649%09%23FFFFFF,red
ko00514	Other types of O-glycan biosynthesis	Metabolism	Glycan biosynthesis and metabolism	1	24	0.546021	0.92546	PITA_17270(PITA_17270|K09667)	http://www.kegg.jp/kegg-bin/show_pathway?map00514/K09667%09%23FFFFFF,red
ko00750	Vitamin B6 metabolism	Metabolism	Metabolism of cofactors and vitamins	2	60	0.582527	0.959652	PITA_28978(PITA_28978|K06215);PITA_46687(PITA_46687|K06215)	http://www.kegg.jp/kegg-bin/show_pathway?map00750/K06215%09%23FFFFFF,red
ko03060	Protein export	Genetic Information Processing	Folding, sorting and degradation	4	126	0.585388	0.959652	PITA_32277(PITA_32277|K03100);PITA_33104(PITA_33104|K09490);PITA_34613(PITA_34613|K10956);PITA_31371(PITA_31371|K09490)	http://www.kegg.jp/kegg-bin/show_pathway?map03060/K03100%09%23FFFFFF,red/K09490%09%23FFFFFF,red/K10956%09%23FFFFFF,red
ko00030	Pentose phosphate pathway	Metabolism	Carbohydrate metabolism	5	163	0.610534	0.976126	PITA_13365(PITA_13365|K00850);PITA_13178(PITA_13178|K00036);PITA_35717(PITA_35717|K00033);PITA_27052(PITA_27052|K00036);PITA_13088(PITA_13088|K00850)	http://www.kegg.jp/kegg-bin/show_pathway?map00030/K00850%09%23FFFFFF,red/K00036%09%23FFFFFF,red/K00033%09%23FFFFFF,red
ko00531	Glycosaminoglycan degradation	Metabolism	Glycan biosynthesis and metabolism	1	29	0.614959	0.976126	PITA_21050(PITA_21050|K10532)	http://www.kegg.jp/kegg-bin/show_pathway?map00531/K10532%09%23FFFFFF,red
ko00310	Lysine degradation	Metabolism	Amino acid metabolism	3	100	0.63229	0.983062	PITA_29925(PITA_29925|K00306);PITA_38952(PITA_38952|K00128);PITA_12789(PITA_12789|K00626)	http://www.kegg.jp/kegg-bin/show_pathway?map00310/K00306%09%23FFFFFF,red/K00128%09%23FFFFFF,red/K00626%09%23FFFFFF,red
ko00565	Ether lipid metabolism	Metabolism	Lipid metabolism	3	101	0.63899	0.983062	PITA_45462(PITA_45462|K01115);PITA_38892(PITA_38892|K01115);PITA_29989(PITA_29989|K01115)	http://www.kegg.jp/kegg-bin/show_pathway?map00565/K01115%09%23FFFFFF,red
ko00603	Glycosphingolipid biosynthesis - globo and isoglobo series	Metabolism	Glycan biosynthesis and metabolism	2	68	0.65077	0.986014	PITA_10414(PITA_10414|K07407);PITA_06466(PITA_06466|K01988)	http://www.kegg.jp/kegg-bin/show_pathway?map00603/K07407%09%23FFFFFF,red/K01988%09%23FFFFFF,red
ko00760	Nicotinate and nicotinamide metabolism	Metabolism	Metabolism of cofactors and vitamins	1	35	0.684037	0.999997	PITA_31314(PITA_31314|K03517)	http://www.kegg.jp/kegg-bin/show_pathway?map00760/K03517%09%23FFFFFF,red
ko00340	Histidine metabolism	Metabolism	Amino acid metabolism	1	36	0.694282	0.999997	PITA_38952(PITA_38952|K00128)	http://www.kegg.jp/kegg-bin/show_pathway?map00340/K00128%09%23FFFFFF,red
ko00460	Cyanoamino acid metabolism	Metabolism	Metabolism of other amino acids	6	216	0.703696	0.999997	PITA_48687(PITA_48687|K13051);PITA_19422(PITA_19422|K18592);PITA_47278(PITA_47278|K08248);PITA_47810(PITA_47810|K01188);PITA_19633(PITA_19633|K01188);PITA_39426(PITA_39426|K01188)	http://www.kegg.jp/kegg-bin/show_pathway?map00460/K13051%09%23FFFFFF,red/K18592%09%23FFFFFF,red/K08248%09%23FFFFFF,red/K01188%09%23FFFFFF,red
ko00500	Starch and sucrose metabolism	Metabolism	Carbohydrate metabolism	15	532	0.744328	0.999997	PITA_36871(PITA_36871|K01187);PITA_24667(PITA_24667|K01187);PITA_37767(PITA_37767|K00844);PITA_16854(PITA_16854|K00844);PITA_13221(PITA_13221|K16055);PITA_48713(PITA_48713|K01193);PITA_51701(PITA_51701|K01087);PITA_38204(PITA_38204|K00844);PITA_44888(PITA_44888|K16055);PITA_08870(PITA_08870|K00844);PITA_50298(PITA_50298|K01087);PITA_47810(PITA_47810|K01188);PITA_41191(PITA_41191|K19891);PITA_1963…	http://www.kegg.jp/kegg-bin/show_pathway?map00500/K01187%09%23FFFFFF,red/K00844%09%23FFFFFF,red/K16055%09%23FFFFFF,red/K01193%09%23FFFFFF,red/K01087%09%23FFFFFF,red/K01188%09%23FFFFFF,red/K19891%09%23FFFFFF,red
ko00400	Phenylalanine, tyrosine and tryptophan biosynthesis	Metabolism	Amino acid metabolism	4	161	0.769189	0.999997	PITA_40857(PITA_40857|K05359);PITA_14892(PITA_14892|K14454);PITA_09412(PITA_09412|K00891);PITA_48609(PITA_48609|K00815)	http://www.kegg.jp/kegg-bin/show_pathway?map00400/K05359%09%23FFFFFF,red/K14454%09%23FFFFFF,red/K00891%09%23FFFFFF,red/K00815%09%23FFFFFF,red
ko00053	Ascorbate and aldarate metabolism	Metabolism	Carbohydrate metabolism	4	168	0.797048	0.999997	PITA_51012(PITA_51012|K10046);PITA_38952(PITA_38952|K00128);PITA_15984(PITA_15984|K10046);PITA_49369(PITA_49369|K00423)	http://www.kegg.jp/kegg-bin/show_pathway?map00053/K10046%09%23FFFFFF,red/K00128%09%23FFFFFF,red/K00423%09%23FFFFFF,red
ko00100	Steroid biosynthesis	Metabolism	Lipid metabolism	1	50	0.80734	0.999997	PITA_07683(PITA_07683|K01052)	http://www.kegg.jp/kegg-bin/show_pathway?map00100/K01052%09%23FFFFFF,red
ko00600	Sphingolipid metabolism	Metabolism	Lipid metabolism	3	133	0.808951	0.999997	PITA_10414(PITA_10414|K07407);PITA_10799(PITA_10799|K00654);PITA_42852(PITA_42852|K04713)	http://www.kegg.jp/kegg-bin/show_pathway?map00600/K07407%09%23FFFFFF,red/K00654%09%23FFFFFF,red/K04713%09%23FFFFFF,red
ko00062	Fatty acid elongation	Metabolism	Lipid metabolism	1	52	0.819646	0.999997	PITA_40448(PITA_40448|K15397)	http://www.kegg.jp/kegg-bin/show_pathway?map00062/K15397%09%23FFFFFF,red
ko00945	Stilbenoid, diarylheptanoid and gingerol biosynthesis	Metabolism	Biosynthesis of other secondary metabolites	2	96	0.821779	0.999997	PITA_12856(PITA_12856|K00487);PITA_15074(PITA_15074|K00487)	http://www.kegg.jp/kegg-bin/show_pathway?map00945/K00487%09%23FFFFFF,red
ko00944	Flavone and flavonol biosynthesis	Metabolism	Biosynthesis of other secondary metabolites	1	53	0.825501	0.999997	PITA_46420(PITA_46420|K05280)	http://www.kegg.jp/kegg-bin/show_pathway?map00944/K05280%09%23FFFFFF,red
ko00230	Purine metabolism	Metabolism	Nucleotide metabolism	4	176	0.825505	0.999997	PITA_18937(PITA_18937|K13811);PITA_09039(PITA_09039|K00764);PITA_29796(PITA_29796|K01487);PITA_41618(PITA_41618|K13811)	http://www.kegg.jp/kegg-bin/show_pathway?map00230/K13811%09%23FFFFFF,red/K00764%09%23FFFFFF,red/K01487%09%23FFFFFF,red
ko00280	Valine, leucine and isoleucine degradation	Metabolism	Amino acid metabolism	2	97	0.826202	0.999997	PITA_38952(PITA_38952|K00128);PITA_12789(PITA_12789|K00626)	http://www.kegg.jp/kegg-bin/show_pathway?map00280/K00128%09%23FFFFFF,red/K00626%09%23FFFFFF,red
ko04146	Peroxisome	Cellular Processes	Transport and catabolism	6	266	0.864757	0.999997	PITA_34429(PITA_34429|K11517);PITA_29925(PITA_29925|K00306);PITA_17921(PITA_17921|K00232);PITA_35521(PITA_35521|K00232);PITA_35996(PITA_35996|K00232);PITA_02313(PITA_02313|K01897)	http://www.kegg.jp/kegg-bin/show_pathway?map04146/K11517%09%23FFFFFF,red/K00306%09%23FFFFFF,red/K00232%09%23FFFFFF,red/K01897%09%23FFFFFF,red
ko00564	Glycerophospholipid metabolism	Metabolism	Lipid metabolism	5	231	0.872158	0.999997	PITA_49531(PITA_49531|K14156);PITA_45462(PITA_45462|K01115);PITA_34384(PITA_34384|K14156);PITA_38892(PITA_38892|K01115);PITA_29989(PITA_29989|K01115)	http://www.kegg.jp/kegg-bin/show_pathway?map00564/K14156%09%23FFFFFF,red/K01115%09%23FFFFFF,red
ko00562	Inositol phosphate metabolism	Metabolism	Carbohydrate metabolism	3	154	0.879268	0.999997	PITA_16388(PITA_16388|K00921);PITA_04421(PITA_04421|K01110);PITA_39894(PITA_39894|K00921)	http://www.kegg.jp/kegg-bin/show_pathway?map00562/K00921%09%23FFFFFF,red/K01110%09%23FFFFFF,red
ko00904	Diterpenoid biosynthesis	Metabolism	Metabolism of terpenoids and polyketides	5	240	0.891972	0.999997	PITA_16582(PITA_16582|K04125);PITA_41452(PITA_41452|K04120);PITA_39673(PITA_39673|K04120);PITA_12810(PITA_12810|K16086);PITA_21930(PITA_21930|K16086)	http://www.kegg.jp/kegg-bin/show_pathway?map00904/K04125%09%23FFFFFF,red/K04120%09%23FFFFFF,red/K16086%09%23FFFFFF,red
ko03008	Ribosome biogenesis in eukaryotes	Genetic Information Processing	Translation	2	126	0.918191	0.999997	PITA_26040(PITA_26040|K14539);PITA_03464(PITA_03464|K14554)	http://www.kegg.jp/kegg-bin/show_pathway?map03008/K14539%09%23FFFFFF,red/K14554%09%23FFFFFF,red
ko04144	Endocytosis	Cellular Processes	Transport and catabolism	10	450	0.921329	0.999997	PITA_45462(PITA_45462|K01115);PITA_20466(PITA_20466|K12486);PITA_38892(PITA_38892|K01115);PITA_04892(PITA_04892|K03283);PITA_21049(PITA_21049|K07897);PITA_18540(PITA_18540|K12486);PITA_18274(PITA_18274|K12486);PITA_23901(PITA_23901|K12486);PITA_29989(PITA_29989|K01115);PITA_36454(PITA_36454|K11826)	http://www.kegg.jp/kegg-bin/show_pathway?map04144/K01115%09%23FFFFFF,red/K12486%09%23FFFFFF,red/K03283%09%23FFFFFF,red/K07897%09%23FFFFFF,red/K11826%09%23FFFFFF,red
ko00511	Other glycan degradation	Metabolism	Glycan biosynthesis and metabolism	1	80	0.928489	0.999997	PITA_51362(PITA_51362|K01444)	http://www.kegg.jp/kegg-bin/show_pathway?map00511/K01444%09%23FFFFFF,red
ko03018	RNA degradation	Genetic Information Processing	Folding, sorting and degradation	4	223	0.933358	0.999997	PITA_13365(PITA_13365|K00850);PITA_02801(PITA_02801|K12581);PITA_06668(PITA_06668|K12590);PITA_13088(PITA_13088|K00850)	http://www.kegg.jp/kegg-bin/show_pathway?map03018/K00850%09%23FFFFFF,red/K12581%09%23FFFFFF,red/K12590%09%23FFFFFF,red
ko00020	Citrate cycle (TCA cycle)	Metabolism	Carbohydrate metabolism	2	139	0.942385	0.999997	PITA_45286(PITA_45286|K01647);PITA_47429(PITA_47429|K01610)	http://www.kegg.jp/kegg-bin/show_pathway?map00020/K01647%09%23FFFFFF,red/K01610%09%23FFFFFF,red
ko00561	Glycerolipid metabolism	Metabolism	Lipid metabolism	3	186	0.942775	0.999997	PITA_14317(PITA_14317|K01054);PITA_10414(PITA_10414|K07407);PITA_38952(PITA_38952|K00128)	http://www.kegg.jp/kegg-bin/show_pathway?map00561/K01054%09%23FFFFFF,red/K07407%09%23FFFFFF,red/K00128%09%23FFFFFF,red
ko00061	Fatty acid biosynthesis	Metabolism	Lipid metabolism	2	157	0.964908	0.999997	PITA_41244(PITA_41244|K00059);PITA_02313(PITA_02313|K01897)	http://www.kegg.jp/kegg-bin/show_pathway?map00061/K00059%09%23FFFFFF,red/K01897%09%23FFFFFF,red
ko00710	Carbon fixation in photosynthetic organisms	Metabolism	Energy metabolism	3	228	0.979891	0.999997	PITA_47429(PITA_47429|K01610);PITA_14892(PITA_14892|K14454);PITA_39227(PITA_39227|K00134)	http://www.kegg.jp/kegg-bin/show_pathway?map00710/K01610%09%23FFFFFF,red/K14454%09%23FFFFFF,red/K00134%09%23FFFFFF,red
ko04626	Plant-pathogen interaction	Organismal Systems	Environmental adaptation	17	824	0.985175	0.999997	PITA_45515(PITA_45515|K13457);PITA_22385(PITA_22385|K13420);PITA_05843(PITA_05843|K13447);PITA_31009(PITA_31009|K18835);PITA_29567(PITA_29567|K14512);PITA_24223(PITA_24223|K13447);PITA_49833(PITA_49833|K13420);PITA_12053(PITA_12053|K13448);PITA_29566(PITA_29566|K13448);PITA_06434(PITA_06434|K02183);PITA_23637(PITA_23637|K13420);PITA_45380(PITA_45380|K13456);PITA_00941(PITA_00941|K13456);PITA_2933…	http://www.kegg.jp/kegg-bin/show_pathway?map04626/K13457%09%23FFFFFF,red/K13420%09%23FFFFFF,red/K13447%09%23FFFFFF,red/K18835%09%23FFFFFF,red/K14512%09%23FFFFFF,red/K13448%09%23FFFFFF,red/K02183%09%23FFFFFF,red/K13456%09%23FFFFFF,red/K15397%09%23FFFFFF,red
ko00190	Oxidative phosphorylation	Metabolism	Energy metabolism	1	154	0.993856	0.999997	PITA_48602(PITA_48602|K01535)	http://www.kegg.jp/kegg-bin/show_pathway?map00190/K01535%09%23FFFFFF,red
ko03013	Nucleocytoplasmic transport	Genetic Information Processing	Translation	1	199	0.998628	0.999997	PITA_19434(PITA_19434|K03231)	http://www.kegg.jp/kegg-bin/show_pathway?map03013/K03231%09%23FFFFFF,red
ko00073	Cutin, suberine and wax biosynthesis	Metabolism	Lipid metabolism	1	240	0.999651	0.999997	PITA_02778(PITA_02778|K15402)	http://www.kegg.jp/kegg-bin/show_pathway?map00073/K15402%09%23FFFFFF,red
ko03010	Ribosome	Genetic Information Processing	Translation	3	378	0.999671	0.999997	PITA_46298(PITA_46298|K02870);PITA_11468(PITA_11468|K02964);PITA_22767(PITA_22767|K02966)	http://www.kegg.jp/kegg-bin/show_pathway?map03010/K02870%09%23FFFFFF,red/K02964%09%23FFFFFF,red/K02966%09%23FFFFFF,red
ko03015	mRNA surveillance pathway	Genetic Information Processing	Translation	1	266	0.999854	0.999997	PITA_43795(PITA_43795|K03267)	http://www.kegg.jp/kegg-bin/show_pathway?map03015/K03267%09%23FFFFFF,red
ko03040	Spliceosome	Genetic Information Processing	Transcription	5	529	0.999884	0.999997	PITA_22427(PITA_22427|K12900);PITA_04892(PITA_04892|K03283);PITA_02445(PITA_02445|K12836);PITA_03154(PITA_03154|K12811);PITA_26642(PITA_26642|K12900)	http://www.kegg.jp/kegg-bin/show_pathway?map03040/K12900%09%23FFFFFF,red/K03283%09%23FFFFFF,red/K12836%09%23FFFFFF,red/K12811%09%23FFFFFF,red
ko04120	Ubiquitin mediated proteolysis	Genetic Information Processing	Folding, sorting and degradation	8	789	0.999992	0.999997	PITA_17122(PITA_17122|K10144);PITA_38232(PITA_38232|K10688);PITA_33743(PITA_33743|K10144);PITA_32478(PITA_32478|K08770);PITA_38268(PITA_38268|K10576);PITA_40053(PITA_40053|K08770);PITA_40881(PITA_40881|K10688);PITA_47273(PITA_47273|K10582)	http://www.kegg.jp/kegg-bin/show_pathway?map04120/K10144%09%23FFFFFF,red/K10688%09%23FFFFFF,red/K08770%09%23FFFFFF,red/K10576%09%23FFFFFF,red/K10582%09%23FFFFFF,red
ko04141	Protein processing in endoplasmic reticulum	Genetic Information Processing	Folding, sorting and degradation	10	930	0.999997	0.999997	PITA_03727(PITA_03727|K13993);PITA_24551(PITA_24551|K08057);PITA_33104(PITA_33104|K09490);PITA_04892(PITA_04892|K03283);PITA_34613(PITA_34613|K10956);PITA_47441(PITA_47441|K13993);PITA_44948(PITA_44948|K13993);PITA_31371(PITA_31371|K09490);PITA_28993(PITA_28993|K13993);PITA_13524(PITA_13524|K13249)	http://www.kegg.jp/kegg-bin/show_pathway?map04141/K13993%09%23FFFFFF,red/K08057%09%23FFFFFF,red/K09490%09%23FFFFFF,red/K03283%09%23FFFFFF,red/K10956%09%23FFFFFF,red/K13249%09%23FFFFFF,red

## Sheet: Sheet3
PathwayID	Pathway	level1	level2	Up	Total	Pvalue	adjustPvalue	Up_gene	URL
ko04075	Plant hormone signal transduction	Environmental Information Processing	Signal transduction	45	422	1.83572e-11	1.78065e-09	PITA_10571(PITA_10571|K13464);PITA_06874(PITA_06874|K14495);PITA_27122(PITA_27122|K13464);PITA_37447(PITA_37447|K14487);PITA_21495(PITA_21495|K13464);PITA_05169(PITA_05169|K14495);PITA_22962(PITA_22962|K14484);PITA_42848(PITA_42848|K14497);PITA_23854(PITA_23854|K13422);PITA_09337(PITA_09337|K14496);PITA_08175(PITA_08175|K13464);PITA_16990(PITA_16990|K14509);PITA_36148(PITA_36148|K14431);PITA_3251…	http://www.kegg.jp/kegg-bin/show_pathway?map04075/K13464%09%23FFFFFF,red/K14495%09%23FFFFFF,red/K14487%09%23FFFFFF,red/K14484%09%23FFFFFF,red/K14497%09%23FFFFFF,red/K13422%09%23FFFFFF,red/K14496%09%23FFFFFF,red/K14509%09%23FFFFFF,red/K14431%09%23FFFFFF,red/K14514%09%23FFFFFF,red/K13449%09%23FFFFFF,red/K13463%09%23FFFFFF,red/K14491%09%23FFFFFF,red/K14500%09%23FFFFFF,red/K14498%09%23FFFFFF,red/K144…
ko04016	MAPK signaling pathway - plant	Environmental Information Processing	Signal transduction	39	393	3.49611e-09	1.69561e-07	PITA_27572(PITA_27572|K20547);PITA_50125(PITA_50125|K20547);PITA_21253(PITA_21253|K20604);PITA_42848(PITA_42848|K14497);PITA_23854(PITA_23854|K13422);PITA_09337(PITA_09337|K14496);PITA_05843(PITA_05843|K13447);PITA_51417(PITA_51417|K13447);PITA_24223(PITA_24223|K13447);PITA_16990(PITA_16990|K14509);PITA_32516(PITA_32516|K14514);PITA_01224(PITA_01224|K20547);PITA_16805(PITA_16805|K13449);PITA_1218…	http://www.kegg.jp/kegg-bin/show_pathway?map04016/K20547%09%23FFFFFF,red/K20604%09%23FFFFFF,red/K14497%09%23FFFFFF,red/K13422%09%23FFFFFF,red/K14496%09%23FFFFFF,red/K13447%09%23FFFFFF,red/K14509%09%23FFFFFF,red/K14514%09%23FFFFFF,red/K13449%09%23FFFFFF,red/K14498%09%23FFFFFF,red/K14512%09%23FFFFFF,red/K13420%09%23FFFFFF,red/K00940%09%23FFFFFF,red
ko00520	Amino sugar and nucleotide sugar metabolism	Metabolism	Carbohydrate metabolism	36	359	1.09164e-08	3.52963e-07	PITA_27572(PITA_27572|K20547);PITA_50125(PITA_50125|K20547);PITA_31556(PITA_31556|K01183);PITA_43112(PITA_43112|K01183);PITA_35674(PITA_35674|K01183);PITA_46665(PITA_46665|K01183);PITA_07456(PITA_07456|K01183);PITA_05293(PITA_05293|K01183);PITA_42431(PITA_42431|K01183);PITA_13867(PITA_13867|K12446);PITA_40371(PITA_40371|K01183);PITA_01224(PITA_01224|K20547);PITA_12188(PITA_12188|K20547);PITA_0780…	http://www.kegg.jp/kegg-bin/show_pathway?map00520/K20547%09%23FFFFFF,red/K01183%09%23FFFFFF,red/K12446%09%23FFFFFF,red/K00844%09%23FFFFFF,red/K01784%09%23FFFFFF,red/K00847%09%23FFFFFF,red/K12373%09%23FFFFFF,red
ko00052	Galactose metabolism	Metabolism	Carbohydrate metabolism	30	327	1.26748e-06	3.07364e-05	PITA_00189(PITA_00189|K18819);PITA_50895(PITA_50895|K01785);PITA_24667(PITA_24667|K01187);PITA_36871(PITA_36871|K01187);PITA_47342(PITA_47342|K18819);PITA_23180(PITA_23180|K18819);PITA_38767(PITA_38767|K18819);PITA_13365(PITA_13365|K00850);PITA_18150(PITA_18150|K18819);PITA_38204(PITA_38204|K00844);PITA_23774(PITA_23774|K18819);PITA_12678(PITA_12678|K01784);PITA_47197(PITA_47197|K18819);PITA_4815…	http://www.kegg.jp/kegg-bin/show_pathway?map00052/K18819%09%23FFFFFF,red/K01785%09%23FFFFFF,red/K01187%09%23FFFFFF,red/K00850%09%23FFFFFF,red/K00844%09%23FFFFFF,red/K01784%09%23FFFFFF,red/K01193%09%23FFFFFF,red/K07407%09%23FFFFFF,red/K06617%09%23FFFFFF,red
ko00480	Glutathione metabolism	Metabolism	Metabolism of other amino acids	27	314	1.42744e-05	0.000276923	PITA_41217(PITA_41217|K00432);PITA_15438(PITA_15438|K00799);PITA_00236(PITA_00236|K00799);PITA_16292(PITA_16292|K00799);PITA_07795(PITA_07795|K00432);PITA_18989(PITA_18989|K00799);PITA_29783(PITA_29783|K00799);PITA_18415(PITA_18415|K00799);PITA_06876(PITA_06876|K00432);PITA_37365(PITA_37365|K00799);PITA_47487(PITA_47487|K00432);PITA_18275(PITA_18275|K00799);PITA_01888(PITA_01888|K00799);PITA_2718…	http://www.kegg.jp/kegg-bin/show_pathway?map00480/K00432%09%23FFFFFF,red/K00799%09%23FFFFFF,red/K00036%09%23FFFFFF,red/K00383%09%23FFFFFF,red/K18592%09%23FFFFFF,red
ko00590	Arachidonic acid metabolism	Metabolism	Lipid metabolism	9	59	0.000184432	0.00298165	PITA_41217(PITA_41217|K00432);PITA_07795(PITA_07795|K00432);PITA_06876(PITA_06876|K00432);PITA_47487(PITA_47487|K00432);PITA_27180(PITA_27180|K00432);PITA_37089(PITA_37089|K01254);PITA_36589(PITA_36589|K00432);PITA_32959(PITA_32959|K18592);PITA_43735(PITA_43735|K00432)	http://www.kegg.jp/kegg-bin/show_pathway?map00590/K00432%09%23FFFFFF,red/K01254%09%23FFFFFF,red/K18592%09%23FFFFFF,red
ko00906	Carotenoid biosynthesis	Metabolism	Metabolism of terpenoids and polyketides	10	74	0.000229666	0.00318252	PITA_33615(PITA_33615|K09842);PITA_00373(PITA_00373|K09842);PITA_05379(PITA_05379|K15746);PITA_18976(PITA_18976|K09840);PITA_02055(PITA_02055|K02291);PITA_10110(PITA_10110|K15746);PITA_34239(PITA_34239|K09842);PITA_03324(PITA_03324|K09840);PITA_32838(PITA_32838|K15746);PITA_08784(PITA_08784|K09842)	http://www.kegg.jp/kegg-bin/show_pathway?map00906/K09842%09%23FFFFFF,red/K15746%09%23FFFFFF,red/K09840%09%23FFFFFF,red/K02291%09%23FFFFFF,red
ko00640	Propanoate metabolism	Metabolism	Carbohydrate metabolism	9	67	0.000490927	0.00595249	PITA_35521(PITA_35521|K00232);PITA_20987(PITA_20987|K01895);PITA_23486(PITA_23486|K01895);PITA_13091(PITA_13091|K00167);PITA_12742(PITA_12742|K05605);PITA_17921(PITA_17921|K00232);PITA_11026(PITA_11026|K00232);PITA_02853(PITA_02853|K09699);PITA_09974(PITA_09974|K05605)	http://www.kegg.jp/kegg-bin/show_pathway?map00640/K00232%09%23FFFFFF,red/K01895%09%23FFFFFF,red/K00167%09%23FFFFFF,red/K05605%09%23FFFFFF,red/K09699%09%23FFFFFF,red
ko00920	Sulfur metabolism	Metabolism	Energy metabolism	8	57	0.000745029	0.00802976	PITA_18263(PITA_18263|K17285);PITA_12501(PITA_12501|K00640);PITA_46226(PITA_46226|K13034);PITA_18937(PITA_18937|K13811);PITA_33835(PITA_33835|K00392);PITA_35092(PITA_35092|K01738);PITA_11981(PITA_11981|K01738);PITA_35489(PITA_35489|K01738)	http://www.kegg.jp/kegg-bin/show_pathway?map00920/K17285%09%23FFFFFF,red/K00640%09%23FFFFFF,red/K13034%09%23FFFFFF,red/K13811%09%23FFFFFF,red/K00392%09%23FFFFFF,red/K01738%09%23FFFFFF,red
ko04712	Circadian rhythm - plant	Organismal Systems	Environmental adaptation	13	147	0.00185609	0.0180041	PITA_36156(PITA_36156|K12133);PITA_44090(PITA_44090|K00660);PITA_09484(PITA_09484|K16241);PITA_43376(PITA_43376|K00660);PITA_43261(PITA_43261|K00660);PITA_14731(PITA_14731|K00660);PITA_37789(PITA_37789|K00660);PITA_20670(PITA_20670|K00660);PITA_03438(PITA_03438|K00660);PITA_38219(PITA_38219|K00660);PITA_32538(PITA_32538|K00660);PITA_20515(PITA_20515|K00660);PITA_17164(PITA_17164|K00660)	http://www.kegg.jp/kegg-bin/show_pathway?map04712/K12133%09%23FFFFFF,red/K00660%09%23FFFFFF,red/K16241%09%23FFFFFF,red
ko00511	Other glycan degradation	Metabolism	Glycan biosynthesis and metabolism	8	80	0.0065352	0.0518498	PITA_36583(PITA_36583|K01191);PITA_26718(PITA_26718|K01191);PITA_30420(PITA_30420|K01191);PITA_08860(PITA_08860|K12373);PITA_16947(PITA_16947|K12373);PITA_50613(PITA_50613|K17108);PITA_16794(PITA_16794|K01191);PITA_51362(PITA_51362|K01444)	http://www.kegg.jp/kegg-bin/show_pathway?map00511/K01191%09%23FFFFFF,red/K12373%09%23FFFFFF,red/K17108%09%23FFFFFF,red/K01444%09%23FFFFFF,red
ko00910	Nitrogen metabolism	Metabolism	Energy metabolism	7	64	0.00660741	0.0518498	PITA_45348(PITA_45348|K01673);PITA_35984(PITA_35984|K01915);PITA_39131(PITA_39131|K00284);PITA_43353(PITA_43353|K02575);PITA_24461(PITA_24461|K00284);PITA_12420(PITA_12420|K00284);PITA_21764(PITA_21764|K00262)	http://www.kegg.jp/kegg-bin/show_pathway?map00910/K01673%09%23FFFFFF,red/K01915%09%23FFFFFF,red/K00284%09%23FFFFFF,red/K02575%09%23FFFFFF,red/K00262%09%23FFFFFF,red
ko00630	Glyoxylate and dicarboxylate metabolism	Metabolism	Carbohydrate metabolism	14	191	0.00694894	0.0518498	PITA_35984(PITA_35984|K01915);PITA_15768(PITA_15768|K01638);PITA_39131(PITA_39131|K00284);PITA_20987(PITA_20987|K01895);PITA_23486(PITA_23486|K01895);PITA_34429(PITA_34429|K11517);PITA_45286(PITA_45286|K01647);PITA_22910(PITA_22910|K00122);PITA_24461(PITA_24461|K00284);PITA_41233(PITA_41233|K01681);PITA_04608(PITA_04608|K00122);PITA_33863(PITA_33863|K01637);PITA_12420(PITA_12420|K00284);PITA_1384…	http://www.kegg.jp/kegg-bin/show_pathway?map00630/K01915%09%23FFFFFF,red/K01638%09%23FFFFFF,red/K00284%09%23FFFFFF,red/K01895%09%23FFFFFF,red/K11517%09%23FFFFFF,red/K01647%09%23FFFFFF,red/K00122%09%23FFFFFF,red/K01681%09%23FFFFFF,red/K01637%09%23FFFFFF,red
ko00270	Cysteine and methionine metabolism	Metabolism	Amino acid metabolism	18	296	0.0155815	0.107958	PITA_40156(PITA_40156|K01762);PITA_06604(PITA_06604|K05933);PITA_35888(PITA_35888|K05933);PITA_14892(PITA_14892|K14454);PITA_41827(PITA_41827|K05933);PITA_40231(PITA_40231|K05933);PITA_08957(PITA_08957|K01762);PITA_12519(PITA_12519|K00928);PITA_26345(PITA_26345|K05933);PITA_22674(PITA_22674|K00789);PITA_12501(PITA_12501|K00640);PITA_46226(PITA_46226|K13034);PITA_08000(PITA_08000|K05933);PITA_3509…	http://www.kegg.jp/kegg-bin/show_pathway?map00270/K01762%09%23FFFFFF,red/K05933%09%23FFFFFF,red/K14454%09%23FFFFFF,red/K00928%09%23FFFFFF,red/K00789%09%23FFFFFF,red/K00640%09%23FFFFFF,red/K13034%09%23FFFFFF,red/K01738%09%23FFFFFF,red/K00827%09%23FFFFFF,red/K08967%09%23FFFFFF,red
ko00524	Neomycin, kanamycin and gentamicin biosynthesis	Metabolism	Biosynthesis of other secondary metabolites	2	7	0.022569	0.145946	PITA_38204(PITA_38204|K00844);PITA_08870(PITA_08870|K00844)	http://www.kegg.jp/kegg-bin/show_pathway?map00524/K00844%09%23FFFFFF,red
ko00260	Glycine, serine and threonine metabolism	Metabolism	Amino acid metabolism	9	121	0.0252482	0.153067	PITA_10734(PITA_10734|K00108);PITA_01503(PITA_01503|K00276);PITA_37518(PITA_37518|K00108);PITA_48262(PITA_48262|K00276);PITA_47471(PITA_47471|K00276);PITA_12519(PITA_12519|K00928);PITA_49317(PITA_49317|K00130);PITA_20298(PITA_20298|K01620);PITA_02812(PITA_02812|K00827)	http://www.kegg.jp/kegg-bin/show_pathway?map00260/K00108%09%23FFFFFF,red/K00276%09%23FFFFFF,red/K00928%09%23FFFFFF,red/K00130%09%23FFFFFF,red/K01620%09%23FFFFFF,red/K00827%09%23FFFFFF,red
ko00350	Tyrosine metabolism	Metabolism	Amino acid metabolism	12	192	0.0361888	0.206489	PITA_10182(PITA_10182|K00121);PITA_01503(PITA_01503|K00276);PITA_14892(PITA_14892|K14454);PITA_48262(PITA_48262|K00276);PITA_47471(PITA_47471|K00276);PITA_14205(PITA_14205|K18857);PITA_13058(PITA_13058|K18857);PITA_35775(PITA_35775|K18857);PITA_30968(PITA_30968|K00451);PITA_20337(PITA_20337|K18857);PITA_51733(PITA_51733|K00545);PITA_17686(PITA_17686|K00451)	http://www.kegg.jp/kegg-bin/show_pathway?map00350/K00121%09%23FFFFFF,red/K00276%09%23FFFFFF,red/K14454%09%23FFFFFF,red/K18857%09%23FFFFFF,red/K00451%09%23FFFFFF,red/K00545%09%23FFFFFF,red
ko00592	alpha-Linolenic acid metabolism	Metabolism	Lipid metabolism	16	287	0.0432911	0.223013	PITA_06343(PITA_06343|K00454);PITA_18936(PITA_18936|K10529);PITA_12198(PITA_12198|K08241);PITA_35521(PITA_35521|K00232);PITA_14205(PITA_14205|K18857);PITA_10502(PITA_10502|K10526);PITA_13058(PITA_13058|K18857);PITA_11129(PITA_11129|K07513);PITA_14168(PITA_14168|K10526);PITA_35775(PITA_35775|K18857);PITA_17921(PITA_17921|K00232);PITA_11026(PITA_11026|K00232);PITA_49260(PITA_49260|K05894);PITA_2033…	http://www.kegg.jp/kegg-bin/show_pathway?map00592/K00454%09%23FFFFFF,red/K10529%09%23FFFFFF,red/K08241%09%23FFFFFF,red/K00232%09%23FFFFFF,red/K18857%09%23FFFFFF,red/K10526%09%23FFFFFF,red/K07513%09%23FFFFFF,red/K05894%09%23FFFFFF,red
ko00071	Fatty acid degradation	Metabolism	Lipid metabolism	11	176	0.043683	0.223013	PITA_10182(PITA_10182|K00121);PITA_02313(PITA_02313|K01897);PITA_35521(PITA_35521|K00232);PITA_14205(PITA_14205|K18857);PITA_13058(PITA_13058|K18857);PITA_11129(PITA_11129|K07513);PITA_03639(PITA_03639|K01897);PITA_35775(PITA_35775|K18857);PITA_17921(PITA_17921|K00232);PITA_11026(PITA_11026|K00232);PITA_20337(PITA_20337|K18857)	http://www.kegg.jp/kegg-bin/show_pathway?map00071/K00121%09%23FFFFFF,red/K01897%09%23FFFFFF,red/K00232%09%23FFFFFF,red/K18857%09%23FFFFFF,red/K07513%09%23FFFFFF,red
ko00280	Valine, leucine and isoleucine degradation	Metabolism	Amino acid metabolism	7	97	0.0520747	0.238716	PITA_13091(PITA_13091|K00167);PITA_11129(PITA_11129|K07513);PITA_12742(PITA_12742|K05605);PITA_06760(PITA_06760|K00253);PITA_02853(PITA_02853|K09699);PITA_09974(PITA_09974|K05605);PITA_02812(PITA_02812|K00827)	http://www.kegg.jp/kegg-bin/show_pathway?map00280/K00167%09%23FFFFFF,red/K07513%09%23FFFFFF,red/K05605%09%23FFFFFF,red/K00253%09%23FFFFFF,red/K09699%09%23FFFFFF,red/K00827%09%23FFFFFF,red
ko00261	Monobactam biosynthesis	Metabolism	Biosynthesis of other secondary metabolites	2	11	0.0539333	0.238716	PITA_12519(PITA_12519|K00928);PITA_18937(PITA_18937|K13811)	http://www.kegg.jp/kegg-bin/show_pathway?map00261/K00928%09%23FFFFFF,red/K13811%09%23FFFFFF,red
ko00010	Glycolysis / Gluconeogenesis	Metabolism	Carbohydrate metabolism	21	414	0.0541417	0.238716	PITA_10182(PITA_10182|K00121);PITA_50895(PITA_50895|K01785);PITA_26129(PITA_26129|K01792);PITA_15695(PITA_15695|K01568);PITA_04179(PITA_04179|K00927);PITA_20987(PITA_20987|K01895);PITA_23486(PITA_23486|K01895);PITA_14205(PITA_14205|K18857);PITA_13058(PITA_13058|K18857);PITA_47429(PITA_47429|K01610);PITA_13365(PITA_13365|K00850);PITA_38204(PITA_38204|K00844);PITA_45043(PITA_45043|K00927);PITA_0887…	http://www.kegg.jp/kegg-bin/show_pathway?map00010/K00121%09%23FFFFFF,red/K01785%09%23FFFFFF,red/K01792%09%23FFFFFF,red/K01568%09%23FFFFFF,red/K00927%09%23FFFFFF,red/K01895%09%23FFFFFF,red/K18857%09%23FFFFFF,red/K01610%09%23FFFFFF,red/K00850%09%23FFFFFF,red/K00844%09%23FFFFFF,red/K00134%09%23FFFFFF,red
ko00604	Glycosphingolipid biosynthesis - ganglio series	Metabolism	Glycan biosynthesis and metabolism	2	13	0.0730928	0.284188	PITA_08860(PITA_08860|K12373);PITA_16947(PITA_16947|K12373)	http://www.kegg.jp/kegg-bin/show_pathway?map00604/K12373%09%23FFFFFF,red
ko00220	Arginine biosynthesis	Metabolism	Amino acid metabolism	4	46	0.0750119	0.284188	PITA_35984(PITA_35984|K01915);PITA_14892(PITA_14892|K14454);PITA_02335(PITA_02335|K14677);PITA_21764(PITA_21764|K00262)	http://www.kegg.jp/kegg-bin/show_pathway?map00220/K01915%09%23FFFFFF,red/K14454%09%23FFFFFF,red/K14677%09%23FFFFFF,red/K00262%09%23FFFFFF,red
ko00410	beta-Alanine metabolism	Metabolism	Metabolism of other amino acids	10	171	0.0754219	0.284188	PITA_01503(PITA_01503|K00276);PITA_48262(PITA_48262|K00276);PITA_31839(PITA_31839|K01431);PITA_47471(PITA_47471|K00276);PITA_35521(PITA_35521|K00232);PITA_12742(PITA_12742|K05605);PITA_17921(PITA_17921|K00232);PITA_11026(PITA_11026|K00232);PITA_09974(PITA_09974|K05605);PITA_00962(PITA_00962|K01918)	http://www.kegg.jp/kegg-bin/show_pathway?map00410/K00276%09%23FFFFFF,red/K01431%09%23FFFFFF,red/K00232%09%23FFFFFF,red/K05605%09%23FFFFFF,red/K01918%09%23FFFFFF,red
ko00941	Flavonoid biosynthesis	Metabolism	Biosynthesis of other secondary metabolites	20	407	0.0761742	0.284188	PITA_09930(PITA_09930|K08695);PITA_45369(PITA_45369|K13082);PITA_44090(PITA_44090|K00660);PITA_40236(PITA_40236|K13081);PITA_43376(PITA_43376|K00660);PITA_43261(PITA_43261|K00660);PITA_14731(PITA_14731|K00660);PITA_37789(PITA_37789|K00660);PITA_20670(PITA_20670|K00660);PITA_51090(PITA_51090|K05278);PITA_03394(PITA_03394|K08695);PITA_08693(PITA_08693|K05280);PITA_03438(PITA_03438|K00660);PITA_3821…	http://www.kegg.jp/kegg-bin/show_pathway?map00941/K08695%09%23FFFFFF,red/K13082%09%23FFFFFF,red/K00660%09%23FFFFFF,red/K13081%09%23FFFFFF,red/K05278%09%23FFFFFF,red/K05280%09%23FFFFFF,red/K00588%09%23FFFFFF,red
ko00770	Pantothenate and CoA biosynthesis	Metabolism	Metabolism of cofactors and vitamins	6	88	0.0858567	0.302934	PITA_26348(PITA_26348|K00053);PITA_31839(PITA_31839|K01431);PITA_41496(PITA_41496|K09680);PITA_34264(PITA_34264|K01653);PITA_00962(PITA_00962|K01918);PITA_29741(PITA_29741|K09680)	http://www.kegg.jp/kegg-bin/show_pathway?map00770/K00053%09%23FFFFFF,red/K01431%09%23FFFFFF,red/K09680%09%23FFFFFF,red/K01653%09%23FFFFFF,red/K01918%09%23FFFFFF,red
ko00603	Glycosphingolipid biosynthesis - globo and isoglobo series	Metabolism	Glycan biosynthesis and metabolism	5	68	0.0874448	0.302934	PITA_06466(PITA_06466|K01988);PITA_08860(PITA_08860|K12373);PITA_10414(PITA_10414|K07407);PITA_16947(PITA_16947|K12373);PITA_50364(PITA_50364|K07407)	http://www.kegg.jp/kegg-bin/show_pathway?map00603/K01988%09%23FFFFFF,red/K12373%09%23FFFFFF,red/K07407%09%23FFFFFF,red
ko00500	Starch and sucrose metabolism	Metabolism	Carbohydrate metabolism	24	532	0.116144	0.386521	PITA_15370(PITA_15370|K01176);PITA_07159(PITA_07159|K01176);PITA_47810(PITA_47810|K01188);PITA_48694(PITA_48694|K01188);PITA_44888(PITA_44888|K16055);PITA_24667(PITA_24667|K01187);PITA_51701(PITA_51701|K01087);PITA_50298(PITA_50298|K01087);PITA_36871(PITA_36871|K01187);PITA_41069(PITA_41069|K05349);PITA_43102(PITA_43102|K01087);PITA_13221(PITA_13221|K16055);PITA_10586(PITA_10586|K00695);PITA_3725…	http://www.kegg.jp/kegg-bin/show_pathway?map00500/K01176%09%23FFFFFF,red/K01188%09%23FFFFFF,red/K16055%09%23FFFFFF,red/K01187%09%23FFFFFF,red/K01087%09%23FFFFFF,red/K05349%09%23FFFFFF,red/K00695%09%23FFFFFF,red/K00844%09%23FFFFFF,red/K00847%09%23FFFFFF,red/K01177%09%23FFFFFF,red/K01193%09%23FFFFFF,red
ko00940	Phenylpropanoid biosynthesis	Metabolism	Biosynthesis of other secondary metabolites	42	1003	0.119543	0.386521	PITA_48672(PITA_48672|K00430);PITA_07523(PITA_07523|K00430);PITA_46887(PITA_46887|K00430);PITA_47623(PITA_47623|K00430);PITA_04632(PITA_04632|K00430);PITA_44729(PITA_44729|K00430);PITA_38559(PITA_38559|K13066);PITA_34115(PITA_34115|K13066);PITA_10976(PITA_10976|K00083);PITA_39549(PITA_39549|K00083);PITA_20803(PITA_20803|K00430);PITA_47810(PITA_47810|K01188);PITA_48694(PITA_48694|K01188);PITA_3821…	http://www.kegg.jp/kegg-bin/show_pathway?map00940/K00430%09%23FFFFFF,red/K13066%09%23FFFFFF,red/K00083%09%23FFFFFF,red/K01188%09%23FFFFFF,red/K05349%09%23FFFFFF,red/K12355%09%23FFFFFF,red/K01904%09%23FFFFFF,red/K00588%09%23FFFFFF,red
ko00290	Valine, leucine and isoleucine biosynthesis	Metabolism	Amino acid metabolism	3	36	0.128726	0.402786	PITA_26348(PITA_26348|K00053);PITA_34264(PITA_34264|K01653);PITA_46286(PITA_46286|K01649)	http://www.kegg.jp/kegg-bin/show_pathway?map00290/K00053%09%23FFFFFF,red/K01653%09%23FFFFFF,red/K01649%09%23FFFFFF,red
ko00051	Fructose and mannose metabolism	Metabolism	Carbohydrate metabolism	7	136	0.195435	0.592412	PITA_13365(PITA_13365|K00850);PITA_38204(PITA_38204|K00844);PITA_08870(PITA_08870|K00844);PITA_00797(PITA_00797|K00847);PITA_12753(PITA_12753|K00008);PITA_46078(PITA_46078|K01805);PITA_44565(PITA_44565|K00008)	http://www.kegg.jp/kegg-bin/show_pathway?map00051/K00850%09%23FFFFFF,red/K00844%09%23FFFFFF,red/K00847%09%23FFFFFF,red/K00008%09%23FFFFFF,red/K01805%09%23FFFFFF,red
ko00904	Diterpenoid biosynthesis	Metabolism	Metabolism of terpenoids and polyketides	11	240	0.215143	0.632391	PITA_09277(PITA_09277|K04120);PITA_12810(PITA_12810|K16086);PITA_43878(PITA_43878|K04120);PITA_39673(PITA_39673|K04120);PITA_12758(PITA_12758|K04120);PITA_41452(PITA_41452|K04120);PITA_47353(PITA_47353|K04120);PITA_16582(PITA_16582|K04125);PITA_51734(PITA_51734|K04120);PITA_07680(PITA_07680|K04120);PITA_28077(PITA_28077|K04120)	http://www.kegg.jp/kegg-bin/show_pathway?map00904/K04120%09%23FFFFFF,red/K16086%09%23FFFFFF,red/K04125%09%23FFFFFF,red
ko00960	Tropane, piperidine and pyridine alkaloid biosynthesis	Metabolism	Biosynthesis of other secondary metabolites	4	70	0.226025	0.632648	PITA_01503(PITA_01503|K00276);PITA_14892(PITA_14892|K14454);PITA_48262(PITA_48262|K00276);PITA_47471(PITA_47471|K00276)	http://www.kegg.jp/kegg-bin/show_pathway?map00960/K00276%09%23FFFFFF,red/K14454%09%23FFFFFF,red
ko00860	Porphyrin metabolism	Metabolism	Metabolism of cofactors and vitamins	4	72	0.241056	0.632648	PITA_24269(PITA_24269|K01749);PITA_14685(PITA_14685|K00510);PITA_24171(PITA_24171|K00231);PITA_19497(PITA_19497|K02492)	http://www.kegg.jp/kegg-bin/show_pathway?map00860/K01749%09%23FFFFFF,red/K00510%09%23FFFFFF,red/K00231%09%23FFFFFF,red/K02492%09%23FFFFFF,red
ko00950	Isoquinoline alkaloid biosynthesis	Metabolism	Biosynthesis of other secondary metabolites	4	72	0.241056	0.632648	PITA_01503(PITA_01503|K00276);PITA_14892(PITA_14892|K14454);PITA_48262(PITA_48262|K00276);PITA_47471(PITA_47471|K00276)	http://www.kegg.jp/kegg-bin/show_pathway?map00950/K00276%09%23FFFFFF,red/K14454%09%23FFFFFF,red
ko00730	Thiamine metabolism	Metabolism	Metabolism of cofactors and vitamins	2	27	0.241342	0.632648	PITA_04639(PITA_04639|K01662);PITA_45797(PITA_45797|K01662)	http://www.kegg.jp/kegg-bin/show_pathway?map00730/K01662%09%23FFFFFF,red
ko00620	Pyruvate metabolism	Metabolism	Carbohydrate metabolism	12	275	0.250444	0.632648	PITA_10182(PITA_10182|K00121);PITA_21640(PITA_21640|K00029);PITA_15768(PITA_15768|K01638);PITA_20987(PITA_20987|K01895);PITA_23486(PITA_23486|K01895);PITA_14205(PITA_14205|K18857);PITA_13058(PITA_13058|K18857);PITA_47429(PITA_47429|K01610);PITA_35775(PITA_35775|K18857);PITA_14394(PITA_14394|K01610);PITA_46286(PITA_46286|K01649);PITA_20337(PITA_20337|K18857)	http://www.kegg.jp/kegg-bin/show_pathway?map00620/K00121%09%23FFFFFF,red/K00029%09%23FFFFFF,red/K01638%09%23FFFFFF,red/K01895%09%23FFFFFF,red/K18857%09%23FFFFFF,red/K01610%09%23FFFFFF,red/K01649%09%23FFFFFF,red
ko00740	Riboflavin metabolism	Metabolism	Metabolism of cofactors and vitamins	2	28	0.254364	0.632648	PITA_26161(PITA_26161|K14652);PITA_25325(PITA_25325|K14652)	http://www.kegg.jp/kegg-bin/show_pathway?map00740/K14652%09%23FFFFFF,red
ko00531	Glycosaminoglycan degradation	Metabolism	Glycan biosynthesis and metabolism	2	29	0.2674	0.645607	PITA_08860(PITA_08860|K12373);PITA_16947(PITA_16947|K12373)	http://www.kegg.jp/kegg-bin/show_pathway?map00531/K12373%09%23FFFFFF,red
ko00601	Glycosphingolipid biosynthesis - lacto and neolacto series	Metabolism	Glycan biosynthesis and metabolism	1	9	0.272885	0.645607	PITA_06466(PITA_06466|K01988)	http://www.kegg.jp/kegg-bin/show_pathway?map00601/K01988%09%23FFFFFF,red
ko00240	Pyrimidine metabolism	Metabolism	Nucleotide metabolism	6	128	0.286662	0.646656	PITA_13123(PITA_13123|K16904);PITA_45118(PITA_45118|K01937);PITA_31839(PITA_31839|K01431);PITA_44770(PITA_44770|K14641);PITA_43631(PITA_43631|K03787);PITA_46723(PITA_46723|K00940)	http://www.kegg.jp/kegg-bin/show_pathway?map00240/K16904%09%23FFFFFF,red/K01937%09%23FFFFFF,red/K01431%09%23FFFFFF,red/K14641%09%23FFFFFF,red/K03787%09%23FFFFFF,red/K00940%09%23FFFFFF,red
ko00908	Zeatin biosynthesis	Metabolism	Metabolism of terpenoids and polyketides	6	128	0.286662	0.646656	PITA_19822(PITA_19822|K13496);PITA_33083(PITA_33083|K00279);PITA_09352(PITA_09352|K13496);PITA_29346(PITA_29346|K13495);PITA_24383(PITA_24383|K13495);PITA_24950(PITA_24950|K13495)	http://www.kegg.jp/kegg-bin/show_pathway?map00908/K13496%09%23FFFFFF,red/K00279%09%23FFFFFF,red/K13495%09%23FFFFFF,red
ko01040	Biosynthesis of unsaturated fatty acids	Metabolism	Lipid metabolism	4	83	0.326795	0.707139	PITA_35521(PITA_35521|K00232);PITA_11129(PITA_11129|K07513);PITA_17921(PITA_17921|K00232);PITA_11026(PITA_11026|K00232)	http://www.kegg.jp/kegg-bin/show_pathway?map01040/K00232%09%23FFFFFF,red/K07513%09%23FFFFFF,red
ko00130	Ubiquinone and other terpenoid-quinone biosynthesis	Metabolism	Metabolism of cofactors and vitamins	7	161	0.328054	0.707139	PITA_51400(PITA_51400|K01904);PITA_02893(PITA_02893|K01904);PITA_28822(PITA_28822|K03809);PITA_29315(PITA_29315|K01904);PITA_06106(PITA_06106|K12501);PITA_40102(PITA_40102|K01904);PITA_10772(PITA_10772|K01904)	http://www.kegg.jp/kegg-bin/show_pathway?map00130/K01904%09%23FFFFFF,red/K03809%09%23FFFFFF,red/K12501%09%23FFFFFF,red
ko00030	Pentose phosphate pathway	Metabolism	Carbohydrate metabolism	7	163	0.339351	0.714483	PITA_35511(PITA_35511|K00616);PITA_13365(PITA_13365|K00850);PITA_15563(PITA_15563|K00852);PITA_27052(PITA_27052|K00036);PITA_13178(PITA_13178|K00036);PITA_11941(PITA_11941|K00852);PITA_44200(PITA_44200|K00616)	http://www.kegg.jp/kegg-bin/show_pathway?map00030/K00616%09%23FFFFFF,red/K00850%09%23FFFFFF,red/K00852%09%23FFFFFF,red/K00036%09%23FFFFFF,red
ko00300	Lysine biosynthesis	Metabolism	Amino acid metabolism	1	12	0.346193	0.714483	PITA_12519(PITA_12519|K00928)	http://www.kegg.jp/kegg-bin/show_pathway?map00300/K00928%09%23FFFFFF,red
ko00591	Linoleic acid metabolism	Metabolism	Lipid metabolism	6	148	0.410394	0.818888	PITA_06343(PITA_06343|K00454);PITA_24456(PITA_24456|K15718);PITA_27995(PITA_27995|K15718);PITA_29870(PITA_29870|K15718);PITA_04689(PITA_04689|K15718);PITA_34078(PITA_34078|K15718)	http://www.kegg.jp/kegg-bin/show_pathway?map00591/K00454%09%23FFFFFF,red/K15718%09%23FFFFFF,red
ko00790	Folate biosynthesis	Metabolism	Metabolism of cofactors and vitamins	3	67	0.413665	0.818888	PITA_26161(PITA_26161|K14652);PITA_39142(PITA_39142|K13950);PITA_25325(PITA_25325|K14652)	http://www.kegg.jp/kegg-bin/show_pathway?map00790/K14652%09%23FFFFFF,red/K13950%09%23FFFFFF,red
ko00997	Biosynthesis of various secondary metabolites - part 3	Metabolism	Biosynthesis of other secondary metabolites	1	16	0.432592	0.827931	PITA_22674(PITA_22674|K00789)	http://www.kegg.jp/kegg-bin/show_pathway?map00997/K00789%09%23FFFFFF,red
ko00430	Taurine and hypotaurine metabolism	Metabolism	Metabolism of other amino acids	3	70	0.441535	0.827931	PITA_11040(PITA_11040|K10712);PITA_46351(PITA_46351|K10712);PITA_32959(PITA_32959|K18592)	http://www.kegg.jp/kegg-bin/show_pathway?map00430/K10712%09%23FFFFFF,red/K18592%09%23FFFFFF,red
ko00965	Betalain biosynthesis	Metabolism	Biosynthesis of other secondary metabolites	2	43	0.443839	0.827931	PITA_32240(PITA_32240|K15777);PITA_51733(PITA_51733|K00545)	http://www.kegg.jp/kegg-bin/show_pathway?map00965/K15777%09%23FFFFFF,red/K00545%09%23FFFFFF,red
ko04070	Phosphatidylinositol signaling system	Environmental Information Processing	Signal transduction	4	99	0.453057	0.82918	PITA_04421(PITA_04421|K01110);PITA_29625(PITA_29625|K00981);PITA_05457(PITA_05457|K13024);PITA_39345(PITA_39345|K13024)	http://www.kegg.jp/kegg-bin/show_pathway?map04070/K01110%09%23FFFFFF,red/K00981%09%23FFFFFF,red/K13024%09%23FFFFFF,red
ko00250	Alanine, aspartate and glutamate metabolism	Metabolism	Amino acid metabolism	6	157	0.466071	0.837202	PITA_35984(PITA_35984|K01915);PITA_14892(PITA_14892|K14454);PITA_48687(PITA_48687|K13051);PITA_11710(PITA_11710|K01953);PITA_02812(PITA_02812|K00827);PITA_21764(PITA_21764|K00262)	http://www.kegg.jp/kegg-bin/show_pathway?map00250/K01915%09%23FFFFFF,red/K14454%09%23FFFFFF,red/K13051%09%23FFFFFF,red/K01953%09%23FFFFFF,red/K00827%09%23FFFFFF,red/K00262%09%23FFFFFF,red
ko00360	Phenylalanine metabolism	Metabolism	Amino acid metabolism	4	108	0.520851	0.904028	PITA_01503(PITA_01503|K00276);PITA_14892(PITA_14892|K14454);PITA_48262(PITA_48262|K00276);PITA_47471(PITA_47471|K00276)	http://www.kegg.jp/kegg-bin/show_pathway?map00360/K00276%09%23FFFFFF,red/K14454%09%23FFFFFF,red
ko00660	C5-Branched dibasic acid metabolism	Metabolism	Carbohydrate metabolism	1	21	0.524744	0.904028	PITA_34264(PITA_34264|K01653)	http://www.kegg.jp/kegg-bin/show_pathway?map00660/K01653%09%23FFFFFF,red
ko00020	Citrate cycle (TCA cycle)	Metabolism	Carbohydrate metabolism	5	139	0.533377	0.904028	PITA_47429(PITA_47429|K01610);PITA_14394(PITA_14394|K01610);PITA_45286(PITA_45286|K01647);PITA_41233(PITA_41233|K01681);PITA_13847(PITA_13847|K01681)	http://www.kegg.jp/kegg-bin/show_pathway?map00020/K01610%09%23FFFFFF,red/K01647%09%23FFFFFF,red/K01681%09%23FFFFFF,red
ko00710	Carbon fixation in photosynthetic organisms	Metabolism	Energy metabolism	8	228	0.540553	0.904028	PITA_21640(PITA_21640|K00029);PITA_14892(PITA_14892|K14454);PITA_04179(PITA_04179|K00927);PITA_47429(PITA_47429|K01610);PITA_45043(PITA_45043|K00927);PITA_39227(PITA_39227|K00134);PITA_14394(PITA_14394|K01610);PITA_09129(PITA_09129|K00927)	http://www.kegg.jp/kegg-bin/show_pathway?map00710/K00029%09%23FFFFFF,red/K14454%09%23FFFFFF,red/K00927%09%23FFFFFF,red/K01610%09%23FFFFFF,red/K00134%09%23FFFFFF,red
ko00944	Flavone and flavonol biosynthesis	Metabolism	Biosynthesis of other secondary metabolites	2	53	0.554732	0.912017	PITA_08693(PITA_08693|K05280);PITA_30654(PITA_30654|K05280)	http://www.kegg.jp/kegg-bin/show_pathway?map00944/K05280%09%23FFFFFF,red
ko00513	Various types of N-glycan biosynthesis	Metabolism	Glycan biosynthesis and metabolism	2	59	0.613365	0.964023	PITA_08860(PITA_08860|K12373);PITA_16947(PITA_16947|K12373)	http://www.kegg.jp/kegg-bin/show_pathway?map00513/K12373%09%23FFFFFF,red
ko00190	Oxidative phosphorylation	Metabolism	Energy metabolism	5	154	0.624715	0.964023	PITA_45974(PITA_45974|K01507);PITA_51219(PITA_51219|K02267);PITA_46256(PITA_46256|K03941);PITA_21681(PITA_21681|K01507);PITA_06511(PITA_06511|K01507)	http://www.kegg.jp/kegg-bin/show_pathway?map00190/K01507%09%23FFFFFF,red/K02267%09%23FFFFFF,red/K03941%09%23FFFFFF,red
ko00460	Cyanoamino acid metabolism	Metabolism	Metabolism of other amino acids	7	216	0.6288	0.964023	PITA_47810(PITA_47810|K01188);PITA_48694(PITA_48694|K01188);PITA_41069(PITA_41069|K05349);PITA_48687(PITA_48687|K13051);PITA_37252(PITA_37252|K05349);PITA_46226(PITA_46226|K13034);PITA_32959(PITA_32959|K18592)	http://www.kegg.jp/kegg-bin/show_pathway?map00460/K01188%09%23FFFFFF,red/K05349%09%23FFFFFF,red/K13051%09%23FFFFFF,red/K13034%09%23FFFFFF,red/K18592%09%23FFFFFF,red
ko00561	Glycerolipid metabolism	Metabolism	Lipid metabolism	6	186	0.631687	0.964023	PITA_14317(PITA_14317|K01054);PITA_07748(PITA_07748|K13519);PITA_10414(PITA_10414|K07407);PITA_50364(PITA_50364|K07407);PITA_44414(PITA_44414|K13519);PITA_18090(PITA_18090|K13506)	http://www.kegg.jp/kegg-bin/show_pathway?map00561/K01054%09%23FFFFFF,red/K13519%09%23FFFFFF,red/K07407%09%23FFFFFF,red/K13506%09%23FFFFFF,red
ko00330	Arginine and proline metabolism	Metabolism	Amino acid metabolism	5	156	0.636057	0.964023	PITA_19203(PITA_19203|K00819);PITA_14892(PITA_14892|K14454);PITA_32391(PITA_32391|K00819);PITA_02736(PITA_02736|K01583);PITA_19969(PITA_19969|K00318)	http://www.kegg.jp/kegg-bin/show_pathway?map00330/K00819%09%23FFFFFF,red/K14454%09%23FFFFFF,red/K01583%09%23FFFFFF,red/K00318%09%23FFFFFF,red
ko00600	Sphingolipid metabolism	Metabolism	Lipid metabolism	4	133	0.68437	0.999998	PITA_10799(PITA_10799|K00654);PITA_10414(PITA_10414|K07407);PITA_50613(PITA_50613|K17108);PITA_50364(PITA_50364|K07407)	http://www.kegg.jp/kegg-bin/show_pathway?map00600/K00654%09%23FFFFFF,red/K07407%09%23FFFFFF,red/K17108%09%23FFFFFF,red
ko00760	Nicotinate and nicotinamide metabolism	Metabolism	Metabolism of cofactors and vitamins	1	35	0.710758	0.999998	PITA_43631(PITA_43631|K03787)	http://www.kegg.jp/kegg-bin/show_pathway?map00760/K03787%09%23FFFFFF,red
ko04146	Peroxisome	Cellular Processes	Transport and catabolism	8	266	0.711533	0.999998	PITA_02313(PITA_02313|K01897);PITA_35521(PITA_35521|K00232);PITA_34429(PITA_34429|K11517);PITA_11129(PITA_11129|K07513);PITA_01540(PITA_01540|K13347);PITA_03639(PITA_03639|K01897);PITA_17921(PITA_17921|K00232);PITA_11026(PITA_11026|K00232)	http://www.kegg.jp/kegg-bin/show_pathway?map04146/K01897%09%23FFFFFF,red/K00232%09%23FFFFFF,red/K11517%09%23FFFFFF,red/K07513%09%23FFFFFF,red/K13347%09%23FFFFFF,red
ko00900	Terpenoid backbone biosynthesis	Metabolism	Metabolism of terpenoids and polyketides	7	262	0.810682	0.999998	PITA_06982(PITA_06982|K00938);PITA_28740(PITA_28740|K12742);PITA_20585(PITA_20585|K13789);PITA_16218(PITA_16218|K12742);PITA_28724(PITA_28724|K12742);PITA_04639(PITA_04639|K01662);PITA_45797(PITA_45797|K01662)	http://www.kegg.jp/kegg-bin/show_pathway?map00900/K00938%09%23FFFFFF,red/K12742%09%23FFFFFF,red/K13789%09%23FFFFFF,red/K01662%09%23FFFFFF,red
ko00400	Phenylalanine, tyrosine and tryptophan biosynthesis	Metabolism	Amino acid metabolism	4	161	0.815923	0.999998	PITA_14892(PITA_14892|K14454);PITA_40857(PITA_40857|K05359);PITA_08454(PITA_08454|K00800);PITA_30425(PITA_30425|K01657)	http://www.kegg.jp/kegg-bin/show_pathway?map00400/K14454%09%23FFFFFF,red/K05359%09%23FFFFFF,red/K00800%09%23FFFFFF,red/K01657%09%23FFFFFF,red
ko03060	Protein export	Genetic Information Processing	Folding, sorting and degradation	3	126	0.819066	0.999998	PITA_31371(PITA_31371|K09490);PITA_34613(PITA_34613|K10956);PITA_32277(PITA_32277|K03100)	http://www.kegg.jp/kegg-bin/show_pathway?map03060/K09490%09%23FFFFFF,red/K10956%09%23FFFFFF,red/K03100%09%23FFFFFF,red
ko00100	Steroid biosynthesis	Metabolism	Lipid metabolism	1	50	0.830199	0.999998	PITA_07683(PITA_07683|K01052)	http://www.kegg.jp/kegg-bin/show_pathway?map00100/K01052%09%23FFFFFF,red
ko00380	Tryptophan metabolism	Metabolism	Amino acid metabolism	4	168	0.840712	0.999998	PITA_38559(PITA_38559|K13066);PITA_34115(PITA_34115|K13066);PITA_36516(PITA_36516|K13066);PITA_01168(PITA_01168|K13066)	http://www.kegg.jp/kegg-bin/show_pathway?map00380/K13066%09%23FFFFFF,red
ko00230	Purine metabolism	Metabolism	Nucleotide metabolism	4	176	0.865555	0.999998	PITA_44770(PITA_44770|K14641);PITA_18937(PITA_18937|K13811);PITA_43631(PITA_43631|K03787);PITA_46723(PITA_46723|K00940)	http://www.kegg.jp/kegg-bin/show_pathway?map00230/K14641%09%23FFFFFF,red/K13811%09%23FFFFFF,red/K03787%09%23FFFFFF,red/K00940%09%23FFFFFF,red
ko00565	Ether lipid metabolism	Metabolism	Lipid metabolism	2	101	0.871016	0.999998	PITA_07748(PITA_07748|K13519);PITA_44414(PITA_44414|K13519)	http://www.kegg.jp/kegg-bin/show_pathway?map00565/K13519%09%23FFFFFF,red
ko00750	Vitamin B6 metabolism	Metabolism	Metabolism of cofactors and vitamins	1	60	0.880991	0.999998	PITA_28978(PITA_28978|K06215)	http://www.kegg.jp/kegg-bin/show_pathway?map00750/K06215%09%23FFFFFF,red
ko04136	Autophagy - other	Cellular Processes	Transport and catabolism	1	61	0.885149	0.999998	PITA_06588(PITA_06588|K08331)	http://www.kegg.jp/kegg-bin/show_pathway?map04136/K08331%09%23FFFFFF,red
ko00450	Selenocompound metabolism	Metabolism	Metabolism of other amino acids	1	65	0.900378	0.999998	PITA_18937(PITA_18937|K13811)	http://www.kegg.jp/kegg-bin/show_pathway?map00450/K13811%09%23FFFFFF,red
ko00040	Pentose and glucuronate interconversions	Metabolism	Carbohydrate metabolism	16	609	0.905105	0.999998	PITA_10240(PITA_10240|K01728);PITA_47715(PITA_47715|K01051);PITA_10551(PITA_10551|K01728);PITA_18458(PITA_18458|K01728);PITA_08856(PITA_08856|K01728);PITA_16073(PITA_16073|K01728);PITA_49158(PITA_49158|K01051);PITA_49505(PITA_49505|K01728);PITA_24482(PITA_24482|K01728);PITA_12753(PITA_12753|K00008);PITA_14989(PITA_14989|K01728);PITA_20972(PITA_20972|K01051);PITA_46078(PITA_46078|K01805);PITA_4456…	http://www.kegg.jp/kegg-bin/show_pathway?map00040/K01728%09%23FFFFFF,red/K01051%09%23FFFFFF,red/K00008%09%23FFFFFF,red/K01805%09%23FFFFFF,red
ko00650	Butanoate metabolism	Metabolism	Carbohydrate metabolism	1	77	0.935002	0.999998	PITA_34264(PITA_34264|K01653)	http://www.kegg.jp/kegg-bin/show_pathway?map00650/K01653%09%23FFFFFF,red
ko04626	Plant-pathogen interaction	Organismal Systems	Environmental adaptation	21	824	0.950546	0.999998	PITA_05843(PITA_05843|K13447);PITA_45515(PITA_45515|K13457);PITA_31009(PITA_31009|K18835);PITA_51417(PITA_51417|K13447);PITA_24223(PITA_24223|K13447);PITA_47758(PITA_47758|K13429);PITA_16805(PITA_16805|K13449);PITA_25593(PITA_25593|K18875);PITA_03098(PITA_03098|K04079);PITA_40470(PITA_40470|K13456);PITA_40114(PITA_40114|K04079);PITA_41555(PITA_41555|K13459);PITA_37362(PITA_37362|K01373);PITA_0056…	http://www.kegg.jp/kegg-bin/show_pathway?map04626/K13447%09%23FFFFFF,red/K13457%09%23FFFFFF,red/K18835%09%23FFFFFF,red/K13429%09%23FFFFFF,red/K13449%09%23FFFFFF,red/K18875%09%23FFFFFF,red/K04079%09%23FFFFFF,red/K13456%09%23FFFFFF,red/K13459%09%23FFFFFF,red/K01373%09%23FFFFFF,red/K13412%09%23FFFFFF,red/K14512%09%23FFFFFF,red/K13420%09%23FFFFFF,red
ko00905	Brassinosteroid biosynthesis	Metabolism	Metabolism of terpenoids and polyketides	1	88	0.956071	0.999998	PITA_40083(PITA_40083|K15639)	http://www.kegg.jp/kegg-bin/show_pathway?map00905/K15639%09%23FFFFFF,red
ko00564	Glycerophospholipid metabolism	Metabolism	Lipid metabolism	4	231	0.96218	0.999998	PITA_29625(PITA_29625|K00981);PITA_07748(PITA_07748|K13519);PITA_44414(PITA_44414|K13519);PITA_18090(PITA_18090|K13506)	http://www.kegg.jp/kegg-bin/show_pathway?map00564/K00981%09%23FFFFFF,red/K13519%09%23FFFFFF,red/K13506%09%23FFFFFF,red
ko00945	Stilbenoid, diarylheptanoid and gingerol biosynthesis	Metabolism	Biosynthesis of other secondary metabolites	1	96	0.96697	0.999998	PITA_05017(PITA_05017|K00588)	http://www.kegg.jp/kegg-bin/show_pathway?map00945/K00588%09%23FFFFFF,red
ko00310	Lysine degradation	Metabolism	Amino acid metabolism	1	100	0.97136	0.999998	PITA_11430(PITA_11430|K14157)	http://www.kegg.jp/kegg-bin/show_pathway?map00310/K14157%09%23FFFFFF,red
ko00061	Fatty acid biosynthesis	Metabolism	Lipid metabolism	2	157	0.974886	0.999998	PITA_02313(PITA_02313|K01897);PITA_03639(PITA_03639|K01897)	http://www.kegg.jp/kegg-bin/show_pathway?map00061/K01897%09%23FFFFFF,red
ko00970	Aminoacyl-tRNA biosynthesis	Genetic Information Processing	Translation	1	118	0.984935	0.999998	PITA_34432(PITA_34432|K01873)	http://www.kegg.jp/kegg-bin/show_pathway?map00970/K01873%09%23FFFFFF,red
ko03018	RNA degradation	Genetic Information Processing	Folding, sorting and degradation	3	223	0.985214	0.999998	PITA_02801(PITA_02801|K12581);PITA_13365(PITA_13365|K00850);PITA_35325(PITA_35325|K03681)	http://www.kegg.jp/kegg-bin/show_pathway?map03018/K12581%09%23FFFFFF,red/K00850%09%23FFFFFF,red/K03681%09%23FFFFFF,red
ko04145	Phagosome	Cellular Processes	Transport and catabolism	1	147	0.994658	0.999998	PITA_34613(PITA_34613|K10956)	http://www.kegg.jp/kegg-bin/show_pathway?map04145/K10956%09%23FFFFFF,red
ko03015	mRNA surveillance pathway	Genetic Information Processing	Translation	3	266	0.995679	0.999998	PITA_33012(PITA_33012|K00565);PITA_02914(PITA_02914|K06100);PITA_42366(PITA_42366|K06100)	http://www.kegg.jp/kegg-bin/show_pathway?map03015/K00565%09%23FFFFFF,red/K06100%09%23FFFFFF,red
ko00562	Inositol phosphate metabolism	Metabolism	Carbohydrate metabolism	1	154	0.995842	0.999998	PITA_04421(PITA_04421|K01110)	http://www.kegg.jp/kegg-bin/show_pathway?map00562/K01110%09%23FFFFFF,red
ko02010	ABC transporters	Environmental Information Processing	Membrane transport	3	284	0.997456	0.999998	PITA_22525(PITA_22525|K05658);PITA_14471(PITA_14471|K05658);PITA_26228(PITA_26228|K05658)	http://www.kegg.jp/kegg-bin/show_pathway?map02010/K05658%09%23FFFFFF,red
ko00053	Ascorbate and aldarate metabolism	Metabolism	Carbohydrate metabolism	1	168	0.997482	0.999998	PITA_01872(PITA_01872|K08232)	http://www.kegg.jp/kegg-bin/show_pathway?map00053/K08232%09%23FFFFFF,red
ko04144	Endocytosis	Cellular Processes	Transport and catabolism	6	450	0.998641	0.999998	PITA_18540(PITA_18540|K12486);PITA_36454(PITA_36454|K11826);PITA_36031(PITA_36031|K12471);PITA_11423(PITA_11423|K12471);PITA_00223(PITA_00223|K12492);PITA_04892(PITA_04892|K03283)	http://www.kegg.jp/kegg-bin/show_pathway?map04144/K12486%09%23FFFFFF,red/K11826%09%23FFFFFF,red/K12471%09%23FFFFFF,red/K12492%09%23FFFFFF,red/K03283%09%23FFFFFF,red
ko03010	Ribosome	Genetic Information Processing	Translation	3	378	0.999856	0.999998	PITA_33981(PITA_33981|K02864);PITA_33485(PITA_33485|K02991);PITA_14139(PITA_14139|K02912)	http://www.kegg.jp/kegg-bin/show_pathway?map03010/K02864%09%23FFFFFF,red/K02991%09%23FFFFFF,red/K02912%09%23FFFFFF,red
ko04120	Ubiquitin mediated proteolysis	Genetic Information Processing	Folding, sorting and degradation	10	789	0.999977	0.999998	PITA_17122(PITA_17122|K10144);PITA_38232(PITA_38232|K10688);PITA_18223(PITA_18223|K06689);PITA_47273(PITA_47273|K10582);PITA_32478(PITA_32478|K08770);PITA_01897(PITA_01897|K10144);PITA_45561(PITA_45561|K03364);PITA_43285(PITA_43285|K10601);PITA_38268(PITA_38268|K10576);PITA_19966(PITA_19966|K08770)	http://www.kegg.jp/kegg-bin/show_pathway?map04120/K10144%09%23FFFFFF,red/K10688%09%23FFFFFF,red/K06689%09%23FFFFFF,red/K10582%09%23FFFFFF,red/K08770%09%23FFFFFF,red/K03364%09%23FFFFFF,red/K10601%09%23FFFFFF,red/K10576%09%23FFFFFF,red
ko03040	Spliceosome	Genetic Information Processing	Transcription	4	529	0.999992	0.999998	PITA_04892(PITA_04892|K03283);PITA_02445(PITA_02445|K12836);PITA_03154(PITA_03154|K12811);PITA_19561(PITA_19561|K12834)	http://www.kegg.jp/kegg-bin/show_pathway?map03040/K03283%09%23FFFFFF,red/K12836%09%23FFFFFF,red/K12811%09%23FFFFFF,red/K12834%09%23FFFFFF,red
ko04141	Protein processing in endoplasmic reticulum	Genetic Information Processing	Folding, sorting and degradation	11	930	0.999998	0.999998	PITA_03727(PITA_03727|K13993);PITA_31371(PITA_31371|K09490);PITA_28993(PITA_28993|K13993);PITA_03098(PITA_03098|K04079);PITA_40114(PITA_40114|K04079);PITA_13517(PITA_13517|K09503);PITA_34613(PITA_34613|K10956);PITA_47441(PITA_47441|K13993);PITA_18223(PITA_18223|K06689);PITA_04892(PITA_04892|K03283);PITA_43285(PITA_43285|K10601)	http://www.kegg.jp/kegg-bin/show_pathway?map04141/K13993%09%23FFFFFF,red/K09490%09%23FFFFFF,red/K04079%09%23FFFFFF,red/K09503%09%23FFFFFF,red/K10956%09%23FFFFFF,red/K06689%09%23FFFFFF,red/K03283%09%23FFFFFF,red/K10601%09%23FFFFFF,red
