# Supplementary material for: Transcriptomic response of Pinus massoniana to infection stress from the pine wood nematode Bursaphelenchus xylophilus
Source: Stress Biol. 2023 Nov 22;3(1):50. doi: 10.1007/s44154-023-00131-z (PMC10665292; doi:10.1007/s44154-023-00131-z)
Supplement: Supplementary file 4 — Additional file 4. [file 44154_2023_131_MOESM4_ESM.xlsx]

## Sheet: red
	T0h_1.fpkm	T0h_2.fpkm	T0h_3.fpkm	T6h_1.fpkm	T6h_2.fpkm	T6h_3.fpkm	T24h_1.fpkm	T24h_2.fpkm	T24h_3.fpkm	T120h_1.fpkm	T120h_2.fpkm	T120h_3.fpkm
PITA_28479	4.53937	4.13741	8.52708	1.31004	0.29358	5.97091	2.42925	4.6072	5.14266	5.15008	7.88263	8.16123
PITA_30250	5.44757	6.32686	6.54438	2.38269	2.20182	4.08088	4.25615	3.7409	1.40144	5.2513	7.18148	7.48859
PITA_32479	4.59002	4.81296	5.55595	5.87352	8.2742	8.58535	7.28767	8.03022	6.78518	4.12084	2.9704	3.42783
PITA_07395	2.62952	2.11238	1.79901	0	0	0	1.62578	0.404661	1.19659	3.43667	4.03058	3.715
PITA_02285	0.309968	1.54573	1.10138	6.33345	6.29192	3.57042	5.62759	2.16675	2.48853	2.21168	0.577456	0
PITA_00102	2.84363	1.7131	3.32402	5.79434	6.66874	4.56409	2.49695	3.95821	5.36174	4.60919	1.66462	1.78306
PITA_30835	0.916214	0.916947	1.15934	3.96444	4.21097	3.96751	3.07457	2.94689	3.13087	1.68492	0.221106	0
PITA_36031	3.6023	3.45384	3.34551	1.57222	1.74645	1.47046	3.46173	2.64043	2.26248	5.16374	5.56655	6.55759
PITA_22919	4.81799	5.15305	5.18428	6.70332	6.58056	5.34098	4.66799	6.90398	8.53489	7.55824	3.67482	3.48093
PITA_15984	6.23018	4.99617	5.5026	10.0438	8.65153	8.19513	7.09942	6.3036	7.27021	7.44215	5.18802	3.99208
PITA_40602	2.30073	1.74794	1.70152	4.16935	4.96952	5.2174	4.16174	3.39653	4.51911	1.99116	1.05332	0
PITA_13781	9.5648	9.67739	8.96782	7.8449	6.88917	8.04475	8.35595	6.81998	6.01669	6.86094	9.51296	9.4745
PITA_33836	1.857	0	0.738578	4.05157	5.36911	4.85144	3.24942	2.32212	1.57482	2.65511	1.0546	0
PITA_14941	1.91056	1.25173	0.841084	5.47818	6.07092	3.32633	2.34707	4.61683	5.90023	1.85347	1.7079	0
PITA_07268	6.22702	5.13324	5.11955	7.47266	7.78178	6.8073	5.07307	7.53436	7.64973	6.50937	4.2638	4.14687
PITA_15771	5.39661	4.24657	5.12477	2.29055	1.78444	2.95168	3.78182	4.38628	2.66689	4.03967	6.08193	6.81766
PITA_08153	8.9834	8.86421	9.10841	6.85214	7.31988	7.20042	7.68691	6.20968	5.38123	7.43545	9.12939	8.6905
PITA_49663	1.30135	1.62973	1.20168	2.57675	2.88453	1.7308	1.2863	3.19547	3.42089	0.136301	0.147202	0
PITA_00112	1.62185	1.22472	1.35645	2.6266	3.19159	5.28216	3.19623	1.79483	0.588757	2.95362	0.383799	0.213114
PITA_07865	2.38561	2.68049	2.26443	3.07479	3.99944	4.60225	4.00696	3.6787	2.13509	1.26071	1.41411	0.275984
PITA_45462	4.54957	4.46659	4.50997	7.35748	7.36911	7.39422	5.88865	5.7159	6.00141	5.54287	4.49187	3.2587
PITA_48808	8.15008	7.11995	8.19059	5.66896	5.71932	6.42762	5.68848	4.88119	4.26278	5.41153	9.25735	10.0016
PITA_32368	9.69205	8.61579	8.1854	11.1764	11.2661	10.4056	7.57541	9.16203	9.39657	8.82207	6.2349	7.38637
PITA_12271	4.18435	5.57172	5.81391	3.00258	1.77059	2.87733	3.81917	3.76942	4.0853	4.58581	5.14573	5.99824
PITA_02876	4.07748	4.07895	3.42768	5.71849	5.82635	4.85021	3.13795	5.20905	5.24485	4.28801	2.64203	3.05335
PITA_28724	0.109406	0.211308	0.104756	2.26787	3.15461	3.42365	0.80757	1.04633	2.07394	1.31752	1.47494	0
PITA_46321	1.80336	0.501316	1.13113	3.35727	5.64225	4.43249	2.54373	2.41062	0.555627	1.12389	0	0
PITA_38335	4.91641	5.36669	4.87103	6.4996	6.31891	6.52229	5.25223	6.30947	6.48127	4.29357	3.88413	3.76625
PITA_07279	6.17121	6.98437	6.56382	4.43782	4.70217	5.39087	5.601	4.34541	4.5426	5.0106	7.36241	7.56927
PITA_23016	1.21111	1.13546	0.296997	1.18527	3.09493	2.65555	0.590751	2.20361	2.04006	0	0	0
PITA_09095	3.69909	4.77511	4.31245	2.86933	1.25683	4.00494	4.15703	3.58061	2.41363	2.65204	5.8681	5.94049
PITA_18526	3.90519	5.65762	5.40403	4.95075	7.23212	6.51219	5.80867	4.21623	6.93184	4.32875	4.25021	1.92233
PITA_38892	6.46906	6.03342	6.30378	8.61159	8.63121	8.69401	7.36509	7.16486	7.40698	7.22251	6.20871	4.93132
PITA_20073	2.21616	0	2.1654	0	0.219093	0.586981	0	0.220213	1.28433	2.05431	3.11295	3.41868
PITA_51570	7.23797	6.45167	6.34359	8.66286	8.21147	7.94202	6.47398	8.31456	8.32136	7.08752	5.29405	5.56824
PITA_30026	6.56396	6.3369	6.38552	7.62475	7.67405	8.18317	7.39186	7.37601	5.99765	5.79868	4.83186	4.10896
PITA_38904	1.90398	1.18086	1.77398	4.24673	5.77298	6.35862	1.87916	1.86117	3.52439	3.26178	3.06435	0
PITA_18588	5.02157	5.23368	4.19787	5.23047	6.19899	6.42173	7.15329	5.59975	4.40771	6.63007	5.12029	3.96373
PITA_12634	1.97527	2.09778	1.57458	0.586165	0.777055	0.447987	0	2.01779	1.8229	3.00436	3.16501	2.58377
PITA_18823	1.2786	2.14606	2.68993	0.351962	1.86994	0.928442	1.77157	0	1.19618	2.95479	3.45379	3.88426
PITA_43126	5.17251	6.14844	5.81312	6.87951	7.5709	7.53425	6.57792	6.94403	7.68323	5.90483	4.43912	4.91903
PITA_21727	7.19507	7.67773	6.50551	8.96405	9.67699	8.91031	8.2105	7.52661	8.25734	7.23923	5.34475	3.39555
PITA_15288	6.03456	4.99606	6.52247	7.2271	6.39481	5.79564	7.09231	6.92939	7.0826	5.05889	4.19908	3.77081
PITA_27029	0.385837	0.205986	1.11931	2.19044	3.10636	1.38867	1.09459	2.12056	1.77798	1.45546	0	0
PITA_14619	1.36495	0.705713	0	2.48009	2.19716	1.73495	0.415163	0.987921	0	1.1335	0	0
PITA_06631	1.87085	1.87199	1.04939	2.88135	3.01603	2.96197	1.02572	3.14663	2.05879	1.81435	1.51957	0.378575
PITA_12053	3.51924	4.65969	4.2706	6.47226	5.75683	6.21516	4.82168	5.96799	5.52586	4.79887	4.13032	2.56765
PITA_43047	4.12753	3.64188	3.88216	5.6659	5.68094	5.47537	4.39236	5.28452	5.6121	3.91432	4.02341	2.8557
PITA_18117	1.08424	2.1778	2.83177	0.827969	1.9314	3.18732	2.34031	1.22135	1.58142	2.96734	3.39658	3.28611
PITA_06971	2.19946	2.8369	3.38483	3.27829	5.00574	4.85665	3.18254	3.89325	4.0225	2.39339	2.36475	1.46804
PITA_03645	3.99702	3.89281	3.33825	6.23998	5.24017	5.61931	5.74439	4.58683	4.56944	5.33701	4.92949	3.08361
PITA_43676	7.43462	3.91054	4.54915	0.2777	0.294719	1.25567	0.300815	0.934765	0.58113	0.871917	5.42867	8.23196
PITA_26878	7.44362	8.39059	8.50571	5.673	7.09336	6.77345	7.84551	6.36703	6.98806	8.20848	8.97215	9.24024
PITA_40233	4.9578	4.42656	4.32558	6.14761	6.35969	6.48591	5.07903	6.32671	5.92943	4.64059	4.6144	3.36495
PITA_09039	4.85148	5.67236	5.45467	6.63544	6.7867	5.71817	5.99472	6.57873	6.62957	5.6227	4.93863	3.91443
PITA_16599	1.69172	2.38338	2.26018	3.26947	3.67719	3.73289	2.22379	2.84526	2.45635	0.555272	1.18419	1.2198
PITA_49478	4.36942	3.90094	3.27231	5.46054	5.20522	4.84612	3.8409	5.01177	4.04525	3.9292	2.73839	2.46051
PITA_19520	6.58983	6.48608	7.04512	4.66638	4.34484	5.34267	5.44141	5.28503	5.02829	6.2041	8.10349	7.4555
PITA_21226	6.16588	7.13277	7.23487	6.32345	6.08761	5.29959	7.87597	5.17256	7.0604	7.26075	8.44055	7.12094
PITA_29989	2.22428	2.43619	2.38216	4.45894	4.76629	4.93829	3.28452	3.01207	3.95889	2.96039	2.19621	0.989066
PITA_43569	7.37889	7.79017	7.92395	9.57568	9.91552	10.0758	8.61942	8.76614	8.38111	8.33518	5.81974	4.36981
PITA_23131	1.6347	0.337355	1.32732	2.41517	1.39685	2.28957	0.876049	2.97135	2.2846	2.95038	1.05717	0.645739
PITA_39594	2.36946	1.35868	0.997092	1.32997	1.23091	2.19361	0.633396	2.17693	2.78588	2.15503	0.849888	0.355456
PITA_34403	2.9267	2.01834	3.66156	4.08691	3.27353	3.48395	4.38457	4.20443	4.1898	2.70773	1.8512	1.24013
PITA_18316	3.0379	3.78206	3.18919	2.01005	2.26708	2.13229	3.06656	2.52393	2.0618	3.14052	3.88999	4.38254
PITA_21162	7.80147	5.01864	7.45063	8.52994	9.11341	9.90549	8.12041	8.13158	7.77671	7.0192	3.28118	1.7645
PITA_32543	1.80967	0.39346	1.88543	2.01227	2.77223	3.44874	3.40745	2.63511	1.79976	2.0919	0.974385	0
PITA_45225	4.16643	5.15703	3.62401	5.3609	6.10636	5.80856	5.71983	4.71272	5.36611	4.86534	4.06405	2.04585
PITA_25270	2.4358	1.41943	1.91166	2.30131	2.99543	1.95975	2.89476	3.54245	3.87921	1.39647	0.502282	0.465356
PITA_08280	0.93236	0.348021	1.35788	1.79245	2.25054	1.88167	1.80698	3.60277	3.69236	2.42972	0.246775	0.572591
PITA_43606	3.38938	4.59333	4.03736	2.13193	1.6155	2.60663	2.76693	0.899031	2.1336	2.10686	4.12037	3.4812
PITA_06192	5.00857	5.60723	5.63815	4.40526	4.4675	5.07802	4.5452	3.83173	3.49707	4.13416	6.52667	6.2708
PITA_34441	0.806585	0.708859	0.470484	4.37576	2.52814	2.7216	1.61963	0.878956	2.52636	1.94031	1.00419	0.245397
PITA_30596	4.86931	3.72526	3.40179	4.9298	5.59147	4.19613	3.94533	5.76861	4.70896	4.06509	3.26814	2.57026
PITA_48807	8.02415	7.19776	7.18538	8.48097	8.13365	7.92066	6.98529	8.69298	8.70667	8.28245	6.41063	6.04216
PITA_12753	4.62031	3.70323	3.90146	2.8548	2.55618	2.06009	4.15346	3.8907	3.66157	4.61865	5.809	5.71532
PITA_32680	1.62404	1.93521	2.07406	1.42865	0.874852	0.831891	0.713428	2.23358	1.24405	2.76333	2.98139	2.74248
PITA_34557	5.17288	5.65396	4.02451	4.37993	5.52824	5.81588	4.33447	6.34443	5.5643	5.65707	3.90743	3.84565
PITA_20905	4.97354	5.7268	5.94001	3.57552	3.4753	4.97906	5.24461	3.78998	4.03648	5.36081	5.869	5.78931
PITA_11634	4.28543	6.23489	5.13042	4.78363	3.0045	5.63519	5.74233	4.32185	4.12389	5.15385	5.41279	6.0402
PITA_03869	4.88417	4.13784	4.2942	5.21683	5.78107	7.44694	6.48989	5.55632	4.65039	4.6478	1.4838	1.64241
PITA_30569	7.02836	7.82824	7.90472	6.35456	6.33202	6.76532	7.32159	6.49007	5.86486	7.6481	8.68588	8.26043
PITA_07997	0	0.641617	1.04939	1.83773	2.01375	1.74949	1.75187	1.29559	0.963409	0.339077	0.51688	0
PITA_06159	1.81687	0.881242	0.567934	1.67802	2.24518	1.72613	1.32934	2.99969	3.15406	0.84526	0.332372	0.124612
PITA_22767	5.61126	3.44214	4.5369	6.72399	5.67974	4.90642	5.84866	6.4439	4.9858	4.36979	4.63579	3.21855
PITA_47809	0.558465	1.12633	0.928847	0.754374	2.83028	2.08526	0.322028	2.22881	1.87786	0.291434	0	0
PITA_13148	1.45142	1.31531	2.22405	1.66026	2.70301	3.80217	0.837282	3.3617	2.69378	1.33668	0.593537	0.948896
PITA_39845	1.78584	1.32984	2.1511	2.12044	2.70305	1.90165	2.24285	2.89547	2.89507	0.915776	0	1.16078
PITA_15631	5.52723	5.63024	5.53559	7.82491	6.89802	8.6476	7.80563	6.1644	5.65679	7.32262	6.23176	5.43237
PITA_33691	1.56732	0.357054	0	1.39531	1.29324	2.08991	1.1291	1.29794	2.35828	1.87056	0.365163	0
PITA_27428	3.08875	2.04042	2.46236	6.26002	5.17667	4.7388	3.57223	2.44947	3.19121	3.67621	2.98879	0.941364
PITA_17521	5.16586	5.32657	5.94314	6.49128	7.43152	7.24636	6.09185	6.44769	6.18326	5.3457	4.92526	4.11802
PITA_34789	0	1.56501	0.748613	0.896556	0.941114	1.21066	1.52716	0	0	2.33441	3.23296	1.94936
PITA_23112	7.49926	6.82652	6.57939	9.48566	8.59889	8.17588	8.9312	6.34513	7.37112	7.47732	7.19727	6.95665
PITA_16578	5.87984	6.86908	7.30531	6.97287	8.31409	8.1564	6.55036	6.91882	7.87015	5.31595	6.46096	5.97935
PITA_21050	5.37351	5.03656	4.65809	5.92167	6.12871	6.49413	6.12159	5.42891	6.02696	5.03693	4.60278	4.63684
PITA_27768	7.58598	7.91769	8.40649	7.06179	6.27518	6.42414	9.04359	7.28483	7.43355	7.909	8.99057	10.0322
PITA_43709	9.86386	10.8267	10.0704	11.8993	12.4889	11.9877	10.613	11.2079	10.3098	10.4975	7.5569	8.68078
PITA_23820	2.21616	0	1.88505	1.83559	2.57827	3.33609	2.5199	2.66549	1.85864	1.87532	1.13184	0.917598
PITA_19275	3.91607	3.97674	4.08573	2.60335	2.95039	2.42966	4.26763	2.9573	1.9113	3.62019	5.03667	4.29343
PITA_03212	2.3935	2.60484	2.26439	0.615222	1.70988	1.37495	0.787482	1.89222	1.06169	1.56058	3.78904	3.65869
PITA_04635	5.1711	4.44863	4.73756	6.59911	6.67797	5.60261	3.71517	5.45576	6.20228	4.89669	4.29496	4.06645
PITA_36412	2.01864	2.22659	2.42662	3.12559	2.97967	3.11909	3.05996	3.19417	2.32314	1.60246	1.74433	0.739524
PITA_51402	2.34008	3.51475	2.97677	1.32997	1.38769	1.67793	1.21593	2.63264	2.32471	2.41735	3.19071	2.59192
PITA_16994	3.79095	3.54192	2.8125	5.00627	4.83929	4.40097	3.93907	4.27466	4.65345	4.87187	2.62699	2.15859
PITA_33745	3.48208	3.08013	3.14002	5.46913	6.93328	6.88954	4.29624	3.75187	3.75962	4.26603	2.72171	2.55383
PITA_35251	3.29934	3.63149	3.62958	2.1382	2.37041	2.68337	3.91713	2.33873	2.29322	3.43213	4.32422	3.97444
PITA_40253	0	0	0.154075	0.847622	2.25724	3.99417	1.39056	0.689888	0	1.78941	0	0.590597
PITA_47576	2.99881	3.64404	4.45388	2.82729	2.41696	3.10323	4.26964	2.955	3.56756	4.23184	4.80102	4.00026
PITA_02396	1.40427	0	2.20112	0.296206	0.314241	0.80327	0.582911	0	1.22125	1.58757	1.42814	2.65521
PITA_34499	6.24999	5.80652	5.43654	8.32023	7.74109	7.40975	7.45526	4.89	6.26436	5.86353	6.41428	6.00961
PITA_10377	2.20811	2.60275	3.41837	3.69218	4.15816	2.90643	3.04948	3.90052	4.39792	3.66216	1.84898	2.59666
PITA_38001	1.8237	1.63119	0.933949	3.1294	2.85595	2.52585	1.6858	1.81134	2.46677	1.68939	1.20414	0.689737
PITA_45451	2.97269	2.71448	2.37872	3.70264	2.81068	3.65501	2.46283	4.5842	3.05567	1.88482	1.58047	1.41338
PITA_15057	0.837479	0.135498	0.129655	0.965636	1.39397	0.8724	0.789585	1.15558	1.47585	0.128512	0.138819	0
PITA_14047	4.24102	4.44716	3.70087	2.80378	3.59368	3.24412	3.69821	2.93309	2.09158	3.59853	4.29285	4.48661
PITA_12489	3.86684	4.12291	3.88849	5.8112	6.59414	5.10196	5.46815	4.04746	4.26994	4.24587	2.09371	1.95941
PITA_34062	5.98121	6.66092	5.80121	4.94813	5.5919	5.05281	5.42875	4.9689	6.03257	6.16378	7.55208	7.66186
PITA_25192	6.12229	5.39505	5.4598	6.50768	6.31823	5.80297	5.09799	6.75429	6.59864	5.68207	4.72596	5.06202
PITA_38895	1.54917	1.96083	0.941711	1.26287	0	0	1.82703	0	0	2.06802	1.57442	2.62435
PITA_06997	5.72925	4.92346	4.53068	5.53605	5.59213	5.38681	4.46605	6.14772	6.14466	5.08974	3.61616	3.54787
PITA_30885	5.90336	5.38262	5.32031	6.62126	6.50695	6.30596	5.11526	6.44345	6.13846	5.24588	4.9552	4.72412
PITA_45589	1.24334	0.752293	2.23382	2.49482	1.12351	2.04533	1.14129	1.94284	1.94025	1.55717	0	0
PITA_15564	1.63976	1.51279	2.18272	0.329127	0	0.877902	1.92558	1.07074	1.88546	1.00154	2.17981	2.67602
PITA_22534	9.30236	8.64414	9.08234	10.0578	9.95348	9.65062	9.00283	10.2722	10.2527	10.0677	8.79761	8.6371
PITA_25236	6.22227	5.56564	5.27231	3.98523	3.38268	5.38557	5.66603	5.0548	3.50067	5.46507	6.6417	6.85307
PITA_22975	5.48918	5.783	5.4646	6.26292	6.65665	6.39199	6.83762	6.34612	5.06967	6.63087	4.67985	4.82346
PITA_36640	5.35216	5.22167	5.44327	6.52744	6.99412	6.89554	6.52928	6.33684	5.7933	6.28184	5.47121	4.5147
PITA_28952	5.07098	4.65052	5.62527	5.46804	6.29351	7.15708	5.29045	5.80556	5.21246	4.53071	3.80103	3.86943
PITA_37258	2.10668	1.8003	1.52458	2.86933	3.23957	3.52017	2.06044	2.62281	2.84795	2.95489	1.3136	1.47177
PITA_14277	3.34136	3.47078	2.91645	4.26461	4.06209	4.42104	3.70964	4.31211	2.3945	3.32688	3.1022	2.66265
PITA_17052	0.843647	0.674984	0	0.82355	1.40264	1.03456	1.63315	1.40757	0	0.460782	0.267803	0
PITA_01444	4.57102	4.67996	5.13594	3.36427	3.68135	2.9617	4.01125	4.31495	4.67251	4.47109	5.85099	5.34506
PITA_37573	1.98465	2.31925	1.30751	2.72376	2.7767	3.29626	3.0847	2.91721	1.29606	1.97199	2.05971	1.68121
PITA_06400	4.5716	5.1725	4.93283	3.42738	3.15917	4.05203	4.76349	3.94541	4.61185	4.27218	5.39703	5.73287
PITA_27046	4.63491	5.01082	5.15279	3.93931	4.05692	3.44401	5.31698	4.01324	4.36839	4.43392	6.20229	5.38735
PITA_09399	1.30606	1.71952	2.46888	1.27896	1.89069	0.602355	1.02774	2.39363	1.60281	2.28523	2.55397	2.68727
PITA_51675	1.28574	0.782255	0	1.11167	0.58097	0.325403	0	1.99694	1.5356	0.540045	0	0.598539
PITA_22240	0.590208	0.224867	0.402864	1.64243	2.22033	0.122912	1.11024	1.54977	1.67501	0.640188	0	0
PITA_46207	8.48142	8.68514	8.95609	7.84772	7.74846	7.52802	7.08078	8.47413	8.4875	7.53642	8.30012	9.56617
PITA_34438	2.99416	3.5741	3.27314	2.37771	2.44238	2.56159	3.85492	2.41154	2.47252	3.35959	3.65572	3.54644
PITA_34906	4.83857	5.14268	4.87074	5.87638	6.04368	5.82785	5.6099	4.4147	5.28344	4.56446	4.50533	3.31508
PITA_49946	1.19347	2.34482	2.22988	1.16788	0.52984	1.09233	1.70916	2.3893	1.77737	1.86438	2.60072	1.91113
PITA_02519	3.01728	2.55519	3.06889	3.86237	3.6188	3.64574	3.10784	4.0473	3.65869	2.6361	2.32884	2.21274
PITA_34498	8.0314	7.14922	7.36971	8.48853	8.3185	8.36022	6.97512	8.21548	8.16588	7.55692	6.73327	6.66656
PITA_38424	9.11617	8.36501	8.18746	8.65537	8.54533	7.94953	8.45709	9.43079	9.18445	9.03909	7.58732	7.31467
PITA_50514	4.54325	5.0165	5.24669	3.48763	3.81998	4.56007	5.08719	4.11894	4.03546	4.85502	5.31348	5.25616
PITA_28265	7.66738	7.4518	6.90112	7.34987	7.79546	6.8129	6.68573	8.0773	8.21375	7.78044	6.43511	6.05453
PITA_44618	3.28917	3.54951	3.54282	2.31366	2.79978	2.87895	3.7372	2.64693	2.86946	4.1493	3.57511	5.12688
PITA_36748	8.0328	7.72975	7.36033	8.8773	8.76524	8.41859	7.57197	8.69088	8.70977	8.28567	7.63455	7.55562
PITA_08177	6.40593	6.3845	5.68678	7.21157	7.05802	6.88714	5.98204	6.87359	6.42476	5.8068	5.34281	4.96965
PITA_19020	0.620481	0.12388	0.824213	1.08947	1.19978	1.90376	1.53376	1.46988	0.491102	0.593572	0	0
PITA_14072	4.04767	3.878	3.53721	5.76867	5.27638	5.82895	4.3349	3.47671	4.59517	3.767	3.37433	2.45871
PITA_32188	4.72038	5.25582	5.02038	5.25043	5.25136	5.79361	5.12959	5.96347	5.81219	4.14322	4.28698	3.2392
PITA_36065	2.32878	2.40051	2.27695	3.13687	3.39165	1.81641	2.06806	3.20783	3.23228	2.49691	1.84089	1.23191
PITA_12184	2.85445	3.38196	2.40867	2.31679	1.06855	2.16976	3.12383	1.91013	2.0538	2.67817	3.94793	3.88721
PITA_11932	2.00566	2.62653	2.82265	2.00929	2.3878	1.24145	3.44822	1.59285	3.07667	3.04312	3.9735	2.92317
PITA_40283	1.44994	2.82979	3.34278	1.83055	2.05539	1.70648	2.73821	2.49372	1.77704	2.36179	2.89456	3.74257
PITA_44565	5.87071	5.4061	6.09021	4.07549	5.28094	4.39304	5.84041	5.72736	5.22226	6.33942	6.57327	7.02926
PITA_27993	3.66609	3.39717	3.22097	4.98351	4.88986	4.06719	3.9326	4.59195	4.95568	3.73944	2.92926	3.39816
PITA_35447	6.41877	5.74696	5.7548	6.67024	6.8071	6.64303	5.36079	6.8976	6.77578	6.19282	4.92039	5.13854
PITA_34455	3.99006	4.54086	3.72254	2.77927	2.86048	3.54959	3.53124	3.37302	2.93879	3.69301	4.52419	5.63277

## Sheet: turquoise
	T0h_1.fpkm	T0h_2.fpkm	T0h_3.fpkm	T6h_1.fpkm	T6h_2.fpkm	T6h_3.fpkm	T24h_1.fpkm	T24h_2.fpkm	T24h_3.fpkm	T120h_1.fpkm	T120h_2.fpkm	T120h_3.fpkm
PITA_15336	8.67022	9.07864	4.34737	2.34101	5.12546	8.70194	8.48842	7.51996	0.822625	0.815643	1.62843	2.46013
PITA_43112	3.69818	1.84118	1.71825	7.40553	4.02251	5.89159	2.45557	7.07471	10.5928	8.75601	11.363	10.935
PITA_07643	1.12685	1.12769	0.646926	3.99174	4.28697	0.832724	0.83421	5.15503	7.42357	6.51852	9.01953	10.1623
PITA_31006	0.199093	0.917483	0.190877	3.24151	3.72743	0.554468	0.20986	5.10429	7.09281	6.05119	8.35146	9.33836
PITA_23655	0	0.502178	0.376494	6.05905	3.51509	5.06561	3.63713	8.50024	7.80448	4.14904	7.40218	7.9196
PITA_07558	0.443097	0.443509	0.754769	4.54166	4.34613	2.01299	3.22791	7.36281	6.71948	1.24004	7.02466	9.38694
PITA_40236	1.00684	0.194554	1.25012	7.76519	7.384	3.63434	1.84564	8.10196	10.0058	2.27039	8.19265	7.54283
PITA_21009	0.529999	1.87438	0.771704	3.32643	4.25263	2.19938	1.26855	6.43844	7.9623	7.2829	9.6481	11.2734
PITA_32234	1.59407	0.365961	0.869606	4.34197	5.29239	5.15826	0.384261	5.10012	7.90678	1.06538	5.16781	7.11877
PITA_17289	0.826609	0.827289	1.30968	3.14863	4.05333	0.861198	1.15555	5.42075	9.72883	7.71536	9.22851	10.4907
PITA_26759	5.57792	7.42033	6.71448	4.23798	7.88346	6.94878	2.46843	1.23668	2.87322	1.27009	0.46742	0.262861
PITA_01197	0.443097	0.238731	0.228776	4.13288	3.39001	1.79364	2.66125	6.70072	6.4675	1.13211	6.83709	8.92176
PITA_41069	0.486926	1.52381	0.713358	6.81778	2.15723	2.90653	3.87421	4.4422	7.7387	6.3937	8.43217	9.68043
PITA_37478	2.05358	2.4374	1.89191	6.40342	6.55811	3.66031	6.80355	6.50998	7.73875	12.5859	10.3214	8.93302
PITA_39415	5.01568	7.11702	6.88448	0.163551	3.97639	4.85761	3.87143	2.20436	0.356726	0.555272	0.172789	0.180038
PITA_39044	3.1385	1.267	1.03189	8.75352	8.25463	3.66691	1.1086	6.05752	8.71968	4.21695	4.84466	6.30752
PITA_01224	1.87022	1.21994	0.358505	7.52326	5.33548	5.53857	4.97472	7.38282	8.89477	3.46752	8.38767	9.41635
PITA_49329	3.09453	1.11205	1.62277	8.71465	8.09905	6.89903	6.84385	6.71337	9.25861	4.26826	9.91924	10.1335
PITA_43996	0	1.09472	0.901188	5.13217	4.2534	2.04046	2.7053	6.30588	8.39741	2.07845	8.17009	8.30014
PITA_49517	9.83877	9.50864	9.31894	4.64344	5.52211	5.28935	6.75883	4.65423	3.59785	8.59761	2.34441	1.64629
PITA_50484	1.59954	0	0.353084	4.01563	0.92611	2.70303	0.386176	3.45367	6.73328	4.27851	6.47837	7.9252
PITA_45427	6.04385	4.37475	6.77738	0	2.76573	4.79399	5.48504	2.07661	0	0	0	0
PITA_30210	6.04385	7.21592	4.96293	3.33484	5.43174	2.30472	2.51027	0.608524	3.13188	0.131667	0.142216	0
PITA_08448	1.59735	0	0	3.76133	1.42033	0	0	3.85655	5.25355	3.23918	4.74386	6.91828
PITA_26899	5.47229	5.30794	5.39955	1.2472	0.666086	2.67564	6.02064	3.42424	0	5.2301	0.368743	0.68567
PITA_45691	1.34881	1.8915	1.98468	7.4926	6.09616	4.80457	5.2415	4.84582	8.51525	2.85345	7.25833	7.81391
PITA_32327	0	0	0.229524	5.72051	6.11082	4.98456	1.33744	3.2249	7.65475	1.6488	3.48386	5.61435
PITA_17803	9.30955	9.44809	9.82345	5.47567	5.39907	6.2601	7.73145	5.30543	3.11411	6.34168	2.39593	0.867663
PITA_43768	10.638	11.2101	11.4753	8.06013	8.64952	8.96502	8.77926	7.40241	5.47543	6.09573	3.99796	1.71793
PITA_17175	5.31435	6.3119	7.07162	2.28908	3.23528	6.84131	6.5609	6.72688	1.17741	3.4633	0.15634	1.54252
PITA_29940	1.6783	2.47317	1.08536	6.44968	4.02915	3.54665	6.13404	7.46952	9.78013	5.93131	6.41796	9.31666
PITA_13186	7.55808	7.92931	7.72772	3.62455	6.86101	7.66202	3.47619	2.36412	4.22938	4.27681	1.67093	3.07304
PITA_06695	5.66615	4.6851	5.35468	0.897887	4.15839	4.33759	3.65364	2.90467	0.365369	0	0.177249	0
PITA_16597	0.2793	0.279574	0	5.10081	5.79065	2.5755	0	5.46276	7.05805	1.00832	1.86077	5.66447
PITA_38450	0	0.344481	0.174748	3.78537	2.74691	0.649645	2.19006	5.9065	5.28411	0.467531	5.35171	8.02032
PITA_44816	5.59824	6.39664	6.53247	4.06422	5.28097	3.52026	1.22413	4.23457	1.94811	1.13488	0	0
PITA_31854	7.97364	8.60951	7.76224	4.00098	6.1739	7.57287	5.86537	5.16099	3.06778	4.35507	1.66777	2.05282
PITA_14330	0.60245	1.02695	0.801728	3.81297	4.52238	2.09854	0.3496	5.05939	7.80503	0.316663	4.03858	5.30881
PITA_45777	6.73341	7.2088	6.76424	2.14104	4.6381	4.58479	5.10973	4.60558	2.08339	6.26424	1.89197	2.02449
PITA_47594	5.00221	2.28845	1.27916	8.14903	6.10081	7.0001	2.05623	2.14266	5.96587	3.62183	7.87214	6.28867
PITA_26800	3.70121	7.11438	7.13464	2.28607	5.76936	5.36731	5.80874	3.62976	0	2.40495	0	0.36312
PITA_12940	5.49328	6.2318	6.93697	1.29549	3.1739	3.42955	4.61865	5.06766	0	3.65697	0	0
PITA_28142	0.0838597	0.238473	0.0802661	3.73246	5.9305	3.8089	3.19681	0.698221	8.0528	0	1.30738	5.24952
PITA_47823	8.96293	9.30327	10.032	5.00157	8.31382	9.38869	7.39811	6.35259	5.82409	4.82066	4.75673	1.76081
PITA_39065	6.95231	8.24202	8.45648	2.12958	6.26451	7.27052	5.8526	3.86711	2.70537	3.70564	4.23964	1.085
PITA_00744	6.55424	6.44667	6.07734	1.80184	2.5161	2.98635	5.91769	2.18895	0.718664	0.344974	4.81944	1.90817
PITA_47182	9.49867	9.11948	9.42971	6.23507	7.19794	6.99566	9.15918	6.50393	5.78164	9.28212	4.69322	1.16643
PITA_51260	5.30866	5.65928	5.54304	0.738409	3.11358	2.6393	3.36327	2.33469	0.0989458	0.963789	0.174788	0.0939296
PITA_31623	4.50536	5.50619	5.19825	1.33108	5.14553	4.73357	3.27689	2.55648	1.8706	0.637639	0	0
PITA_33087	4.30391	2.53999	7.05886	1.67243	1.39225	2.52792	6.34888	6.06095	0.152024	2.89065	0.26498	0.144449
PITA_41248	0.625835	5.7154	6.56309	3.20284	3.59974	3.41031	5.5573	4.20152	1.5691	3.88613	1.29275	1.3957
PITA_42736	4.52512	4.74804	4.13353	9.53213	10.2614	9.09374	7.11975	10.9208	11.6616	7.57861	10.8678	11.9753
PITA_05293	0.490748	0	0	2.78402	1.42033	2.51219	0.893316	3.30011	6.1808	3.0516	6.24578	6.9642
PITA_03394	2.10221	0.925424	0	3.78273	4.83622	1.81912	1.45551	4.16777	7.0068	0.191307	5.85497	5.98065
PITA_21668	2.06422	7.1623	4.39031	0	4.86756	3.00187	0.909469	1.84407	0	3.25058	0	0
PITA_03478	10.8691	11.1102	11.6962	8.03252	8.60042	9.48339	8.76064	7.66671	6.24125	6.48849	3.90606	0.981403
PITA_40655	5.63173	6.5262	6.77229	3.31239	6.41775	6.4206	4.97703	3.23161	4.0089	2.50572	1.23438	0
PITA_45814	9.18366	8.55346	8.45091	2.38304	3.94093	4.68431	6.13858	4.01536	2.46651	5.76465	2.28248	0.705651
PITA_30711	6.07211	7.35926	7.90034	3.10217	5.90952	5.03088	3.49595	3.32928	3.66172	2.43182	0.37612	0
PITA_49260	5.06408	6.13136	5.56003	8.56927	7.42801	7.07687	8.01354	8.90864	9.91248	4.89375	10.076	10.5586
PITA_11885	0	0	0	1.56496	2.37375	0	0	2.1715	5.928	4.71225	6.68268	7.77331
PITA_26266	4.78479	5.77013	6.42781	1.44132	2.80195	3.05583	4.76741	2.63363	0.431501	3.88595	0	0.658247
PITA_47130	0	1.10912	0.941711	4.54816	3.90202	1.50095	3.25723	4.31	7.32163	4.22489	5.16251	6.84374
PITA_15529	1.22144	1.31113	0.771704	5.79747	2.86311	1.87009	2.20203	8.09256	8.30559	0.642113	8.03198	10.1031
PITA_27725	8.90188	8.93081	9.00713	5.10835	5.90808	5.43484	5.86625	5.208	3.76638	7.45902	3.81816	2.51836
PITA_47185	2.57665	3.74709	3.37089	6.12616	5.28099	4.32203	7.3434	3.60127	5.49462	7.24034	7.87983	7.74852
PITA_35626	4.99176	2.14662	1.75729	1.1416	0	3.98071	4.15369	5.14243	0.435475	1.86928	0	0
PITA_14741	5.97169	6.832	5.7077	1.31943	4.94039	5.6345	3.19663	1.95995	2.37689	2.55441	2.79046	0
PITA_01888	0	0	0	0	3.77337	3.94216	3.6187	4.89684	0	0	4.80869	3.57919
PITA_09829	2.79143	2.53608	4.9634	2.5652	2.17028	5.55921	6.3659	4.34783	3.6795	6.63772	4.77375	7.38975
PITA_47127	0	0	0.708232	4.96291	1.61234	2.27782	3.12383	3.70797	2.80813	6.30708	4.53143	5.6459
PITA_25453	0	0.470629	0	5.93297	2.62789	2.55601	1.86789	2.43517	6.9717	1.29849	5.69043	4.02606
PITA_23265	3.8405	7.195	6.81592	4.30574	4.71373	6.79173	5.08579	6.55825	1.90396	5.74896	0.774665	0.245652
PITA_26516	3.27095	1.79698	4.09344	4.12149	3.29613	4.79443	4.15968	7.72956	9.10266	6.81774	9.14162	11.426
PITA_29487	4.32397	4.36503	3.09461	0.443273	3.36646	2.88148	2.38496	1.99743	0.39528	0	0.13134	0
PITA_41250	4.9334	4.18705	7.17575	4.78401	5.48015	6.50193	7.08494	7.47043	4.17247	2.97658	1.55154	2.75793
PITA_34814	1.39124	0.669782	1.35136	6.17645	5.98696	4.0645	2.65723	4.64929	8.19527	3.02275	5.45536	8.23246
PITA_19396	0.571636	0.314252	1.32801	2.51353	0.587786	2.1585	4.82103	1.96637	4.973	3.73536	6.3794	6.93989
PITA_23205	0.447164	0.628191	0.231033	2.97528	1.93318	0	0.971728	4.13988	2.92232	4.74476	3.56316	4.79172
PITA_13110	0.4707	0.330519	0.452897	5.20955	3.32845	3.10466	3.41424	5.32393	6.20228	3.62375	4.0967	5.34786
PITA_39539	7.94017	7.7717	8.64064	4.2151	4.84105	5.48621	6.84764	4.80921	2.74742	5.9149	2.98416	3.35432
PITA_41577	0	0	0.482094	1.00376	0.280563	0	2.48835	4.51103	3.98176	5.34013	6.26418	5.16787
PITA_12586	5.18821	4.23316	8.05464	5.02971	4.61688	5.16476	6.4796	8.38894	1.80076	7.19902	2.8414	1.08068
PITA_39126	3.46483	3.22637	2.75688	6.93955	4.50827	4.66243	5.26133	6.70516	8.3309	5.93229	8.68578	8.90078
PITA_25606	4.98327	5.62525	5.67714	1.82888	2.24723	2.99165	3.9234	1.85855	0.457137	2.18126	0	0.160616
PITA_47788	5.29264	5.16382	5.70821	2.33594	1.69763	4.20353	4.58874	4.90681	1.13596	2.66935	0.407008	0.226804
PITA_35474	0.553157	2.31507	1.69311	6.07295	5.05069	5.84813	6.06362	7.30147	7.67881	2.57994	7.67642	8.33167
PITA_34620	7.34484	7.99259	6.52265	3.09552	4.09747	3.87138	5.47915	5.21927	1.11128	5.08797	0.706268	0.525911
PITA_37311	4.07812	5.99894	5.73763	5.85773	7.36345	7.17467	2.58697	4.46592	4.67199	0.714079	0.42992	1.06209
PITA_27739	3.43804	4.12955	5.38967	0.599484	1.79718	2.03124	3.77195	3.86309	0.379588	1.32828	0	0
PITA_47318	0.333656	0.333978	0	4.95873	4.88677	3.15555	3.33424	3.30407	3.60787	0.373772	2.6531	5.34656
PITA_09847	4.28899	2.43968	3.72932	2.61401	4.59821	4.31096	0.938946	2.48485	2.46284	0.113825	0.617298	0.550762
PITA_27641	6.22295	7.56494	8.59213	3.50716	6.08001	6.10888	4.84111	3.35145	3.76368	2.73426	2.87602	2.03256
PITA_27537	1.57843	0.844337	0.250833	4.25469	2.35321	3.78571	3.29689	3.98879	5.32639	0.645638	5.32044	5.10655
PITA_27325	5.10076	4.91561	4.59384	3.29507	4.70311	4.22858	2.19861	1.69862	1.98837	1.29914	0	0
PITA_35856	1.07243	1.88031	2.93122	3.62008	1.64102	3.21982	5.39852	4.05044	6.07736	3.05531	7.51072	6.72734
PITA_08291	5.06008	4.64486	6.27682	1.39041	4.12504	5.94409	3.30093	1.77316	2.09186	0.842111	1.44293	0
PITA_39064	5.24241	6.17522	6.18479	2.08115	3.94005	4.54675	4.86755	2.95785	1.96378	1.40964	0.586151	0.648226
PITA_21041	0.312609	1.29471	0.54852	3.165	2.24919	1.18717	3.42338	2.59291	4.9852	3.47029	5.45878	5.01805
PITA_33346	0	0	0	2.49747	0.773017	0.4454	0.446301	3.40899	6.02218	3.28717	5.10529	8.33351
PITA_35300	6.60814	7.43945	7.56868	4.42141	4.79634	5.39248	4.2484	4.3929	1.81248	3.33771	1.71333	0
PITA_33627	4.91638	2.40701	3.51671	2.16048	4.88436	3.12976	0	1.08262	1.00992	0	0	0
PITA_08456	0	0.637388	0	2.16807	1.95235	3.85529	3.53218	4.26159	5.07304	0.336612	3.87529	2.52651
PITA_41414	3.09387	3.31005	3.47944	0	1.04493	3.52219	0.446301	3.08471	0	2.19209	0	0
PITA_33495	4.29319	5.88627	5.32345	1.06973	0.769022	3.30192	3.40645	2.8351	0.824144	2.62238	0.950041	1.29882
PITA_10182	3.31674	3.11446	2.45775	5.14643	3.04215	3.90337	4.50021	5.92349	5.7833	7.33434	6.92682	7.58332
PITA_32390	8.52361	8.823	9.2734	5.8134	7.8849	8.1868	7.42598	6.70935	4.82801	5.19868	4.89833	4.62706
PITA_15514	0	0	0.764838	2.60918	1.04208	0.388286	2.61065	3.4649	6.02043	2.40462	3.76735	4.58888
PITA_47069	0	0	0	3.84177	3.90591	2.22209	2.80631	2.31961	2.70412	0.428895	1.75578	4.51671
PITA_46745	6.09731	6.27123	5.93604	2.69937	3.0428	3.29144	4.79794	3.36307	1.60841	5.80396	2.96642	1.0255
PITA_44345	0.199093	0	0.190877	3.50098	0.819947	2.19938	0.20986	6.92862	6.00329	1.1772	5.14321	8.98725
PITA_49797	6.53599	7.34093	7.33426	3.3615	5.34736	5.99555	6.40047	4.78618	3.21231	4.31547	2.45953	2.21925
PITA_07150	6.45779	6.50662	6.68658	1.99016	2.56211	2.47629	4.34586	1.5291	1.07396	5.67814	2.28307	0.805782
PITA_42501	2.41588	3.18433	4.42885	1.44285	2.34423	4.52708	4.94603	6.185	0.532294	4.10786	1.27309	0.884184
PITA_35674	0.927196	1.54494	0.810752	1.94057	2.4096	3.34489	2.64313	2.98474	4.74929	6.47843	10.3545	9.76553
PITA_35497	3.04599	4.62685	2.38103	0.54709	2.19213	0.323364	3.69624	2.76923	0.344147	2.60217	0	0
PITA_14723	1.14974	2.26175	2.45049	4.10994	2.88234	3.7481	5.94677	3.05729	6.2206	5.01609	7.92489	8.13542
PITA_47217	6.24661	6.17433	5.9634	2.94497	4.10293	3.62058	5.19171	3.23161	2.05968	4.83046	1.75163	1.72089
PITA_09750	6.30342	5.14754	6.21863	2.55859	2.95798	2.87126	4.43153	1.81907	1.31133	3.49477	1.22905	0.679661
PITA_27237	1.04515	0.235672	0	3.75872	1.67823	1.42445	3.54735	4.54283	6.78335	3.15233	2.91698	6.57742
PITA_32026	0.213549	2.75479	0.817658	3.48549	3.64983	0.418811	2.98571	0.871591	4.31912	1.63944	5.85817	4.53894
PITA_14575	0	1.00762	1.16398	3.44881	3.22557	1.64677	3.13461	3.88751	4.76119	5.30943	4.67703	5.97799
PITA_51351	4.18373	4.42399	4.71364	1.6027	0.681869	2.6275	8.44338	3.23022	1.04115	6.00404	3.60359	0.908559
PITA_18092	0	0	0.332953	4.72888	4.15816	2.15053	5.26128	3.62032	3.89063	0	4.64269	6.90499
PITA_15614	8.77031	8.69389	8.40453	3.41755	4.29227	5.46682	5.4103	4.68817	2.99684	5.12296	2.13275	3.2905
PITA_07924	4.75223	3.87947	5.76351	2.89939	1.95793	1.01726	0.469815	4.37865	2.50254	2.59777	0.9972	0.933955
PITA_46131	5.11572	5.07131	2.63035	2.45211	3.98982	3.60641	3.73935	2.30866	0.386672	0	0.35483	0.905995
PITA_40960	0.319415	0	0	0.782613	0.329241	2.29988	0	3.4996	4.42477	4.28859	5.13336	5.40834
PITA_22746	1.28176	0.398814	1.14813	6.80249	4.96672	4.11146	5.08676	7.19543	7.86112	5.40167	6.30189	6.76573
PITA_03328	4.81159	3.96777	3.3114	1.32644	0	2.48557	3.79139	2.28846	0	2.18206	0.713062	0
PITA_34009	6.18763	5.59195	5.09388	2.48904	2.80828	4.27672	4.91339	3.54619	1.51258	6.98258	2.26926	1.46266
PITA_49364	5.10746	2.9501	2.81844	4.88495	3.76204	3.17787	5.30616	6.7296	6.29797	3.18257	4.77661	6.41898
PITA_49646	1.55517	5.03688	4.64206	4.03566	4.12467	2.38667	1.0663	3.53853	0	0.574973	0.483502	0.636484
PITA_45881	0	0	0	2.28657	0.601916	0.611978	2.97906	1.35713	3.75101	2.52117	6.37901	5.16576
PITA_49112	2.50955	0	1.08536	6.07705	4.51424	0	3.13115	3.58329	4.63875	2.28997	2.98718	5.5237
PITA_13751	0	0.234919	0	3.85138	3.61327	2.4282	1.77817	2.07566	2.48515	0.586821	1.29343	4.1742
PITA_35888	4.63184	5.55641	6.27926	10.7892	10.459	8.25843	8.84128	11.2537	12.0112	10.1132	10.8166	11.8523
PITA_06498	0	0	0	2.60229	3.83945	2.5451	0	3.16064	5.03811	3.60388	4.75416	4.01892
PITA_10341	5.62829	4.94488	4.1515	0.188166	3.28934	3.48171	2.01554	2.24471	0.72344	0.861743	0.529065	0
PITA_06065	0	0.591692	0.367921	4.33865	3.76272	4.65951	4.48774	5.52646	5.89697	1.44726	5.93597	6.82873
PITA_02930	1.46488	3.42932	4.98173	4.465	5.37706	2.92385	2.92679	3.78839	2.55851	6.54396	0.865242	0.228557
PITA_07064	3.79914	2.66972	3.8334	7.35508	6.6311	5.60204	7.29512	7.66236	8.60133	13.5345	10.9167	8.51063
PITA_08898	4.53984	5.0222	6.33503	2.32928	2.02512	3.79144	4.75847	1.51213	3.06889	0.357407	6.00883	0
PITA_50430	0.522397	0.284995	0	4.62478	4.48796	2.85166	2.15793	5.02423	6.01047	4.63012	5.73327	6.09587
PITA_09058	3.13716	3.68161	3.4768	0.43734	3.42017	3.30376	1.34884	1.40462	2.4728	0.299598	0	0
PITA_06178	3.52314	2.58861	4.31674	5.06979	5.56659	6.23921	7.24745	4.70382	1.66003	2.78129	0.79483	2.11322
PITA_40601	3.15395	1.59839	3.0964	3.51117	2.18982	4.56492	5.98593	5.97612	5.03888	8.33439	6.7286	6.12691
PITA_07702	2.20411	0.239508	1.6968	4.72873	2.83953	3.44658	3.11022	4.61199	5.60825	1.76214	5.24266	5.5018
PITA_35593	3.99543	4.75279	4.99616	1.52199	2.43783	3.17817	3.96667	2.41598	0.941781	1.04231	0.955921	0
PITA_22694	1.73541	0.856963	0.827531	6.97971	5.40913	4.1786	4.95468	7.02071	8.00126	5.48375	6.55276	6.86145
PITA_23070	1.03594	0.275385	1.93043	2.39891	1.85113	3.79318	1.87483	4.78968	4.8372	3.55399	5.04121	6.37944
PITA_36331	2.346	2.34726	4.50571	6.86089	7.14974	6.57457	4.46384	8.24761	9.00197	3.12705	5.33327	6.59331
PITA_48064	0.544146	1.9326	1.21034	6.18035	3.62926	0.815589	0.570253	2.59399	5.45111	3.75063	2.33124	4.39772
PITA_02265	5.49921	5.35305	4.6964	4.0026	5.26469	5.31023	2.64129	2.93309	3.31714	2.34032	1.01206	0.160944
PITA_27518	1.89872	1.24238	1.66623	7.62655	5.97688	4.97668	5.86461	8.02822	8.69572	6.46318	7.15602	7.73118
PITA_11003	5.51228	5.95686	2.34628	2.18538	4.27741	3.89294	4.99664	3.8334	1.65966	0.722892	1.60278	0.796338
PITA_40592	0.996284	0.703995	0.263294	1.99739	0.9818	1.52572	4.04554	3.93765	3.12182	2.98968	2.89759	3.95853
PITA_38559	0.190333	0	0	1.24258	1.67274	0.802703	0	2.86936	4.05691	7.16377	4.04392	6.30481
PITA_00506	0.902241	4.13161	3.81591	1.90146	2.33483	2.48196	3.86415	2.34119	0.797177	2.66668	0	0
PITA_43242	5.18485	5.15819	5.54029	2.66779	1.96743	2.88073	0.802692	0.273878	0	2.26523	1.5659	0.51721
PITA_48756	5.33991	8.1739	8.33079	5.62789	7.48301	7.88013	7.08277	5.76394	5.89336	4.8852	3.88338	1.16281
PITA_09456	5.66651	2.73954	3.67229	5.82178	4.08517	6.77412	6.58044	6.98342	5.12462	10.1083	8.60475	8.02759
PITA_05915	4.20339	4.36678	5.772	3.19602	0.0592328	3.19007	0.378627	0.116744	3.42261	0.106684	2.47934	2.14841
PITA_23721	5.13495	5.07592	5.88195	3.58381	2.68726	5.01107	3.31449	5.07544	1.63288	3.66924	1.11431	0.413466
PITA_09738	2.69926	2.42937	0.998073	0.489829	0.897903	2.74995	2.90234	3.88923	2.10654	4.49451	4.76609	4.51942
PITA_49918	4.5075	4.98585	4.5388	1.65887	3.82958	5.14575	3.27541	3.4431	0.947724	2.09604	0.973028	0.0879662
PITA_00516	4.63011	4.16868	5.07598	2.35305	1.27933	2.70099	5.10278	2.93434	0.42982	4.54904	2.52984	1.86042
PITA_05221	5.122	5.03577	4.90735	2.48375	1.91816	3.85945	5.40857	3.09798	1.65391	4.78119	2.9053	2.01851
PITA_37367	4.73662	3.90566	4.36804	0.333766	1.74953	2.884	0.996448	1.49394	0	0	1.40893	0
PITA_23595	8.69417	8.70445	9.10074	6.21336	7.59017	7.78781	7.3944	6.68957	5.08259	5.81114	4.91735	4.86858
PITA_36589	1.7606	3.5186	2.9726	5.54525	6.12015	1.36502	2.16185	2.57734	4.64346	2.22526	6.86886	6.80893
PITA_07384	7.19234	6.09233	6.68054	4.59445	4.3194	6.04701	7.46227	5.48633	4.13955	8.27442	3.93068	1.20403
PITA_19562	3.16263	7.90412	7.16654	3.87646	4.49919	4.75186	6.86512	5.27751	2.03242	5.98149	3.21565	1.26354
PITA_26811	5.18289	4.80145	5.49011	1.26685	2.24919	2.41738	0.328852	2.09475	1.67399	0	0.58196	0
PITA_23003	7.29009	7.40915	7.2382	6.35674	6.18387	6.56403	5.07234	4.048	4.35182	3.47117	4.35491	2.88387
PITA_13365	0	0.286104	0	0.886779	0.4222	0.855621	2.52425	3.38649	3.13952	2.52933	4.52659	6.2474
PITA_12135	5.48798	4.89342	5.2054	2.09419	2.6409	3.2422	4.51572	2.3073	2.75079	4.97133	1.66273	1.23738
PITA_37081	3.48444	2.59849	2.2869	4.11603	4.25554	3.47156	1.33744	1.8209	1.65261	0	0	0.133235
PITA_48310	6.02417	6.48315	6.83867	2.35923	4.873	6.80781	5.11748	4.43126	3.17704	4.13781	3.50312	1.71676
PITA_39027	0	0.862123	0	1.9144	2.60161	0	0	2.13697	4.02286	1.89055	1.81402	4.9237
PITA_36971	5.00066	5.11833	4.50302	3.01053	2.93441	2.69268	3.70839	2.61717	1.02214	4.8034	1.68481	1.40348
PITA_00810	2.51578	6.22215	5.60814	3.85869	3.27105	6.62012	5.33148	4.20182	1.9685	4.42757	3.41836	1.25127
PITA_11810	3.82813	1.2453	5.77991	2.87733	1.89975	4.6351	5.13544	5.45035	0.413708	1.98702	1.14083	2.318
PITA_19343	4.66333	5.01806	2.37848	1.7585	3.04813	3.19577	3.79946	3.00671	0.996101	0.662265	0.92771	0.359247
PITA_31975	0	0	0	4.03952	1.91816	1.86684	0.250403	1.69411	3.05299	1.01289	1.76177	3.62485
PITA_38526	2.64783	3.05328	1.73289	1.1227	1.63021	1.65011	3.12383	3.36055	3.92764	4.83947	4.83079	5.51616
PITA_44704	3.66668	3.32405	4.6079	1.95791	1.74289	2.67564	4.60929	3.75888	0.784361	1.49223	0	0.105753
PITA_14867	6.58313	5.91948	5.66093	2.22403	1.62431	2.78175	5.01495	4.16015	0.851559	4.39791	2.49103	3.24985
PITA_50513	3.93952	3.39112	3.76014	1.74635	1.7063	2.02841	1.72905	0	0.350693	3.84344	0.584238	0.334298
PITA_24293	3.64167	5.08873	3.20239	1.05647	1.72511	3.63388	2.21918	0.946733	0	0.144796	0	0
PITA_39478	7.96535	8.35394	7.93908	6.36703	5.74069	5.66007	5.73189	4.69772	3.91433	4.84549	2.97955	1.45877
PITA_42697	4.81533	5.10968	6.31413	7.35845	6.51193	7.37605	6.12846	6.75425	3.41021	3.97691	0.456049	0.662258
PITA_25266	6.48125	5.84609	5.7748	0.934815	1.36839	2.48401	3.50218	0.794183	0.736164	2.92093	0.16451	0
PITA_33089	9.43043	9.42011	9.23275	6.74012	7.39782	7.62323	6.0723	5.49121	5.52796	7.05018	7.31542	5.3856
PITA_39865	8.18269	8.15827	8.52271	4.68529	5.01592	5.26573	3.77195	4.20346	3.38965	2.7369	0.495223	0
PITA_37523	4.96337	4.34946	5.31597	0.608563	3.0983	4.46966	2.15019	0.358053	0.205742	0.174096	0	0
PITA_15207	3.76021	4.40879	4.93651	0.98231	1.13882	2.50115	3.25171	1.87145	0.336928	2.84063	0.638605	0
PITA_44994	1.13566	0.118501	0.986199	4.56674	2.616	3.11654	6.77823	4.03451	5.86309	4.57532	5.3895	4.5071
PITA_04629	5.07274	6.9154	6.09315	3.24269	2.19161	4.48302	5.68282	4.71994	2.43964	3.87988	2.32602	2.93735
PITA_38058	1.81814	1.86171	1.14241	5.26394	4.4675	3.68813	3.17301	5.91504	6.99204	4.42878	5.68581	5.97438
PITA_11948	0	3.00265	2.12075	1.29549	2.03787	1.86464	2.87875	1.84917	0	0	0	0
PITA_15768	2.43557	1.23776	0.980253	2.3055	0.908597	2.01569	3.97417	2.7323	2.58292	5.16427	6.51116	7.42332
PITA_22826	3.87258	4.74451	3.81211	0.794525	2.75519	3.94549	2.40019	1.2106	0	2.70167	0.830685	0.624973
PITA_25157	5.1258	4.98803	7.05794	1.91334	1.19693	2.00538	1.78885	2.97628	1.00738	0	0.242804	0
PITA_01019	3.37334	3.26057	4.31054	5.82918	5.52865	5.2134	6.12571	7.04334	8.05802	6.23821	7.95376	8.3392
PITA_32594	3.92628	2.68938	2.57974	0.544625	0.985098	2.02925	2.82677	2.23056	0.12342	4.384	0.404997	0.326436
PITA_21435	0	0	0	0.99937	1.72748	0.240564	0.628208	2.62873	3.96278	5.79966	3.46736	5.56313
PITA_11032	1.11652	0.664253	0.532772	4.54895	4.08333	4.68862	4.59927	5.76723	5.98071	1.63334	5.88993	6.69354
PITA_22963	5.72633	5.58123	5.17765	1.6075	4.74881	5.69924	4.74274	3.96128	2.59356	2.8083	1.81252	1.28193
PITA_07654	1.17172	1.81078	1.13594	3.96014	4.37592	0.99413	1.57938	2.5574	2.29269	4.42414	7.32944	6.59112
PITA_16133	0.19591	0.368721	1.86463	1.82222	1.13987	2.22803	3.84692	2.8485	4.69263	2.54139	6.21586	5.04363
PITA_36496	0	0	0	1.28417	1.41794	0.889997	1.58276	3.59314	3.5823	0	3.67318	6.24496
PITA_06197	8.56667	3.86448	6.11025	7.95762	6.66393	9.25136	8.9634	9.36164	6.38196	7.15459	9.85508	10.7848
PITA_41357	9.22326	9.37894	9.02957	8.60999	9.7899	9.68959	7.29468	6.81117	6.9752	6.03561	3.16478	0.907788
PITA_34248	4.78706	3.90094	6	1.82691	6.26702	3.94216	5.81997	5.7184	3.38625	4.55855	0.398025	3.02422
PITA_22445	0.237338	0.701798	0.329303	0.429168	1.19836	1.27246	3.8033	3.39031	3.06828	3.1498	2.7225	6.768
PITA_00895	4.36291	4.83161	4.08422	3.19862	4.00793	3.39538	2.08721	1.37683	2.41815	1.39835	0.838577	0.27007
PITA_23908	0.731934	0	0.559553	3.24532	1.52603	1.26018	2.3773	3.99552	5.19846	0.833829	4.49475	5.77339
PITA_09930	1.2335	1.48737	0.780467	3.12258	1.4375	2.48457	2.48735	4.86352	3.88428	4.1865	4.41628	3.22884
PITA_34059	1.33567	3.63713	3.17191	1.84139	0	2.07637	3.95536	2.79576	1.44624	1.05834	0	0
PITA_46407	4.75833	4.35864	3.47119	0.791084	3.09089	4.09011	4.27412	3.34851	1.02592	1.47777	1.46962	0.429305
PITA_33459	0.541832	0	0.195658	2.90236	1.27173	3.61206	4.65971	1.07467	2.15045	2.15503	4.51362	3.36313
PITA_01808	2.1319	0.943824	2.08199	5.67391	4.18418	4.64525	4.98135	4.75007	6.57498	3.52183	6.37687	6.18813
PITA_42431	0.723974	1.06169	1.29496	1.53311	2.3977	2.59579	2.42424	3.19131	5.17647	5.74615	8.4708	9.47375
PITA_10650	5.81731	5.61214	5.7303	4.45965	4.224	3.34408	2.45984	1.89649	4.84709	4.90596	2.61459	2.22829
PITA_41645	1.07056	2.1778	1.42377	2.66207	0.933945	1.11201	1.395	4.55028	6.7596	3.7102	9.3361	11.3809
PITA_12328	4.46413	4.11207	5.80802	0.734525	0.773017	1.48978	1.89494	4.41368	0.661514	3.10871	0	0.451561
PITA_13659	6.63768	4.52934	6.82135	3.27711	4.49892	5.36	5.92549	4.99598	2.69945	3.6026	2.16175	1.17791
PITA_16161	6.69981	6.68054	5.88647	4.77489	5.08769	5.40317	5.08157	4.5722	2.12792	3.24211	0.905877	0.296508
PITA_05883	2.16285	4.44401	2.52348	3.19891	5.04972	4.59747	3.68133	1.48992	2.92755	4.32616	1.60441	0.485129
PITA_21861	2.64064	3.40733	1.80847	0	2.05641	1.91215	3.41896	3.19679	0	0.49904	0.534104	2.09635
PITA_11876	2.77675	2.59588	4.91741	2.05315	1.51095	4.24954	4.04291	4.61505	0.452138	1.97299	1.11678	0.904566
PITA_36508	3.05191	3.64707	3.34674	3.07675	5.0253	1.39002	1.78112	1.76361	2.01485	0.240959	0	0.27007
PITA_42323	2.56176	3.5565	6.42452	5.03678	5.76281	5.41081	6.06524	7.16697	3.79787	4.97473	1.0225	0.816035
PITA_00679	3.22265	3.51475	3.73158	2.12579	2.82926	0.450605	2.22489	0	1.56829	1.98564	0	0
PITA_23496	0	0	0	1.13018	2.10452	1.49246	0	0	2.11564	1.51588	2.65363	2.76383
PITA_26418	2.96213	1.48866	2.80451	2.2949	2.81525	3.10749	0.836842	0.825996	1.28786	0	0	0.155551
PITA_22516	5.39436	5.58814	5.76336	0.768935	3.47875	4.14449	1.54714	2.77778	0.865983	1.61584	2.06052	1.35559
PITA_03131	6.58472	6.86326	7.89406	5.24185	6.51048	7.85549	6.57097	8.05602	3.51315	5.51002	2.29944	0.456827
PITA_50247	5.16152	5.05765	4.93749	1.83367	3.4302	3.94216	2.69345	2.70191	1.43946	4.44452	2.53333	0.49122
PITA_18629	2.6037	3.21643	3.70144	1.49188	2.76684	0.645531	1.70601	1.07863	1.14417	0	0	0
PITA_34859	6.46673	6.77613	6.50445	2.8827	4.38587	5.12051	6.18893	4.82677	3.83975	5.1562	3.59186	2.71405
PITA_42417	5.05467	5.00732	4.56169	2.32794	3.55256	3.48844	2.74616	2.41062	0.955771	1.90758	0.191641	0
PITA_15854	1.01718	1.01797	0	3.22665	2.96516	1.51249	3.31865	2.58997	4.48281	4.23822	4.30564	6.85227
PITA_46208	6.12672	6.29539	5.9196	4.63666	5.04854	4.59868	3.33353	3.18985	3.81523	4.93524	0.421079	1.27275
PITA_15384	9.0725	9.01251	9.06191	7.47131	7.90794	8.57226	4.74079	5.4236	7.0208	7.53062	6.70584	4.35166
PITA_42347	5.78529	5.40592	5.33177	2.25831	2.07202	4.12884	4.68132	3.48898	2.12246	4.86766	3.12855	2.7916
PITA_51320	2.66508	2.96976	0.360349	0	1.50699	1.17204	2.59096	1.51213	0	2.95362	0.686654	0
PITA_08399	4.38923	3.93703	3.48205	1.29271	2.45217	2.80085	4.02753	2.58878	0.248813	3.66165	1.01758	0.236796
PITA_28831	4.76637	5.0544	6.88204	5.6947	5.15906	6.23427	7.60863	7.40825	2.21543	6.54457	1.27309	0.990355
PITA_20560	1.90148	2.80783	2.47588	5.57913	6.07117	5.02071	4.01367	4.21871	5.7258	2.98036	4.75496	5.81723
PITA_29191	6.44042	6.15371	5.97321	3.50907	4.08722	4.22625	4.34617	3.97401	2.55423	6.17139	3.1008	2.65033
PITA_44111	7.52222	7.44662	6.75977	4.28882	5.63946	5.46865	5.03281	5.31575	2.9414	7.62522	4.19884	3.42683
PITA_37159	5.72126	5.45249	5.4926	3.50702	3.38807	3.79283	3.92895	2.89631	1.76178	3.96402	1.48935	0.539223
PITA_13418	6.52752	6.67934	5.69703	3.73489	4.99522	4.4342	5.19135	4.3082	3.14363	6.34451	2.90169	0.636223
PITA_19097	0.809806	0.538314	2.48716	4.56151	4.42	2.8795	1.2834	3.85506	2.96688	0.513897	2.84506	3.84874
PITA_06921	6.48594	6.30092	6.22218	5.86398	7.05551	6.50494	4.30426	4.22495	4.37832	2.94779	1.43233	0.325986
PITA_01567	3.31978	2.02376	2.32245	4.57586	3.30332	3.32968	5.07156	6.16234	5.01436	4.59172	6.65549	7.10175
PITA_26890	1.11342	3.36718	1.97079	2.60229	3.46992	3.01128	0	0	1.2123	1.33075	0.923023	0
PITA_42808	6.78506	7.99249	7.81335	5.26116	7.36568	7.30034	7.21906	6.47934	4.34071	4.27681	4.86402	2.14487
PITA_31873	9.2739	9.78703	9.66302	6.81827	6.67464	8.45866	8.13873	7.12524	5.21169	8.10283	6.01262	4.75289
PITA_37599	0	6.20783	5.83168	0.959795	4.01223	2.53746	2.54027	1.01052	1.68185	1.15829	0	0
PITA_26852	2.41981	0.903919	2.11352	2.21818	2.74436	3.65944	4.1849	4.71935	4.66087	4.08189	5.35443	5.28388
PITA_15377	6.95958	6.9447	7.01634	4.72614	5.02519	5.32284	7.08334	5.82744	4.40545	6.40619	4.0165	3.36675
PITA_10881	6.03417	6.4492	6.63362	3.05555	3.4403	5.43052	6.01188	3.77757	2.74357	4.5319	2.89924	3.09084
PITA_41138	3.40221	3.16324	2.93904	0.557303	0.641003	1.2098	3.91427	1.99321	0.633133	3.00312	0.414876	0
PITA_46254	10.9503	10.2992	10.0928	5.03936	6.27226	7.56264	5.866	5.03825	4.62401	7.07828	6.53746	5.59741
PITA_35390	2.40575	1.4444	1.6111	2.9183	2.38534	3.38086	2.5583	4.13296	5.06531	5.44799	6.13104	6.25107
PITA_19626	1.66418	2.29544	3.05785	5.57455	3.44275	4.54162	5.65177	5.46012	4.0489	2.84076	5.41714	5.72282
PITA_47964	0	0.741972	0.715578	2.38677	1.91816	0	0.438704	1.03423	3.2271	3.48279	5.24419	9.09488
PITA_33555	8.49844	7.86151	7.99117	4.54127	4.74074	5.90322	6.43977	5.33728	3.52288	6.96765	4.45736	2.96308
PITA_35252	3.18668	3.72503	3.65212	1.55458	2.805	2.07807	2.08065	2.4565	0.44089	0.67643	0.405179	0.154334
PITA_32409	0	0	2.84605	0	2.14636	2.21921	2.94347	1.44519	1.01633	3.97189	3.52546	3.76551
PITA_11940	3.42995	4.49305	4.78355	1.29049	0.623341	1.75004	3.35615	2.06449	1.67652	3.56264	2.20227	0.84847
PITA_32578	4.8532	5.1409	4.95462	2.40615	4.00793	4.63029	3.17831	2.92528	0.780598	3.79848	1.56246	1.2391
PITA_24956	6.77499	5.97982	5.54382	3.03868	3.70066	3.72772	3.46989	3.75624	1.68343	6.2657	3.20387	1.88191
PITA_39526	0	0.202585	3.3726	0	3.34921	2.84799	3.6034	1.87295	1.01633	4.37041	3.48618	4.95631
PITA_05639	0	0.340485	0.326745	5.75313	5.0342	3.5954	6.09259	5.81182	5.96343	3.25739	6.9366	5.35003
PITA_14394	7.67705	5.23205	5.32059	6.21753	5.61532	7.60017	7.81405	7.43895	6.32855	8.36853	9.61546	10.5177
PITA_30025	6.96435	4.55748	5.37426	5.15461	6.10264	6.28016	4.02258	3.61407	4.79979	0.774901	1.51104	0.215443
PITA_10582	5.02137	4.48858	5.48774	8.06548	7.77528	6.68146	6.64905	8.2165	8.82277	5.85477	8.33961	8.77228
PITA_06781	0.691607	2.77602	1.97817	0.674338	1.3733	0.405612	0.98276	2.17589	4.35714	2.50094	5.2815	3.79342
PITA_32395	5.62022	6.60202	6.59744	3.4101	3.66416	5.75971	4.54133	5.88708	2.37732	4.98365	0.899201	0.239676
PITA_04412	5.97316	5.78715	5.39317	2.30483	3.39081	2.76771	3.47619	3.91691	2.08763	4.10799	1.56841	0.118444
PITA_01762	8.04362	7.67287	7.77068	5.02343	6.03562	6.93862	7.19232	5.9039	4.70229	8.12618	5.80534	3.07379
PITA_03286	0.938924	5.57962	6.37707	3.42933	1.53472	3.54218	1.19778	2.81583	0	2.16171	2.34502	0.72754
PITA_40216	5.26977	5.79109	6.37767	3.75506	4.52379	4.27896	2.80778	1.98184	2.89156	1.52626	3.7417	2.06845
PITA_45706	6.76964	6.12538	6.35788	4.26375	3.89929	5.43915	6.70338	5.03112	2.9397	5.35863	3.87822	3.26151
PITA_46180	3.49914	3.27886	3.01467	1.52215	3.02915	3.52862	0.595712	0.73987	2.27146	1.42108	0.581204	0
PITA_05188	9.17245	9.51017	10.0425	8.0019	9.46459	10.3194	8.19708	6.96169	7.7711	6.96807	8.18766	6.82647
PITA_20107	6.46896	6.49028	6.51715	9.29143	8.47106	8.29177	7.37194	9.93172	10.6735	6.93618	8.86236	8.9546
PITA_30314	8.01048	8.40527	7.83112	7.31737	8.46092	7.97729	6.21669	6.12903	6.17411	5.17862	3.07549	2.15364
PITA_13989	5.24531	4.87145	9.2009	1.17806	0.74343	6.70951	2.70417	0.293907	1.44429	0.866337	2.61602	1.26191
PITA_31306	3.89251	2.98789	4.62321	1.22765	2.22784	0.273676	2.12102	3.64679	0	2.06559	0	1.54114
PITA_37828	0.261405	0.674984	0.815227	2.49019	2.4101	0.505275	0.275233	0.69585	5.12732	5.91775	6.76958	8.17638
PITA_07303	4.76013	5.71604	5.50544	2.31963	2.45927	4.72111	3.08905	4.40869	1.19891	4.03517	0.555957	0
PITA_46797	5.04788	4.83922	3.97028	3.09064	3.48146	5.35307	4.55133	5.13275	2.2355	3.00436	1.72346	0
PITA_51566	1.91509	3.63105	2.0728	2.93383	3.70825	4.21361	1.25644	1.49598	2.15936	0.500245	0.201351	0
PITA_21795	5.57644	5.50325	5.18789	5.56043	6.92556	4.93018	0.594177	3.70294	3.19807	3.40318	0	0
PITA_20873	6.27005	6.51849	6.21877	4.3204	4.3186	4.85092	4.99875	4.27345	2.7803	5.38241	2.57771	2.30906
PITA_03190	0.634046	0.351915	0	1.52172	0	0.662312	0.907644	4.86435	5.84642	5.05086	8.3055	8.89597
PITA_06853	9.05907	9.75627	9.93513	6.76146	9.06902	9.30627	8.28012	6.9667	6.65685	7.8822	6.87787	5.17486
PITA_22218	4.45289	4.34296	5.33286	2.21759	3.07772	4.66242	6.00999	4.85675	2.52379	2.47073	2.02801	0.940204
PITA_36336	3.48301	2.34395	0.637987	6.89745	7.3623	5.55176	5.58314	6.67321	8.94378	6.16606	7.89581	9.98405
PITA_39864	4.93822	4.82054	5.31866	1.775	2.15339	2.88344	4.19151	2.20546	2.32471	5.25682	2.93222	1.55439
PITA_38494	9.05688	8.93305	8.73935	6.50412	6.32717	6.94782	6.899	6.04181	4.84709	8.45733	6.67631	5.02647
PITA_18428	6.33672	6.69781	6.36614	3.90358	3.68157	5.20583	6.09687	4.76929	3.05003	5.04892	4.38824	3.42122
PITA_09657	2.26113	2.8666	3.71402	0.505906	1.22986	3.76408	3.21065	3.5635	0.576043	1.01906	0.152245	0.66113
PITA_41208	5.89915	5.02503	5.38314	8.63174	8.75941	7.85548	6.42643	7.44072	8.33731	5.92864	6.82344	8.11933
PITA_11228	3.17671	3.06195	3.09102	1.4296	3.0416	2.11174	1.07723	1.58512	1.57482	5.82793	0	0
PITA_39904	2.84397	2.65306	2.25315	0.120042	1.46482	1.53154	3.60678	2.40196	0.139312	1.56124	0.126929	0
PITA_02908	2.50215	3.62554	3.15383	2.28508	1.6174	1.63722	0	2.01796	1.2375	0	0	0
PITA_37762	7.74841	7.62061	7.60268	4.59141	5.50501	6.46499	6.99175	5.58577	4.16389	6.72149	5.46865	3.56623
PITA_11141	2.58896	3.01614	1.93394	2.05125	1.64928	1.8041	0.39204	2.83566	0.415786	0.355576	0.38185	0
PITA_28836	0.858836	0.267372	0	3.63555	3.09999	0.717323	1.19616	2.26542	4.52992	2.49144	0.701811	3.81661
PITA_36644	0.938334	0.47833	0.585482	4.55904	2.9829	0	2.67849	1.84274	3.56272	1.79894	0.853178	4.08805
PITA_15055	5.95873	5.73549	5.26508	2.84982	4.05515	3.62702	4.06571	3.3447	2.43722	5.56841	3.40794	1.35295
PITA_15829	6.25977	6.7777	6.61915	4.97321	4.72357	4.76071	6.03904	4.93159	2.99981	5.76709	3.05761	3.14126
PITA_38470	2.3935	1.33402	6.36856	1.46796	0	0.401397	2.8297	3.867	1.24845	0	0	0.724135
PITA_44026	0	1.44095	1.98105	3.05352	1.47098	2.41692	3.57001	1.47605	3.86532	3.28717	4.67961	4.72022
PITA_20731	5.1455	4.87443	4.91914	3.1058	2.94928	3.40295	3.26261	1.18118	2.48501	2.7319	0.187828	0
PITA_09651	10.512	10.5809	10.7405	8.33546	8.31684	8.26528	7.55097	7.52289	6.62022	8.26654	6.51579	5.51176
PITA_30111	6.94529	2.83156	5.52426	6.4663	4.44797	7.90976	7.55584	8.01483	5.93612	5.56407	8.51173	9.00208
PITA_11073	4.78216	5.05265	4.54353	1.10444	0.596182	0.876201	3.3072	0.270005	0.291578	4.28939	1.55101	0
PITA_34913	3.1371	1.21757	2.60006	6.04422	5.72507	6.68703	4.7795	7.03083	8.01657	7.11844	7.61382	5.23917
PITA_47024	1.19542	3.59337	3.10028	2.96064	2.74832	5.38067	1.89925	4.27819	3.59175	1.1518	5.1551	5.50718
PITA_12705	6.02865	4.94274	4.80234	1.33947	2.16121	2.31067	2.61348	2.66466	0.833827	3.71791	1.54917	0.885462
PITA_32729	5.75399	5.20621	4.86104	2.69937	3.35636	3.39314	3.03606	2.45909	1.80241	6.08509	3.28345	1.28987
PITA_27078	6.12879	6.02067	6.3455	0.696125	1.99269	2.33759	2.52142	1.50132	0.930353	2.01133	0	0
PITA_06391	2.03607	3.46341	2.53333	5.24705	5.73647	3.88018	4.49712	3.96713	6.87175	2.87313	5.0159	7.64813
PITA_27429	2.92237	2.43082	0.251732	3.09329	3.03912	2.95168	1.90425	1.16641	1.60006	0	0	1.04931
PITA_16644	4.63512	4.63661	4.38878	2.08712	4.03726	3.76425	1.75094	1.11288	2.49564	3.8134	2.02186	0.485129
PITA_33531	0	1.25173	0.611264	0.341797	0	1.11452	0.66356	2.40745	4.02729	4.32767	6.80833	7.89362
PITA_20291	2.78463	2.88526	2.72924	0	1.01117	1.35309	1.84682	0	0.637506	2.23862	0	0
PITA_37184	2.73821	2.8664	2.54505	0.37522	2.93745	0.978949	0.721481	2.01067	0.604639	3.16771	0	0
PITA_44501	3.35721	4.38613	4.36583	2.14933	1.03443	2.02706	5.67992	3.13321	1.44397	4.52837	3.83469	1.23806
PITA_39403	3.09143	1.88356	2.89169	0	2.58566	2.39359	1.27593	1.08262	0.685516	0	0	0
PITA_15062	4.14486	4.52041	4.1359	1.53714	3.52281	0.757812	2.45984	1.75816	1.31133	3.60388	2.74686	0
PITA_45557	0.658845	0.158193	0	2.99152	0.309752	0.687976	2.33406	3.25534	3.81798	0.286038	2.11381	5.73207
PITA_40371	1.1925	0.451727	1.26567	2.81735	1.53585	2.39639	0.25618	3.17348	5.5269	2.41908	6.29115	6.53287
PITA_30206	0	0	0	2.35654	2.86942	0.535158	0.926237	1.81043	5.02066	0.852704	1.6034	2.55277
PITA_29109	2.88097	2.80995	3.92969	5.5026	4.23024	4.19946	6.58606	5.70668	6.22293	5.88322	6.21702	7.76121
PITA_30422	5.42252	0.643039	2.35377	1.0614	0	3.24618	3.12383	0	0.276999	3.47192	1.44793	0.679661
PITA_05100	2.18046	2.73528	2.82359	1.6105	2.03787	0	0.247218	1.59507	0.677944	4.18848	0	0
PITA_44188	3.97394	4.61078	3.46156	2.28908	3.18129	2.627	1.74799	1.11062	2.0101	0.276375	0.754235	0
PITA_28625	3.93712	2.99084	3.43507	1.34548	2.80405	2.79786	4.01344	2.64727	1.20765	5.17257	1.02822	0.551281
PITA_36939	7.59088	7.39239	7.21186	5.78966	6.32926	5.73615	5.01449	4.54285	4.63534	6.42931	2.16271	1.7169
PITA_05147	2.30774	4.42662	3.4116	1.00523	0.895632	2.02619	3.78263	3.68885	0.304958	0.669817	0.146347	1.2927
PITA_03396	8.31315	8.06712	7.73117	6.35978	7.44884	6.14904	5.35061	6.46871	5.46226	7.69444	1.25066	0.565943
PITA_12055	6.70293	6.36783	5.49502	3.39696	3.54314	4.73592	5.23924	3.6083	3.14282	5.44867	2.80735	0.730978
PITA_32989	1.24469	1.24559	0.777523	3.34591	1.48708	1.36588	1.29236	5.14243	7.34572	3.52308	9.61704	11.5589
PITA_28122	4.08504	4.37159	2.68993	2.36301	3.5748	2.00387	2.46642	2.0919	3.69429	1.23305	0.37056	0.688716
PITA_24690	2.16768	2.57923	1.6111	3.57683	3.78505	3.67482	4.92048	5.93936	4.14793	2.6941	5.7356	7.01246
PITA_02412	9.68022	7.52229	7.95124	7.6102	8.46702	9.08505	6.40798	6.12637	7.16448	3.47045	3.82531	0.37054
PITA_18484	1.58423	0	4.32943	0.611652	2.60268	2.48617	2.95015	2.00844	0	0.755569	0	0
PITA_41389	2.71614	2.52755	2.80808	2.08347	0	3.10298	0.40222	0.144511	1.38138	0	1.10038	0.520655
PITA_05841	0	0.425459	0.40875	0.413512	1.27362	0	1.06186	3.25595	6.81627	5.70801	6.99212	9.40273
PITA_19311	4.8838	2.56331	4.51621	3.50896	2.88551	4.26452	4.05061	5.836	7.06222	3.50137	7.24184	7.12472
PITA_49561	0	1.39947	0	1.37025	2.52086	1.25208	0.759197	2.96488	1.07812	0	0	2.64741
PITA_07516	6.40788	6.87258	6.67761	4.01337	5.26599	6.29797	6.43985	5.4188	3.04098	4.92962	4.10993	1.72344
PITA_18304	3.33937	2.31517	4.51093	0.650863	2.79395	2.9113	3.43395	1.24928	0.736497	1.56112	0.811755	0.2114
PITA_06441	2.88813	2.88948	3.33611	1.66878	0.77909	2.32742	0.937775	1.38956	0	1.20868	0	0
PITA_00373	2.15741	0.900119	1.02429	1.89697	0.740967	0.936157	2.41926	2.12927	3.10276	4.45275	3.81816	3.45648
PITA_29786	0	0	0.179659	2.03247	1.28393	0.197168	1.21482	1.66192	4.02074	0	2.58152	2.82803
PITA_51249	1.03594	3.202	3.31283	1.39408	2.26396	3.71005	4.3304	2.99865	1.27907	3.96581	1.65866	1.30146
PITA_14990	4.72933	3.30715	3.62401	3.7403	4.67346	4.61928	2.65659	2.39696	2.73886	0.720352	0	0.793603
PITA_32507	0.322221	0.322533	0	1.43138	1.19807	0	0.843496	3.22177	4.58163	1.64764	6.02202	5.11079
PITA_09258	2.80861	2.61551	1.4269	1.8347	2.5238	0	1.08508	1.40796	0.99983	4.81272	0	0
PITA_20483	2.45585	3.60296	1.02518	6.18858	3.60902	4.19462	7.49381	3.20262	4.36544	3.76565	6.29206	5.51216
PITA_34942	5.42451	5.70612	5.55588	2.95109	4.33913	4.9884	4.36298	4.34305	2.48505	3.98505	2.49157	2.49063
PITA_31241	2.36608	2.19081	1.94012	0	1.78919	0.701906	2.43212	0	0	3.0547	0	0.710833
PITA_24483	4.01014	6.61948	6.53318	2.24775	3.50971	3.58405	4.06165	1.39474	1.17101	3.25601	2.22968	0.135989
PITA_26716	2.39851	4.51252	2.84376	0.614146	0.539325	2.90232	3.07363	0.424215	1.16353	3.0825	0.744116	1.04097
PITA_14690	4.50408	4.21315	3.12925	1.9105	2.96336	3.18513	2.23556	1.09726	1.31502	4.01339	1.59686	0.956126
PITA_31073	0	1.71438	2.73652	5.11103	4.56268	4.47066	2.65659	5.41688	5.90251	0	5.31642	5.01309
PITA_32620	3.01843	4.31914	4.82279	2.05442	2.56027	3.88229	2.79699	1.65753	0.416833	0.189228	1.64488	0.212539
PITA_16022	4.01295	3.83108	3.9134	2.87276	3.11086	3.68516	1.82703	2.22452	1.87389	1.30442	1.40515	1.31755
PITA_17285	0	0	0	1.74367	1.62763	0.19181	0.650874	2.69244	2.47874	0.17323	3.03427	5.57061
PITA_47471	0	0.105295	0.194844	2.12776	2.07301	1.23712	2.80778	1.60659	4.79234	1.92361	3.46182	4.62105
PITA_05491	2.4026	1.32035	0.131349	0	0.69497	1.58492	0.611198	0	1.36742	4.90655	5.26192	3.61237
PITA_48073	1.25083	2.89645	4.34662	1.69054	3.36137	2.5497	0.314207	0.968458	0	0.284284	0	1.57209
PITA_17769	3.30895	3.31036	2.46192	0.491818	0.519789	2.25171	1.5289	1.33713	0	2.66937	0	0
PITA_18990	5.43708	4.60942	2.97235	3.01782	2.85156	1.81589	2.24685	2.14593	1.01809	5.31042	0.326134	0.843911
PITA_49672	2.38233	2.0295	1.59172	4.64512	2.12199	4.59076	3.45237	3.57979	4.87944	3.57272	5.88863	3.42428
PITA_43052	3.40095	2.27183	4.00438	4.37929	4.05963	4.26086	5.56179	6.18827	6.27497	6.01527	7.03586	6.87995
PITA_15438	2.61507	1.32011	2.70338	4.50639	3.2984	2.1317	3.39133	5.03434	6.06624	4.52683	4.65116	5.12558
PITA_39318	5.3666	5.33719	5.31336	4.0887	4.20963	3.83209	3.17403	3.06753	2.54672	2.1991	0.484806	0.790888
PITA_31031	3.81433	4.03885	2.9841	1.4265	2.65922	2.91257	1.76415	2.20931	0.135681	0.731277	0	0.553104
PITA_03612	6.03014	5.57498	5.03188	4.27985	6.52545	4.67842	2.87875	4.04166	3.28404	3.19007	1.61151	0.386017
PITA_30130	2.57312	2.706	4.67343	0.95868	0	1.13718	2.45043	1.63713	0.126801	2.02677	0	0.334772
PITA_13982	2.24699	3.00595	1.22848	0	1.29481	0	3.63209	1.29951	1.3732	0	0	1.00344
PITA_03080	3.73187	1.73668	3.18587	8.82821	9.8386	10.5268	8.51622	9.19524	10.1151	7.86997	9.96019	10.5948
PITA_22367	4.19942	4.31462	3.62684	1.19405	2.57308	2.70492	3.25311	1.59842	1.4359	3.35531	0.241251	0.131023
PITA_41805	8.18749	6.79589	8.9999	5.24106	5.36857	6.17797	5.7179	7.89088	6.67485	6.8138	2.10679	3.83809
PITA_00611	0.560618	0	0.203297	2.20283	2.17651	2.03262	3.27947	4.13318	3.93872	3.34281	2.57474	2.07936
PITA_35098	2.82326	3.80525	2.03513	1.56685	2.90618	0.715078	1.92093	2.38246	5.30467	4.85868	5.02764	4.23411
PITA_14052	5.73607	5.80724	5.80485	2.67259	3.1757	4.67824	4.3898	2.9866	2.1553	5.38762	3.5108	3.1756
PITA_13518	8.27043	7.61924	8.36017	2.96747	4.21745	4.07004	5.66313	4.92107	2.65848	4.701	3.83348	3.42709
PITA_36185	3.46286	3.39574	1.61062	1.19437	1.04144	3.53406	0	0.145889	0	2.68401	0.144114	0
PITA_24733	7.34366	7.38411	7.70895	6.26941	6.72353	7.25422	6.09515	5.60103	5.3844	4.88617	1.56967	2.15805
PITA_45526	4.29015	3.31939	3.64791	2.77503	2.53625	1.97804	2.39397	1.08838	1.46001	0	0.212696	0
PITA_43439	0	3.66122	2.87216	1.93311	0	2.21102	0.641343	2.35809	0	1.58701	0	0
PITA_20636	4.99449	2.46824	3.63384	7.47644	6.96497	5.27841	6.09853	7.50549	8.41642	5.73477	7.14316	7.80746
PITA_29783	0	0	0	1.59785	3.1361	1.68199	2.97509	3.83541	2.57856	1.37035	3.47216	3.35072
PITA_09684	2.7128	2.82511	2.5875	0.266766	0.814801	1.95501	0.998768	1.33713	0	2.22454	0	0
PITA_31314	4.29661	3.92683	3.999	6.55364	6.51771	5.11818	5.24924	5.9946	7.09462	3.60773	5.4606	6.2556
PITA_24093	5.45843	6.0362	5.53846	3.1261	3.2747	3.71106	4.81618	3.18385	1.32507	3.59055	2.59514	1.67573
PITA_44403	4.83321	5.47239	4.9965	2.61264	2.96877	3.54665	4.15092	3.85835	1.99601	3.40425	1.89197	2.02449
PITA_32909	2.43704	2.51003	2.1471	2.53904	1.71528	1.11452	1.85915	6.06643	8.7245	9.31612	11.6594	12.6582
PITA_27399	1.85678	3.12434	4.16636	1.62846	3.00358	3.65076	3.97158	2.12725	0.905278	1.73868	0	0
PITA_18451	0	3.19534	0.495804	4.10505	5.76161	1.89423	0.931969	3.93347	4.10999	3.01983	3.35766	4.75487
PITA_29439	4.88829	4.04552	3.87106	2.51021	2.27359	2.7048	1.85417	2.4976	1.65636	4.98662	1.05228	0.594428
PITA_36094	1.84633	1.51409	1.5314	5.81262	5.24615	3.0544	4.51368	4.76021	5.76683	5.98646	6.23367	6.31037
PITA_09977	3.83221	1.20486	6.89965	1.87144	0.0989305	1.56353	4.17492	4.27368	0.890928	0.933472	0.358208	0.198124
PITA_28111	8.47792	7.10502	7.29657	7.17946	7.75178	7.18819	5.11943	5.34297	5.56789	2.62776	3.64005	1.15207
PITA_42561	3.00353	1.54424	0.687091	1.66163	2.79514	3.38282	0.419665	0.413455	0	2.20991	0	0
PITA_32820	2.80202	2.74605	3.98154	0.609883	1.42513	3.02972	0.364386	0.64606	1.91317	2.94244	0.639389	0
PITA_47203	3.25376	3.38465	4.18887	0.808982	2.30828	2.29512	0.814065	0.456941	1.2746	0.929677	1.65347	2.65899
PITA_44405	5.7546	5.33531	4.95868	0	0.486276	0.386023	3.55615	0.381033	0	4.76283	1.71713	0
PITA_18189	3.16678	3.3714	3.96425	0.99055	0.863657	1.70947	1.93158	1.86754	0.469248	1.94153	0.368022	0.510932
PITA_49357	9.09901	9.23142	8.15364	5.95234	7.83713	7.27116	7.569	6.56285	5.81993	6.9942	5.34256	0.446417
PITA_10041	5.67099	5.81227	5.39963	3.18874	3.98436	4.47902	4.78665	3.84982	2.55275	4.18837	2.78397	2.22233
PITA_38069	2.8434	2.80774	2.59373	4.55633	5.04213	3.29604	1.54714	4.43278	5.87235	3.00989	5.00693	5.47436
PITA_24141	5.82708	5.55316	5.82509	4.16644	4.06259	3.55807	4.03861	3.11685	3.08376	5.28057	1.9662	1.87538
PITA_01714	6.6955	6.23309	8.72562	6.3591	7.24756	7.96737	6.54807	8.05595	7.4727	4.8926	3.80388	1.23542
PITA_47551	4.06117	3.28538	4.03399	1.44993	1.705	1.30327	2.59564	1.02366	0	3.74604	2.22389	0.713015
PITA_05379	0.651142	0.651709	0.749836	2.01408	3.69469	2.54032	3.62255	3.78196	3.60141	3.14302	7.4191	6.94863
PITA_09430	1.9418	0.775034	0.905512	3.38392	4.45236	2.34238	1.19454	2.74428	4.95348	2.0272	2.39859	5.30918
PITA_18312	1.93514	5.52752	5.42108	2.35159	2.51578	2.59579	5.06226	3.27788	0.167293	4.02024	2.04368	0.432462
PITA_34142	5.37809	4.87045	4.26208	1.78972	3.30102	2.2527	2.55214	2.28548	1.11536	4.76174	2.06162	0.819901
PITA_43077	4.94127	5.6391	5.2181	3.87067	4.18058	4.18947	5.39418	3.4787	3.03407	6.92297	2.24114	1.14854
PITA_16120	2.04847	3.30433	2.17487	1.47575	4.48347	3.15028	0	0	0.575036	0	0.151938	0.857682
PITA_47216	0.798989	0	2.48475	0	1.22611	0.982806	2.51027	1.4497	1.03341	3.41082	2.37253	2.52651
PITA_20698	7.10514	7.93599	7.60715	6.22031	7.47959	7.85534	8.30947	5.684	5.03646	4.67143	5.67521	4.42281
PITA_27153	5.49836	6.52593	5.60766	3.23937	4.75928	6.34599	5.89797	5.30486	4.44553	3.42352	3.08942	2.32391
PITA_20427	3.38868	3.13281	3.9914	1.47743	2.38384	2.30992	1.659	0.969367	0.103621	0.698756	0.266227	0
PITA_22791	4.21951	3.63203	2.93939	1.64838	1.53585	1.11313	4.01403	0.466769	0.872993	2.63644	0	0.838282
PITA_13238	7.45004	7.42818	7.2093	6.66216	7.89743	7.34209	5.94513	5.31015	5.49621	4.33821	2.57366	2.40921
PITA_47331	5.65697	5.77528	4.72345	2.8444	3.02701	3.82704	4.50232	3.23803	2.29649	5.5495	2.62935	1.89122
PITA_07657	3.44903	3.42288	4.18504	1.67921	2.71343	2.01956	0.727788	1.65525	0.553759	0.984629	0	0
PITA_21489	4.84155	4.11228	4.62195	5.81594	6.25668	5.69833	3.54191	4.31695	4.4553	2.3404	2.30759	0.709205
PITA_49407	2.52583	2.90625	3.11291	0	1.2281	1.61127	1.37976	0.925993	0	0.268896	0	0
PITA_35184	4.69131	5.64771	3.68604	1.80008	3.51078	3.0134	3.12383	1.15711	3.06398	2.12447	0.684543	0.276711
PITA_16866	3.52232	3.6498	5.56873	2.13338	3.65243	5.04936	4.28537	4.17741	0.841244	3.26466	0.442596	0.459506
PITA_10511	5.85198	6.3131	6.16448	4.97791	5.87061	5.33183	4.59401	4.28314	4.56874	3.32335	0	0.15494
PITA_01902	5.30985	4.48999	5.00843	2.26435	3.23831	3.44434	4.04461	2.59148	2.61564	1.89455	0.208007	0.216626
PITA_38394	3.42078	4.11304	3.88485	0.933759	3.37787	1.86592	0.733621	1.56295	1.47123	2.73036	2.69314	1.22886
PITA_23515	3.21587	3.56295	4.44295	4.65976	2.22092	4.013	4.77185	4.23489	2.38349	2	2.29925	1.9627
PITA_34200	3.20525	7.05215	4.32171	2.57987	4.11298	2.9089	0.786667	1.64995	0.472829	1.84645	2.72881	3.24076
PITA_13352	1.76524	2.24375	2.48213	3.74378	2.79263	2.69771	4.8959	4.4368	4.8981	4.61366	4.93375	6.31019
PITA_25883	4.28223	5.73569	5.13594	1.71485	4.17482	3.70289	4.93086	1.78691	0.917639	2.79725	2.89759	3.72419
PITA_17462	2.70468	2.98301	5.04376	0.41594	1.65117	3.11217	1.82983	0	0.47555	0	0	0.454179
PITA_27573	3.82312	2.56341	2.08632	3.00905	3.69925	3.30417	1.7393	1.86209	2.10269	0.689486	0.352503	0.366393
PITA_37434	6.78655	6.5578	6.62019	2.36755	1.94485	4.44539	2.92643	2.33505	1.87185	4.24486	3.01305	2.1342
PITA_26826	5.31154	3.82009	3.44341	3.0825	3.99973	3.75882	2.55973	1.69862	2.6	1.67411	1.53628	0.581417
PITA_24025	4.52924	4.49055	3.76872	2.19655	3.49537	2.92279	3.81612	1.98852	1.76248	3.37994	1.33311	0.748679
PITA_17914	1.82887	2.50711	2.50511	2.03247	0	0.535158	0	1.58074	0	3.75394	0	0.296508
PITA_18933	5.52296	5.77065	5.06381	2.60392	3.93287	3.40779	5.02393	3.12923	4.53465	5.92105	4.40042	2.08951
PITA_51701	0.502585	0.273337	0.675892	1.5939	0.896993	0.286843	2.31288	1.56101	2.68366	2.79093	2.61709	3.02722
PITA_35393	4.75665	4.32671	4.27161	1.45776	3.24944	3.88754	3.24283	2.17521	2.23246	2.80269	0.157974	0
PITA_43501	3.87499	3.91873	2.11668	2.17714	3.32583	3.47684	2.56676	2.38843	1.2123	1.61653	0.534104	0
PITA_41374	1.26224	0	0.919434	3.79414	3.0416	0	1.15918	1.55567	2.58819	0.73324	0.309601	3.17017
PITA_37093	3.74868	4.21691	3.83893	2.27096	2.19379	0.954688	2.96191	2.71065	1.53612	2.82358	1.33395	0.277198
PITA_50827	3.31799	2.18967	2.82036	3.29899	2.41162	0.861198	1.85563	0	1.78724	0.197267	0.709648	0
PITA_19094	1.98756	1.04286	1.49698	6.44609	7.61646	8.09588	6.25808	6.8416	7.78081	5.72147	7.58316	8.14225
PITA_44165	1.63582	3.40761	2.39326	0	1.43065	2.4462	3.89495	0.981344	0.339223	1.47219	0	0
PITA_02006	0	0	0	1.49139	0.660211	1.83442	1.25405	2.10654	2.32819	0	2.33124	1.00212
PITA_45324	7.25851	7.34538	7.06375	4.62051	5.79226	6.15595	6.33128	5.16071	4.83659	6.32695	4.9574	4.0742
PITA_27943	6.24129	6.51034	7.28684	5.22469	4.57996	6.02371	6.83458	6.93342	3.759	5.63834	4.71267	2.94783
PITA_33424	0.736797	2.72343	2.19151	1.55432	1.68082	2.38441	2.82064	2.61582	0	0.324806	0.185066	0
PITA_31476	0.0627179	2.39781	2.16442	0	1.89207	1.34926	0	0	0.929995	1.91741	1.24409	0
PITA_07206	7.55637	4.36717	4.66683	5.49105	3.92388	7.51663	6.02526	5.89389	3.25397	6.92228	3.08555	4.32321
PITA_50224	2.44342	3.34567	3.20511	0.34345	1.28393	2.77775	1.30328	1.72625	1.52824	1.50564	0	0
PITA_24941	4.71103	5.38684	4.68488	2.90286	3.8455	1.74561	3.13494	2.55321	3.33404	2.87469	1.61363	0
PITA_24994	3.33988	4.07049	3.98668	2.40615	1.33953	3.30039	2.13504	1.34433	0.877731	2.77394	1.00932	0
PITA_15710	7.13741	6.97373	6.64217	4.1352	4.20309	5.09991	5.90272	4.63858	3.67799	6.23218	4.9374	3.17436
PITA_51393	7.69807	5.95914	5.8564	1.81342	2.28647	3.00053	3.20792	1.82781	0.575036	1.67149	0.530316	1.34874
PITA_09144	4.84174	6.08698	4.16611	0.333766	2.99068	2.31353	3.48995	3.63904	2.3945	2.72219	1.40893	0
PITA_37293	4.65507	4.60006	3.50221	3.41795	3.90035	4.12363	2.37338	2.28058	3.32735	1.24791	0.499851	0.230226
PITA_37334	5.00989	6.25703	6.04729	3.1058	3.39865	5.19581	4.08728	5.09107	1.58511	4.35946	1.26983	0
PITA_38627	5.02753	3.9941	4.10634	4.64381	5.83453	4.94991	2.93769	2.61468	4.74804	2.21092	1.63602	1.12067
PITA_14930	2.63355	1.52785	4.19115	1.80367	0.540154	2.06278	4.64901	3.32224	2.11655	1.59438	0.471339	0.182116
PITA_35986	0.728852	0.908715	1.0337	2.26924	3.19523	2.23289	0.549601	2.14353	3.96649	0.272051	1.88744	2.25107
PITA_29129	6.2076	5.65159	5.37684	4.5494	5.67127	6.78575	1.64958	3.66122	3.99695	4.04263	4.39148	1.90986
PITA_35253	0.310624	0.783675	3.7194	3.41395	1.45395	2.68988	1.92458	1.52311	0.748323	3.27003	3.28649	3.56355
PITA_14000	4.03403	4.81828	5.2242	1.72782	2.8146	2.65975	3.69223	3.14755	1.48601	3.62097	1.94835	1.27641
PITA_15142	2.34958	3.55166	4.34199	0.937997	1.97593	2.50012	0.415163	0.409011	0	1.4807	1.55656	0
PITA_06912	3.57026	4.04224	3.28646	1.51038	1.94954	1.72982	3.7133	0.581358	1.44794	1.29046	0.57523	0
PITA_17676	0.798989	2.44469	1.84534	1.28305	0.327818	0	2.80778	2.27733	0	1.39787	0	0
PITA_07645	4.36246	5.46457	3.10292	1.54761	3.56744	3.62961	1.13778	1.74845	2.57919	1.45737	2.64203	0.383192
PITA_16919	0	0	0	0	0.583224	1.60106	2.83093	3.64635	2.80667	1.49807	0.579699	1.84118
PITA_41838	3.27261	4.07505	3.86161	6.65816	7.10786	6.25605	4.83799	6.10492	6.91762	4.44197	5.75475	6.52723
PITA_46880	0.609021	1.3659	0.680327	1.01266	1.20409	0.91618	2.7847	2.64256	2.69365	3.7047	4.76609	3.29112
PITA_04756	3.62972	3.6485	3.82443	4.05864	5.49125	4.95549	4.76225	5.90355	4.95395	6.08895	6.59422	8.11317
PITA_40191	5.67087	5.92019	5.10689	3.01855	4.45249	4.58073	4.29218	4.0354	3.31126	5.50531	3.3553	3.09904
PITA_08602	5.2296	6.08327	6.5884	3.68424	4.99342	5.59792	6.17019	4.16224	3.48183	5.18245	3.82317	1.60926
PITA_08640	2.31558	3.3789	2.97566	1.38169	3.43698	2.67036	2.20934	0.94071	0.459679	4.27169	1.30746	0
PITA_04280	1.2786	1.43993	0.62787	2.28337	2.55283	3.50932	4.31189	3.32879	2.18622	0.62317	3.13104	3.95712
PITA_44978	6.31496	6.60729	6.35389	4.59681	5.23808	5.19245	5.98819	4.24618	3.83515	7.47197	5.13448	4.07068
PITA_29207	1.98625	2.79296	1.11499	2.33659	1.05756	3.35002	4.09083	2.76538	1.47249	3.1837	0.778751	0.247193
PITA_27021	5.72761	5.75442	5.80918	4.33685	3.07531	4.64742	8.04344	5.43903	1.3732	4.84796	2.68941	1.11918
PITA_47065	0.960069	1.77975	2.24614	0	2.07492	2.39976	1.00025	2.42081	1.57887	0.173662	0	0
PITA_48942	3.64231	6.42276	6.34916	4.41581	5.29154	2.95168	4.58981	4.85186	3.03972	3.10142	0.308334	0
PITA_08175	1.3603	1.96864	1.04979	4.53141	5.19649	4.89903	3.0193	3.68678	6.05289	4.83641	4.1525	5.55071
PITA_21954	3.66233	3.09379	0	2.2705	3.05544	4.5298	3.11692	1.87738	1.71656	0.834057	1.15424	0.135522
PITA_16761	3.38599	3.66364	3.45171	0.937997	0	1.41323	2.66339	3.09404	3.02399	1.76035	1.55656	0.745069
PITA_25780	4.49233	4.52965	3.52311	1.67501	3.57162	2.89777	2.082	1.46783	1.8839	3.86948	1.7332	1.14679
PITA_19765	5.49087	5.33236	4.11783	3.71697	4.12793	4.15557	4.99605	3.60917	2.9412	5.78718	2.88034	0.707585
PITA_15638	6.0355	5.80505	6.26151	4.1841	5.67205	6.3049	5.78994	4.84119	3.42016	3.97858	3.76607	3.14369
PITA_12011	6.22847	9.03872	8.32786	7.00701	5.90328	7.65461	8.88772	7.78968	6.79365	8.84274	7.6392	5.69532
PITA_21486	7.21897	7.69566	7.14985	6.35192	6.72306	5.71855	6.14874	5.0253	4.68737	6.17155	3.93099	2.18044
PITA_01415	1.73142	4.07011	5.8747	0.925402	0.565673	1.30438	1.3064	1.55134	0	3.08283	0	0
PITA_25469	3.84899	2.12304	5.85406	2.19837	2.15958	1.99284	3.36947	4.08462	1.9985	3.03317	0.626238	0.960749
PITA_15826	3.02056	3.9768	3.92026	1.32856	1.45579	3.3723	2.96382	2.99019	0.359042	1.7248	0	0.0934848
PITA_00743	4.57211	4.85083	5.57616	2.55631	4.25789	5.15763	5.20693	4.06391	2.69069	2.85314	3.53284	1.74426
PITA_43019	3.661	5.27963	5.99991	3.49693	5.24708	5.8971	4.64666	3.23789	2.49926	6.62309	0	3.97276
PITA_00911	0	0.874416	1.04329	3.30304	1.84118	1.46328	1.74358	2.24841	3.76152	0.609353	3.45567	2.91599
PITA_03846	6.43886	6.10635	6.04299	4.88309	5.43015	5.22537	4.8363	3.79036	3.22613	5.61039	3.99517	3.43873
PITA_06386	3.28701	3.57568	1.19805	3.43279	3.24574	1.8165	1.06733	2.33888	1.48697	0.538639	0.726168	0.329168
PITA_04053	3.17704	2.90776	3.64791	1.32117	2.45437	2.84915	0	0.716886	0.433195	0	0	0
PITA_00684	8.02118	8.22456	7.94888	6.84282	7.08115	7.08003	6.76488	6.24995	5.35026	8.00965	4.98618	2.37572
PITA_35778	4.33932	5.07167	4.97879	2.9249	3.64496	4.26607	3.8094	2.83327	2.03969	2.87245	1.38568	0.767279
PITA_18075	3.84599	4.57819	5.15064	3.51665	2.51173	4.68276	5.01521	4.02395	2.98383	5.19693	0.848253	0.503876
PITA_09614	5.3109	5.83538	4.39926	3.37091	4.66915	3.07679	3.44139	2.37053	3.35073	3.51996	1.41655	1.11279
PITA_27128	3.43145	0.810476	0.365045	1.9153	3.75084	4.68038	3.62219	3.46267	4.40016	3.213	2.37159	4.61966
PITA_44058	4.53765	5.12294	2.76437	0.724619	0.63909	1.88819	2.77478	2.49145	0	3.00305	0.976875	1.72761
PITA_10734	4.00473	3.60472	5.04757	10.0028	10.0165	8.60598	8.49085	9.85582	9.94955	10.3016	8.62075	9.30857
PITA_49237	4.01	4.293	3.83535	4.233	3.14007	2.34931	2.90347	2.83987	2.49132	1.23504	1.81402	1.46066
PITA_47186	2.32959	2.28895	3.16565	1.08033	1.02949	1.49657	2.30926	0.676542	0.217576	2.04709	0.198701	0
PITA_37289	5.50439	6.19608	6.57188	4.00469	5.72151	6.11638	4.17641	4.02868	5.34035	5.13007	3.99261	3.45371
PITA_21353	1.82887	1.18756	1.37077	4.81769	2.849	3.98371	4.37273	2.88204	5.09707	4.20219	5.10511	4.2219
PITA_39790	6.68932	6.19982	6.09139	3.64809	4.05751	4.22679	4.09699	3.26753	2.60468	5.20444	3.18883	2.31579
PITA_37150	2.76582	4.30582	4.8163	2.88155	3.58518	2.65708	2.65993	1.38354	1.57046	2.92478	0.994812	1.02654
PITA_09734	3.82875	3.85714	3.65575	2.4584	2.7884	2.5137	2.39224	1.14196	1.64225	2.23862	0.126504	0
PITA_12320	4.61572	5.0598	4.49113	2.05257	2.93173	2.90311	4.21168	3.21878	2.17805	3.94556	2.08558	0.521814
PITA_03544	2.03767	4.31572	4.09962	2.44638	3.13159	4.06264	4.25876	2.76294	1.86261	3.13472	3.01953	1.33737
PITA_50691	0.940995	2.89645	1.06981	2.44773	2.84495	0.78933	0.790758	2.80316	0	2.73616	0	0
PITA_28697	3.11128	2.59588	3.10697	2.10689	2.12552	2.66005	1.14028	0.74539	0.94123	0.206631	0.222737	0
PITA_37693	3.79332	4.6119	4.76282	0.727638	1.69653	1.28066	2.68815	0	0.689852	0.597439	0	0
PITA_36607	7.51326	6.75654	7.16777	5.16072	5.74357	5.96943	6.92248	6.54001	4.43909	8.09142	4.23689	4.00586
PITA_20248	4.36341	4.26697	4.47077	1.50168	1.08246	1.098	1.19293	1.56883	2.35828	3.68889	0.353165	0
PITA_06443	9.6288	9.50494	9.59691	8.59014	8.7123	8.36637	7.89341	7.5	6.9783	8.22494	4.64867	4.56531
PITA_14624	3.81172	4.37003	3.97216	2.53187	3.24492	1.70571	2.4939	2.28566	1.30818	1.46713	0.563933	0
PITA_47934	3.17771	3.53478	4.34662	2.19044	0.777055	1.55683	2.66749	3.43385	0	2.42119	0.305831	1.44715
PITA_32070	7.61958	7.07964	6.62813	6.59493	7.23016	7.0226	5.38741	5.25265	5.50982	4.46618	2.91698	1.73134
PITA_21495	1.25083	0.757565	0	6.49364	4.96395	6.32879	5.4376	7.18219	7.67817	5.31359	6.11848	6.96094
PITA_43327	0	0	0	2.16759	3.05479	0.68612	0.384261	1.48542	5.07243	0.49546	1.31082	2.87623
PITA_38325	6.41456	5.93635	5.49053	3.80823	4.09189	4.05711	4.06608	3.49535	2.34671	5.9862	3.7811	2.02054
PITA_24400	1.60023	0.326841	0.313594	1.89009	0.336545	0	2.33092	0	2.3291	2.0452	1.95189	3.92285
PITA_47339	4.67087	4.99583	3.70122	1.06973	1.12004	2.71376	2.42571	1.5959	0.350693	2.40546	0.93756	0.605521
PITA_11739	4.67669	5.47998	4.65201	7.07295	6.73439	5.34195	6.15197	6.96244	7.46988	5.20472	7.23853	7.50109
PITA_33887	4.36803	4.01495	2.42995	1.27692	1.4381	2.4989	3.11692	1.54105	0.142652	3.42494	2.87124	1.41918
PITA_03663	0	0	0	1.85378	1.39422	1.41244	2.26528	1.26514	3.77908	0.27859	2.15832	3.04213
PITA_44752	4.2413	5.51648	4.79472	6.03533	5.82685	5.37016	4.55507	4.84953	3.3754	3.52991	0.983419	0.378758
PITA_44329	5.75927	6.03343	6.43444	2.90314	3.9605	4.88843	4.56834	3.62671	2.71795	4.22295	3.73247	1.53022
PITA_43219	6.30444	6.34538	5.71037	5.45492	5.82848	4.14412	3.89632	4.31934	5.45704	5.17906	2.75304	2.29615
PITA_20376	3.06195	3.5861	3.55946	1.23006	0.92456	2.79221	2.60488	2.73533	0.607995	2.55561	0.919541	0.24642
PITA_08607	6.069	6.85373	6.2165	4.051	5.03962	3.88976	5.70633	4.80191	3.29544	5.52532	3.96689	0
PITA_09274	3.31889	2.8407	0.795533	1.69454	2.59503	2.61952	1.53613	1.76617	0.903926	0.571394	0.337336	0.350699
PITA_36363	6.75758	7.26575	7.28719	4.49591	5.78323	6.29398	6.56958	4.78201	4.03218	5.85434	4.87341	3.52037
PITA_26547	4.83391	5.43706	5.59328	2.03247	2.66979	3.10074	3.58166	2.93309	1.60006	2.31221	1.39953	0.279659
PITA_32363	6.27032	7.35685	6.86347	4.78718	5.58229	5.65864	6.76868	5.70633	4.4087	6.93659	5.84329	2.83094
PITA_51428	4.82911	5.15325	4.37491	4.72974	4.53019	3.78489	3.46597	3.71169	2.29196	2.39864	2.75055	2.26918
PITA_51700	6.05004	6.49072	6.33443	3.51549	4.51107	4.5185	6.02815	4.21237	3.53643	4.70805	4.41679	3.25408
PITA_46572	0.266141	1.39091	0.472304	4.28156	4.21745	4.33201	3.08791	3.87738	4.6082	1.16813	3.04975	5.06552
PITA_37819	4.35986	4.06837	3.98668	1.8401	2.07534	4.06169	2.73047	2.23078	2.64988	1.42322	2.58837	1.41501
PITA_14252	2.53357	1.65317	3.59527	4.74235	4.59751	4.4435	3.14884	1.56883	3.58334	2.46906	2.56523	4.63995
PITA_26674	6.75166	6.78404	6.56603	5.4493	4.59179	5.73482	6.24235	5.13154	4.49851	6.45228	4.3191	3.45769
PITA_48098	1.40427	2.40228	2.69098	1.54323	2.55664	1.73029	3.42737	1.37779	3.12182	4.59626	4.41224	4.06871
PITA_14878	2.38542	2.80567	2.67471	3.69352	2.42502	3.846	4.10481	3.05729	3.7606	4.98546	5.36842	4.96406
PITA_39189	4.61578	4.68325	3.73744	2.28979	2.28001	4.85072	4.86905	3.58947	2.38415	3.81137	3.06393	3.0136
PITA_26097	2.65804	1.98337	1.42899	2.92128	0.687512	3.90864	4.02681	4.08411	5.45138	4.05761	2.11541	4.62878
PITA_25588	5.28085	4.16544	4.01173	4.89751	5.59171	5.03877	3.30835	3.48313	3.95404	2.10194	1.02389	0
PITA_19149	3.79472	4.28607	3.64607	2.35025	2.63999	2.22956	1.77959	1.28399	1.52314	3.50685	1.3284	0.479923
PITA_00454	4.51099	5.69574	4.48334	5.07102	4.82799	4.3588	4.44172	8.7629	11.539	11.5081	14.2784	15.5146
PITA_35228	8.26355	7.8477	8.31263	4.33206	5.10079	5.69369	5.87985	5.30768	4.11176	5.03574	3.23934	0.166724
PITA_33020	3.62342	3.86459	4.33386	3.03452	3.3256	3.07842	1.66027	1.23366	1.03609	2.11794	1.94835	1.48138
PITA_08623	2.24515	4.26933	3.06393	0.51233	1.4962	1.51518	2.49998	2.2901	0	1.52394	0.537947	0
PITA_08705	7.63831	8.50097	7.80225	5.31001	6.97405	6.51703	6.71445	6.12172	5.36688	5.9828	3.04434	0.662258
PITA_47826	4.12075	4.10745	4.0814	3.86456	4.14454	3.06892	2.86462	2.91557	2.81135	2.8671	1.71159	1.43897
PITA_39640	5.83352	6.27665	5.59352	4.34129	3.87049	3.97156	3.97986	3.94126	3.00112	5.0798	2.99154	2.77503
PITA_26953	0.20238	0	1.65966	0	0.698761	1.53987	1.08095	1.52588	0.423226	2.86312	2.53447	2.37849
PITA_33668	5.56645	5.83666	6.28391	4.31143	4.34317	5.64106	4.97863	4.02931	3.44947	8.37038	3.68663	2.00054
PITA_12299	2.56518	0.479115	0	0.362753	1.01257	1.41219	0.142848	0.140532	1.2241	5.03838	5.79288	3.50336
PITA_31897	7.04827	6.99798	6.72857	7.14909	6.77015	5.87693	5.10532	5.93988	5.27683	4.37884	4.05713	3.77043
PITA_24858	6.10127	5.93985	5.18502	3.95188	5.46429	6.18553	6.01526	5.15122	3.4521	3.59367	1.04647	0.199628
PITA_14595	2.21202	1.65306	2.62416	0.124658	0.900949	2.15121	1.61827	2.39601	0.144633	0.436099	0	0.262861
PITA_15168	1.53342	2.35322	2.56817	1.01416	2.05576	2.25641	2.29227	0.728488	0.308354	0.923925	0.282344	0
PITA_26653	4.55141	3.65521	4.34927	2.64648	2.8058	2.48196	3.84889	1.52755	2.75225	6.398	2.23811	1.35247
PITA_22324	1.07383	1.34976	0.276517	6.66409	6.37626	6.07161	6.42828	5.31642	8.14938	4.71851	5.87939	8.19853
PITA_30879	8.30343	7.99305	8.00516	6.45864	6.55549	7.33121	7.33163	5.96868	5.41204	7.63042	5.97263	4.54669
PITA_48687	6.60184	8.20258	7.55684	7.15912	6.98048	7.53946	9.48388	9.28066	8.73972	9.27838	10.1846	10.5635
PITA_36614	4.1263	4.08131	5.16654	4.76923	4.02795	4.98506	6.33338	6.36793	5.59377	6.13315	7.00324	7.90913
PITA_36073	4.82926	3.90373	2.78887	4.40058	5.18683	4.47609	2.6324	4.01536	3.70309	2.53736	2.87757	1.2391
PITA_01250	4.41658	3.76713	2.84349	0.955352	1.87729	1.76027	2.83876	2.23168	0.792	2.89271	0	0
PITA_13259	6.57581	6.96318	7.45424	3.95918	4.79074	4.8118	6.10148	4.7473	3.06588	5.74169	4.09664	3.80499
PITA_01440	3.24924	3.58134	4.1901	1.45863	1.51953	3.21747	2.38646	0.342759	0.79046	0.450285	1.51261	0.976721
PITA_50595	3.93045	3.96888	3.58149	2.27318	3.35202	2.68504	3.54574	2.23408	1.48121	2.50725	1.27636	0.277687
PITA_51090	2.3935	1.94083	2.58876	3.33157	0.52614	3.59429	1.56105	4.29166	1.95952	3.26244	3.90486	3.89163
PITA_17139	1.70606	2.71555	2.18901	2.06924	1.69734	1.50649	3.71923	2.8728	2.65132	3.63572	4.00916	3.95999
PITA_35659	5.35115	5.17423	3.86117	3.87906	4.73342	3.42455	3.24851	2.80413	2.17464	4.25386	0.129318	0.371708
PITA_16306	2.86843	2.59636	1.89191	0.384369	1.20409	0.414316	1.5853	2.09685	0.440108	2.52997	1.19808	0.420108
PITA_20228	4.13955	4.14102	3.89952	2.23441	1.96034	3.47185	5.17099	3.4115	1.87362	5.40075	2.72018	0.559181
PITA_35882	7.68492	7.76975	6.94612	4.38154	5.84447	5.38721	5.15429	5.04686	4.30991	7.6096	5.23133	2.51913
PITA_23887	2.51014	2.61134	5.49562	0.26042	1.42754	1.92691	2.35203	0.711226	0	0.255092	0	0.728682
PITA_01489	3.64066	3.74865	5.82883	0.353715	3.39145	2.49631	0.490195	1.06613	0	0.859919	0.754602	0
PITA_22865	0	0	0.397146	0	0	1.92584	0.766843	4.46159	1.32247	2.15503	1.6052	1.27641
PITA_38655	5.19707	5.5524	6.00948	3.41399	4.7537	4.61025	4.63669	3.27127	3.43872	2.45238	2.23108	1.86931
PITA_06160	3.08214	3.3069	1.48929	4.43343	3.26391	4.29738	3.99142	5.6932	5.23258	4.92031	4.97199	6.32553
PITA_45369	2.11	2.45298	2.84874	3.48526	2.49172	3.87788	3.23155	5.07466	4.12822	4.7741	4.80482	4.12078
PITA_36788	0.187423	0	2.19555	3.98032	4.11763	1.97413	2.6851	3.66535	4.00672	3.01708	5.82158	4.79623
PITA_28662	1.09602	0.997484	1.66678	2.10645	2.62023	3.40701	3.94908	3.38767	2.89503	1.77584	3.69751	4.62311
PITA_29205	3.93287	2.94796	3.13965	4.68694	4.7813	3.78796	2.01196	2.26496	3.39609	1.38821	0.808636	1.82845
PITA_12761	6.27757	6.64685	6.78252	4.68529	6.78452	6.9431	5.90171	4.97518	4.72759	5.3087	5.53863	3.92856
PITA_12088	5.31594	5.53694	5.04591	3.5736	4.60764	3.28565	3.77089	2.68843	3.72778	6.51189	2.19671	2.91696
PITA_49015	1.40427	2.25346	1.23228	0	2.42772	0.320023	1.31823	0	1.76412	1.58757	0.312167	0
PITA_21862	2.65337	2.90192	2.72689	1.27733	1.44526	1.6655	3.08154	1.78494	0.735943	3.19646	1.20665	0.395413
PITA_33863	0.530772	0.775929	1.18608	1.1416	0.717216	1.78287	3.3269	2.69108	2.61691	1.95014	5.34466	10.9239
PITA_15006	6.90232	5.96876	6.64904	3.73155	3.72824	4.21814	5.32877	4.14231	2.07394	3.57327	2.44733	3.41462
PITA_23815	0.937274	1.50171	2.05261	0	0.250086	2.03231	0.976788	3.22868	0	1.1461	0	0
PITA_22455	2.72154	3.26222	4.64587	2.64902	4.0549	3.78505	4.69039	5.5547	2.48507	3.88698	1.81505	0.318078
PITA_39254	3.48676	3.44047	4.95321	2.80848	1.52908	2.4904	0.825132	2.26088	1.95952	1.25188	3.08555	1.11998
PITA_46665	0.289202	0.917483	1.04329	0.895394	0.298192	1.93046	1.93296	3.10746	1.17391	5.39214	7.78751	8.13683
PITA_19750	1.48093	1.88356	2.61756	0.901234	2.81189	4.38232	2.52067	3.23022	0	1.64189	0	0
PITA_06040	3.29151	3.739	4.08096	2.67333	4.20086	3.98334	3.14299	2.27802	1.70909	2.26247	0	1.10975
PITA_08774	0.362896	2.92319	3.09062	2.79846	2.62698	2.20883	3.09856	1.13087	0.979074	1.72357	1.01996	0.386017
PITA_46719	7.67983	7.29029	6.82293	6.82847	7.61783	7.5036	6.07017	5.60073	6.27305	4.51024	3.25928	0
PITA_35316	7.64057	6.94367	6.81189	5.68898	6.41649	6.08312	5.77184	5.41597	4.67921	7.08761	4.7264	4.0878
PITA_17809	1.45628	1.6151	2.39059	7.98675	8.235	6.65225	7.53686	8.1446	8.90413	6.89881	8.7071	8.71612
PITA_13698	0	2.59195	0.17606	0	0	0.895287	1.00408	0	1.05367	3.41209	1.08089	3.09984
PITA_42145	3.68135	3.57374	2.59904	1.1416	1.96275	3.04079	1.72495	1.84407	0	2.18206	0	0
PITA_32300	1.42386	0.458813	2.014	0.626188	0.471839	1.57244	3.27892	1.73727	0.884939	0.437477	6.02108	5.94433
PITA_48451	6.85947	6.87565	6.9558	5.60937	5.65782	5.67651	6.43463	4.89896	5.29532	6.86739	4.53718	3.61379
PITA_13442	1.48093	0.534367	0.651492	4.11611	3.65315	3.58863	4.38554	2.99761	3.01731	2.90758	4.53762	5.39198
PITA_49282	8.55193	8.40785	8.63582	4.76463	5.28327	6.36663	6.65955	5.41688	4.36924	5.53311	6.00974	3.86543
PITA_16805	0	0.39346	0.676995	0.382297	0	0	1.21761	2.19642	7.18278	1.8757	8.02353	9.53811
PITA_39782	2.71852	3.64677	3.53119	3.01747	3.35932	4.65443	5.25403	4.30364	2.14484	2.02999	2.33912	1.32012
PITA_35931	6.30293	8.19904	7.15421	5.23735	7.32814	7.76511	7.38875	5.32586	5.61758	6.52223	6.1561	5.31081
PITA_32245	0.167379	2.47418	1.33843	1.65311	2.88019	2.36612	0.475601	0.173704	1.62698	1.57566	1.00757	0.178814
PITA_03097	0	0.425459	0.40875	5.86024	2.48735	1.48978	2.60302	4.23409	2.03655	3.38003	2.56693	3.12398
PITA_26812	1.6783	3.66395	3.32845	1.91506	1.89975	1.82994	2.71987	2.07186	0.805076	3.15702	3.88588	0.305721
PITA_05049	3.32118	1.971	2.43709	1.27086	0	0.597658	1.02072	0	0.868307	1.99757	0	0
PITA_14952	3.391	3.74944	3.14093	0.964282	2.75591	2.98354	2.85458	1.43398	0.454624	2.49808	1.42232	0
PITA_15608	7.77861	7.85473	7.89927	2.47549	3.42511	4.90876	5.01508	4.22164	3.02736	3.22229	3.6674	3.30819
PITA_16928	8.57077	8.83389	8.7513	7.42411	8.20061	7.45731	6.70382	6.5701	6.6996	6.32037	4.61396	2.71608
PITA_33615	2.01485	1.06169	1.07559	1.53311	0.458937	0.755301	2.72103	1.80137	3.2266	3.45219	3.76194	2.94111
PITA_51437	4.36908	4.8848	4.20919	2.3305	2.36358	2.7883	4.27846	3.211	1.72746	3.97131	3.20665	1.59844
PITA_27456	9.10797	8.31557	7.62902	4.81296	7.01035	8.91067	5.81017	5.31597	4.7319	5.43283	5.61306	4.8694
PITA_02027	2.67583	3.40033	4.41387	2.60229	2.8664	4.01795	3.03032	2.95001	0.120563	1.38099	0.39645	0
PITA_45305	4.6696	3.83948	3.34514	1.79217	3.24761	2.23778	2.57706	1.78298	1.47053	3.43547	1.38226	0.274781
PITA_31559	4.98507	4.80767	3.73284	2.873	3.15615	3.18219	2.86419	2.6355	1.6959	4.1693	1.66324	1.22913
PITA_51101	0	0.133292	0	2.57638	0	0	2.79366	1.00409	3.07762	0.867262	1.37212	6.14354
PITA_38512	3.3766	2.76273	2.35145	1.03805	1.00464	2.36982	3.10944	3.91157	0.662703	1.56143	1.15971	0
PITA_42364	4.63911	4.94387	3.67992	3.08685	2.9163	3.03807	2.6347	1.81091	0.933589	2.26523	0	0.147692
PITA_49662	2.29672	2.5816	1.4332	4.47221	1.83836	1.93231	3.70554	4.4894	3.857	2.71364	2.32721	4.7212
PITA_05830	3.4492	4.14909	3.34212	1.4766	2.75546	2.10244	2.88606	1.7536	0.964235	2.69081	1.30974	0.0606225
PITA_05726	2.93035	2.16967	3.68604	2.81958	3.54311	4.96791	3.66445	1.67831	2.07988	1.81826	0.249633	0
PITA_18079	7.06601	6.40695	5.76322	5.85375	6.68428	6.08349	4.74208	4.54311	5.25096	3.63019	2.08573	0.3634
PITA_00093	4.22306	3.69761	4.32076	1.83394	2.46384	2.74693	3.87425	1.49152	1.97985	3.76375	2.81432	2.05799
PITA_38969	8.14311	8.16866	8.12593	5.98931	5.52594	6.55403	8.17799	6.51505	4.33581	7.38926	6.18768	5.86065
PITA_19103	9.13041	9.14833	9.20974	5.56804	6.07768	6.99889	7.42906	6.51192	4.89501	6.06044	6.31907	3.7051
PITA_39866	3.78272	4.63764	3.52263	2.37957	1.12974	2.58136	2.64774	1.97103	1.66311	2.35332	1.12398	0.630037
PITA_36469	4.77774	4.98588	4.89933	2.5633	3.89313	3.69778	4.27719	2.70561	2.1425	2.72272	2.31198	2.24922
PITA_16934	2.74031	0.972789	3.44106	1.85809	0.996159	2.44082	3.79256	3.62825	0.759279	0.870235	0.442596	0.554676
PITA_21678	0.877285	2.48749	1.37856	3.42347	3.45361	3.36128	2.44036	1.45469	3.01879	0	2.97726	2.05032
PITA_23704	0	0	0	1.20472	1.08045	0.19181	0.776229	2.25786	2.01771	0	2.2432	4.31671
PITA_37700	4.97925	5.69115	4.72307	3.72177	5.35331	5.07099	2.52354	2.85309	3.78166	2.85848	3.32741	4.41272
PITA_22214	1.76114	3.37177	3.45526	2.12673	3.38379	2.93556	2.07661	0.537953	2.62384	2.16924	1.08089	0
PITA_24200	4.08884	5.11023	5.25577	2.96129	4.45634	4.0205	3.69629	2.51497	2.90017	4.15726	2.90101	1.33105
PITA_38601	5.2449	5.47444	5.62398	7.3623	7.12317	6.26048	6.02507	7.45772	8.02133	5.32872	6.42359	7.32767
PITA_22001	5.87768	6.10508	4.37746	4.7544	3.75789	4.10298	2.63017	3.62311	2.98938	2.11759	2.89806	0.729255
PITA_37501	7.93337	6.9089	7.41468	5.71527	5.47832	7.33109	6.69635	6.02833	4.75958	7.55456	6.18845	4.54408
PITA_12892	2.09039	0.786531	1.14497	3.94308	3.08586	2.79167	2.98112	4.1195	4.43939	2.77184	3.66801	4.17699
PITA_04764	3.62897	3.31642	3.9821	1.6367	1.46045	1.7219	3.42338	2.70851	0.865212	2.64863	2.24081	1.20015
PITA_08954	0.984045	0.666699	0.128942	2.74086	1.21111	0.600467	1.09648	3.4419	3.48344	2.1763	2.38344	2.5162
PITA_21053	5.11417	5.20859	5.21403	3.00944	4.05596	5.42381	3.92941	3.84986	4.15328	5.0834	4.19503	3.12266
PITA_24380	0.722764	1.09716	0.390497	2.34912	0.224263	1.34748	2.73923	2.23889	2.43744	0.944065	1.11678	2.59872
PITA_37769	0	0.941742	0	1.47624	2.84495	2.13704	0	0.564011	2.63366	0.903982	0.558033	3.30452
PITA_19228	4.97663	5.60991	5.47893	6.82068	6.0487	5.38771	4.66955	7.04975	7.61467	4.61406	6.19077	6.94985
PITA_50171	4.63152	4.83657	4.75117	2.54877	3.33131	2.87073	3.11335	2.56543	2.05281	5.47502	3.58477	1.40126
PITA_09041	0.698292	2.24475	1.22595	3.97973	3.72641	0.728766	1.40431	2.62771	2.48043	2.22818	2.01313	3.46168
PITA_40675	4.69467	4.92524	4.15068	2.00111	2.89009	2.87583	4.4263	2.24125	0.908592	3.70259	3.19481	2.42337
PITA_29176	6.18583	6.84579	6.79505	4.01543	4.31726	5.46456	6.24592	4.87519	4.32974	6.22461	5.83217	4.57941
PITA_02161	8.98862	8.90615	8.08244	6.6381	7.12367	7.49275	9.07787	7.51526	6.253	7.91007	6.5282	4.67915
PITA_39682	4.43782	3.43867	3.59527	1.97481	1.79803	2.53366	3.65581	1.69103	0.999117	4.05659	2.12608	1.59844
PITA_36226	6.27341	6.47669	7.00225	4.76012	5.02512	6.46016	3.4698	4.45281	4.59987	5.86728	6.21939	3.833
PITA_51282	5.1294	6.88503	5.37409	3.59724	4.77375	6.07447	5.43606	3.43982	3.70128	4.23665	1.97	0.266868
PITA_49739	6.18753	6.00757	6.65912	5.50696	5.29681	4.7142	5.06109	3.27707	3.34627	5.96875	2.14832	1.96223
PITA_12841	4.81623	4.81773	5.67751	3.37474	4.18966	4.42135	5.29777	4.91261	3.39963	2.77592	2.60241	1.46804
PITA_17077	3.47669	3.94811	4.63474	3.48457	4.80782	2.92262	2.10395	1.14797	2.549	2.11168	3.60934	1.62765
PITA_20077	5.49715	5.21179	5.4315	3.32835	4.87896	3.87089	3.96099	2.9412	3.85708	3.48832	2.95067	1.23234
PITA_11522	0.432607	0.43301	0	3.07936	0.625321	1.84152	1.07723	2.91581	2.12574	1.93171	1.17419	2.45966
PITA_27455	3.33578	3.01115	3.27735	1.38879	2.09239	2.69759	0.258738	1.23366	0	1.55293	1.33627	0.996854
PITA_08910	0.785017	0.785672	1.07451	1.633	1.03365	1.64955	2.07505	2.00305	2.88447	3.02198	4.54072	3.72848
PITA_01946	5.9203	4.92495	5.40935	5.14229	6.12876	5.85819	4.95183	3.93246	4.86329	4.02638	2.78324	0.949572
PITA_33341	4.11717	5.24031	4.45068	2.67191	2.87288	3.41719	4.02438	2.89415	1.51152	3.98941	1.67369	0.753957
PITA_13370	6.51018	6.55398	6.43917	4.84752	5.09089	4.87657	5.62637	4.38866	3.59983	5.21241	3.79991	2.75601
PITA_39916	7.51866	7.0292	7.59246	6.22925	6.60085	5.91194	5.09713	4.77479	5.45185	5.67981	1.53447	1.57602
PITA_46307	4.03547	3.27653	3.37645	2.03688	1.43851	2.49479	3.84204	2.6723	1.55096	4.52194	2.02763	0.288893
PITA_11183	6.43917	6.91048	5.96812	4.14369	4.11136	5.47529	5.34131	5.01659	3.69936	5.58374	4.68792	3.57155
PITA_28323	3.63625	3.94004	3.24296	3.23646	3.39171	2.83193	1.43513	1.81254	1.67242	2.55607	1.1094	1.14354
PITA_28695	2.37647	2.07369	0.305401	2.53068	2.48338	2.04411	0.83421	1.34433	1.693	0.302862	0	0
PITA_11859	0.168144	0	0.669781	0.163177	0.328528	1.03133	1.12245	2.39034	3.76476	1.52268	4.13975	5.89416
PITA_41919	3.34165	4.31409	4.3617	1.9585	3.17213	3.13073	3.09876	2.8885	1.97197	2.19369	1.86855	0
PITA_07595	0.213549	0	0	2.03247	1.21426	1.88542	1.42658	1.65863	4.22474	1.32828	4.85043	6.5188
PITA_47233	6.31955	7.13841	6.12566	2.9369	3.64496	3.54959	5.02285	2.96488	2.629	4.09741	2.74686	2.47596
PITA_05260	6.01361	2.60147	6.83275	2.7175	1.95235	2.73078	5.21945	4.72222	1.67735	2.64518	3.33867	1.58922
PITA_25628	9.62325	9.62555	9.37244	8.59755	8.9723	8.46181	8.01253	7.54897	7.55549	8.69454	6.45637	5.0577
PITA_51717	1.80336	2.79097	1.99124	1.1416	2.95644	3.15164	3.68457	0.720327	2.73068	1.98125	0.970058	0
PITA_20023	3.94902	4.83772	3.31607	1.99672	2.31962	2.9104	2.09315	2.07423	3.42426	1.62699	0.421868	0.161272
PITA_24043	0.685052	1.21303	0.746584	3.66417	3.21374	2.03595	3.01326	5.67368	3.84947	2.83593	3.79672	5.52979
PITA_48984	4.38646	4.68276	4.26919	2.80148	4.24674	3.77405	3.5995	3.24281	2.27693	2.33396	2.26721	2.43508
PITA_18836	2.19899	2.78803	3.33255	4.62117	2.7736	1.6629	3.10444	1.51996	0.3678	0.979599	0	1.67871
PITA_33721	4.52178	5.39727	5.38872	3.23095	4.52728	4.35828	6.28529	3.28361	2.80696	2.52959	3.48784	2.20304
PITA_35660	4.02023	3.80745	3.2356	2.33602	3.27008	1.81609	1.68315	1.5176	1.42742	2.67187	0.20574	0
PITA_02034	5.28544	4.86529	4.20395	5.06369	5.52563	5.12663	3.67565	3.31947	4.23372	2.5847	1.4196	0
PITA_03998	3.34579	3.26483	3.50852	4.00255	2.71005	4.51629	5.08654	4.79163	2.68425	2.50462	3.97916	4.98678
PITA_18374	0.22193	0.222152	0	3.20413	0.89536	0	0.910567	3.65403	5.01105	0.558272	4.00236	5.33701
PITA_41786	2.94358	2.78913	3.04902	1.10047	2.13549	2.01717	3.01474	2.0011	0.672836	2.4852	0.622024	0.190011
PITA_03543	5.42477	5.80062	4.50399	2.69937	3.60959	3.21004	3.91255	2.71831	1.96059	3.8292	2.10629	1.02962
PITA_41791	4.18185	5.06823	3.81529	1.63817	2.32167	1.67696	1.8145	2.9644	1.1598	4.90294	2.18985	0.711923
PITA_34229	0	0	0	0	2.56685	1.41976	0.879447	1.54888	0.924657	0	1.89379	1.43424
PITA_02686	0.877285	1.47527	1.72252	2.55203	0.721841	2.37754	1.91355	3.2787	4.1357	2.33983	3.83997	3.82059
PITA_26551	4.23071	2.78381	2.02366	3.08901	2.4756	1.70366	0.992676	0.980411	2.58304	0.171948	0	0.36368
PITA_02506	7.62873	7.37665	7.79268	4.99024	4.7834	6.56622	6.83113	6.31898	4.21275	7.20012	6.09871	5.57465
PITA_32499	2.62522	0.978478	0.38833	3.91512	3.41856	2.76522	2.76811	6.63618	4.77257	2.63286	2.73123	4.5982
PITA_13441	3.01194	2.96077	3.35567	1.08248	0.922244	2.21838	1.84564	1.88752	0.860916	2.72251	1.54847	0.82656
PITA_51358	3.34967	2.66191	2.60607	7.00836	5.76976	5.77853	6.76529	4.56371	3.98084	4.90083	4.88609	5.78088
PITA_49281	0.322221	0.585971	1.13497	2.35654	1.19807	2.38594	2.45984	0.832587	1.82757	0.559784	2.78873	3.61756
PITA_38653	2.31858	1.87256	4.59278	0.717183	4.805	4.03895	2.81741	0	2.15742	1.17581	2.09637	1.27861
PITA_49806	1.84826	1.68135	2.33725	0.349192	0	1.65467	1.38691	1.95657	0	2.50044	0	0
PITA_38707	3.79366	4.44164	3.7942	2.86033	2.68885	2.76819	3.73866	2.50304	1.94309	4.0717	2.35543	1.80888
PITA_16632	5.56151	5.21356	6.04062	0.797562	2.64491	0.851487	2.16792	1.3702	1.28539	1.95856	1.62593	0
PITA_28266	4.73468	4.77828	4.32417	2.7503	3.48474	2.77108	4.24312	2.91849	1.78837	4.71167	4.12053	3.27331
PITA_18634	1.45309	2.09158	0.272228	1.81781	0.292449	0.939085	0.298502	0.746628	1.5691	0	4.88522	5.92253
PITA_21589	3.85065	3.72144	2.86161	0.539761	2.33267	1.49205	1.86517	1.29951	1.27127	3.04361	1.28852	0.223377
PITA_08946	3.95112	4.7041	3.78302	1.23118	1.785	3.33691	2.784	1.29093	1.81529	2.48834	1.27998	0
PITA_41655	4.47182	5.42405	6.35799	6.7453	5.26961	5.07237	7.39372	5.82406	6.15372	6.33236	7.46826	8.8001
PITA_19405	3.07095	2.36984	3.40376	4.86246	3.86405	3.21779	3.98651	4.02148	5.01123	5.10654	5.94988	5.51313
PITA_18644	3.46522	2.46888	2.0623	3.36337	3.54872	3.28827	2.36605	3.51691	4.86413	2.56935	4.43994	4.98279
PITA_04249	9.5049	9.99194	10.1404	3.57765	4.66909	5.4084	5.22293	5.04344	3.807	5.35102	4.87549	3.3304
PITA_06549	6.45968	6.73327	6.12428	4.33079	4.79475	5.59768	6.20213	4.4125	4.26565	5.98217	5.27152	3.97494
PITA_34407	8.95745	9.01489	8.9393	8.15191	8.44145	7.1632	6.65431	7.128	7.53217	7.46299	5.05568	4.55249
PITA_47566	7.75316	8.56411	7.92143	5.39068	6.66062	6.46125	6.10003	5.26704	5.43273	6.34349	4.5267	3.9929
PITA_19621	0.973238	0.974002	4.45906	3.73526	2.67367	3.74474	3.25723	3.23508	4.60482	2.03629	5.41079	3.83037
PITA_43913	5.88097	5.65727	5.35691	3.6656	3.78878	4.1702	5.59962	4.03477	3.07321	6.16273	4.58753	3.5721
PITA_21090	2.86623	2.75671	1.69329	1.85286	0.80222	0.250672	3.13725	3.73769	2.50586	2.61063	3.63738	5.53932
PITA_47891	0	0	2.9572	0	1.59699	2.06332	2.36262	2.42916	1.6067	4.22393	3.24867	3.74827
PITA_33638	2.89538	2.10511	1.94601	1.24463	0.722424	1.31753	2.93517	2.97491	3.58783	4.96357	4.37003	3.01377
PITA_23713	3.92246	1.40524	3.66103	2.36401	2.76382	3.75669	3.56117	2.44718	2.24128	3.99764	2.68059	1.64143
PITA_11607	5.83786	5.74663	5.5477	4.4899	4.77633	4.80457	4.74164	3.35918	2.51186	5.38737	1.39257	1.18491
PITA_10890	4.98438	5.0025	4.8178	3.28622	3.38891	3.10547	5.00651	2.82732	2.54562	4.62724	3.75925	3.18941
PITA_30232	4.39911	5.64659	5.5041	2.77428	3.72972	5.3157	4.9032	1.81091	3.43065	4.67566	5.18155	0.897139
PITA_14477	3.81975	3.43183	3.47874	2.76079	2.89064	2.25625	1.86808	1.79962	1.31334	3.3595	0	0.173697
PITA_05709	2.01897	2.60732	2.73871	0.578141	2.11551	1.73447	1.38691	0.234391	0	0.973681	0.762667	0.241143
PITA_13889	10.6085	10.6599	10.2738	9.4198	9.48703	9.07028	10.7728	9.01277	7.95705	10.0445	8.50107	7.4412
PITA_36353	3.68804	3.97288	3.84505	3.68438	2.76283	4.78539	4.93543	4.53515	2.05879	4.23909	2.67485	1.32209
PITA_38677	2.30813	1.57451	1.93874	2.5326	2.96606	0.76161	2.37354	0.752881	1.85188	0	0	0
PITA_20033	4.25634	5.60009	6.09937	6.05471	6.95776	5.88644	4.47467	4.47677	5.1293	4.01091	3.82971	2.7116
PITA_48169	1.21431	2.4345	2.54552	1.43585	2.47313	2.55537	1.26125	0.543748	2.08339	1.4154	0.537947	0.305721
PITA_08478	4.75899	5.57576	4.04755	2.95611	4.66731	3.32399	2.79213	2.3791	4.00631	2.96039	1.97187	0.989066
PITA_29212	2.6322	3.59938	3.79478	2.79766	2.9262	2.52118	1.00025	1.44404	1.04971	1.22844	1.1463	0.325986
PITA_16244	3.50715	3.96717	3.29449	1.87253	2.30518	2.2169	2.5318	1.07467	1.38138	2.00793	0	0
PITA_39639	1.6134	1.21757	1.87664	0	2.01568	2.28768	0	1.05045	0	0	0.930862	1.0736
PITA_15565	9.99109	9.97699	10.0932	6.52566	6.94522	8.05132	8.29269	7.39132	5.57458	6.99182	7.24187	4.8201
PITA_28915	4.89576	4.40842	4.13972	3.47378	4.32637	2.75626	3.28606	3.05904	2.55958	6.05033	1.85063	1.38602
PITA_44364	5.20872	5.21757	5.25161	1.67354	2.23341	2.88042	3.34614	2.86197	1.74225	4.73839	2.76618	2.33381
PITA_01298	8.2263	8.91882	8.04097	6.72171	5.6406	6.68531	7.61433	6.90152	5.84905	6.3517	7.57713	5.48918
PITA_39719	1.09731	2.47589	3.28018	0.733239	1.64237	2.5975	2.54179	1.27638	0.600222	2.22331	0.553895	0
PITA_00755	6.88267	8.71092	8.49245	5.09194	5.47703	6.48086	7.24089	5.98684	4.89032	6.5972	6.14252	5.30174
PITA_38052	6.02759	5.60903	5.26328	3.16163	4.07155	3.86265	3.72719	3.57783	2.24206	5.85436	3.41263	2.66463
PITA_19192	4.88081	4.31069	5.07378	3.90742	3.51565	3.63762	2.11979	3.03655	3.1718	2.54833	0.69469	0.216033
PITA_44254	8.14235	7.82519	9.60265	10.1506	9.51811	8.51957	10.3361	8.40013	7.98457	6.87716	7.66434	7.11601
PITA_41893	2.43442	2.12847	2.77012	0.909714	0.851352	1.90135	1.15958	0	0.371092	0	0	0.18775
PITA_50895	7.08107	6.28947	6.24652	8.20149	7.27904	7.91812	8.30458	7.77618	8.61732	9.6271	10.174	10.7866
PITA_10247	3.18655	3.20531	3.10252	1.97728	2.44579	3.04873	3.24164	2.18753	0.85699	1.17198	0.359578	0
PITA_40540	4.53792	4.62399	4.10625	1.92042	2.87005	2.53898	2.1659	2.62729	1.18271	4.7173	2.45007	1.48815
PITA_17965	3.60863	3.58385	4.80595	3.358	5.29543	3.92024	2.30736	4.42226	3.86251	5.09471	1.97492	2.32308
PITA_03207	5.37022	5.71545	5.86675	3.06994	4.05065	4.70618	4.4447	3.7769	3.23209	4.0076	2.04834	0.303364
PITA_05959	0.883487	0	0.299533	3.08454	0.169724	1.6626	1.01552	2.86325	1.06549	0.15615	2.5746	3.33085
PITA_49315	5.51459	4.97989	4.51629	4.44588	5.13962	4.55857	3.38458	2.90654	3.98647	1.93804	0.793405	0.0674563
PITA_04779	5.28819	4.86804	4.91726	3.83113	4.65516	4.72323	3.75124	3.3554	4.00672	2.18832	1.36619	0.937891
PITA_48080	7.1527	6.33163	6.69472	4.10395	5.66242	4.93559	4.63086	3.90908	4.00513	5.29048	3.72053	0.824787
PITA_33817	0.154709	0	0.148231	3.35212	1.92987	1.28329	0	0.770976	1.48223	0	1.78278	1.61548
PITA_35018	0.225677	0.746774	1.99802	3.34852	2.56176	2.42742	0.441838	0.234033	3.0334	1.95856	1.88555	1.4465
PITA_31538	5.24986	6.30896	7.54492	5.48115	7.2072	7.00079	6.6123	6.99974	4.84951	4.64936	5.71546	5.32229
PITA_42970	5.15804	5.90015	6.03187	4.81248	5.39414	5.61158	4.61438	4.95019	3.61826	3.55624	2.65442	2.09824
PITA_05315	1.78563	2.79718	2.58832	0	0.445412	0	2.11434	2.60685	1.36915	0.73324	1.28463	0.459506
PITA_36516	0	0.634601	0.841084	0	0	0.368834	0.907644	2.32721	1.93026	4.73411	5.87089	8.56941
PITA_04682	2.72444	3.0906	2.80696	1.41022	1.61595	3.61354	1.68395	1.6213	0.895982	1.33955	0.573463	0.594428
PITA_39935	7.24835	7.03211	6.96713	5.57494	4.78155	5.8385	6.77271	6.00406	4.8429	6.05201	5.47425	5.02682
PITA_02862	3.36207	3.80829	3.74658	2.05215	0.565673	3.67336	2.88441	2.54281	0.609122	2.74727	2.52746	1.58077
PITA_48609	1.69414	2.80089	1.94478	4.40707	2.84145	1.56894	3.63629	2.76846	4.15962	3.84917	4.06074	7.35827
PITA_27961	4.54221	4.67954	4.74614	3.38825	4.20544	4.06313	3.47783	2.95952	2.13724	3.52731	2.07546	0.269762
PITA_38090	2.0011	1.45443	1.95261	0	1.97925	0	2.46349	2.04387	0.441282	3.59428	0.721745	0
PITA_48828	0	1.96692	0	1.65922	0.26353	0.140467	0.863954	1.14346	2.83602	0.451019	1.88194	2.9355
PITA_49187	3.55431	3.98482	3.27198	1.72487	2.87832	2.05679	2.26839	1.37683	2.07559	3.51067	1.22656	0.41076
PITA_19479	3.24264	3.8767	3.24272	1.09457	1.5949	2.46906	3.35513	1.53427	1.61532	2.93751	2.83823	0.87827
PITA_01996	1.26224	1.31481	5.74766	0.949758	2.72386	2.51256	1.31032	1.12566	0.375009	4.3369	0.344017	0.459506
PITA_06936	4.11454	5.12723	5.86965	1.5083	1.93129	2.40804	4.32176	2.89014	1.79217	2.53842	2.49966	1.45984
PITA_41232	1.4322	0.24967	0.124604	1.59033	1.18204	1.06748	0.262673	0.754507	2.14341	0	3.0304	6.39927
PITA_07983	3.10821	3.38976	2.60384	1.69504	1.95138	0.573094	2.77953	3.15848	1.20626	1.67261	1.53485	0.801866
PITA_34772	6.70374	6.63332	6.51508	4.77829	5.26359	5.52185	5.8611	4.92084	3.70996	5.98606	3.48673	2.42399
PITA_42342	3.65715	3.69102	3.7668	1.17012	3.66889	1.89719	1.57172	2.37194	2.29152	2.04402	0.668119	1.4287
PITA_31110	5.89432	5.45821	4.88888	3.37378	4.52824	4.29787	4.91015	3.71595	2.88867	4.66357	2.17341	0.464043
PITA_20795	2.71663	3.10231	3.64479	1.32871	3.50808	3.17016	1.84591	2.00518	2.09776	1.03966	1.90572	0.563897
PITA_42083	0.608128	1.88356	2.82311	4.28354	1.86545	1.80344	2.82828	3.4798	4.08311	1.16441	2.58006	4.0597
PITA_14729	0	0	0.555086	1.75605	1.01117	2.74419	0.603512	3.27497	2.58514	2.23862	2.46896	1.86105
PITA_36021	4.19929	4.58644	4.08414	2.29734	2.11595	2.62783	3.13581	2.3085	1.48404	3.42049	1.68855	0.784562
PITA_49584	3.35826	4.47378	4.96587	6.50697	6.85651	5.44448	3.43201	3.71264	4.58372	4.85767	5.37383	6.18454
PITA_26975	0	1.25173	2.02774	2.98297	4.05145	1.67121	1.97083	2.30643	4.20477	2.12961	3.38477	4.13149
PITA_24550	4.02606	3.65086	6.57948	3.08476	4.26356	4.4496	4.95425	4.53094	2.97295	5.0666	2.86731	2.25063
PITA_16011	1.89037	0	1.84319	0	2.43315	2.74756	1.39886	0.487763	1.20997	0.792955	0	0.500651
PITA_45242	4.07959	3.19338	2.57313	1.81093	1.33953	2.93336	3.43109	2.58547	1.17391	3.72938	3.54054	1.37142
PITA_01674	0	2.19558	2.33371	0.704892	4.15526	2.87781	1.02305	1.59898	0	0.547914	0	0.431668
PITA_45348	5.80711	4.86826	6.15159	6.31048	5.14232	6.86962	6.12445	6.23895	7.4768	7.88452	8.68748	8.60496
PITA_33047	7.71104	7.42183	6.52337	5.69482	6.71187	6.39441	6.25286	5.71368	4.44387	8.01767	3.58704	2.63171
PITA_03427	5.797	5.63515	5.12576	3.43115	4.20291	3.92779	4.25322	4.22495	3.38693	5.51976	3.31512	2.18507
PITA_16673	2.72131	0.23269	0.738578	0.885076	0.929228	0.244354	0.454167	1.49492	4.95794	1.8007	4.69787	4.73836
PITA_22010	6.58662	6.18507	6.24556	6.33885	5.21608	7.44393	7.75218	6.92342	4.78232	6.94106	4.5837	3.52381
PITA_42062	6.09114	6.19686	5.56958	4.53141	4.60567	4.12526	3.62905	3.23022	4.45848	3.83121	1.40893	0
PITA_38906	6.26445	6.73593	5.94119	4.62555	5.12572	4.75524	5.44036	4.68635	3.89627	6.75129	4.21738	2.85392
PITA_39978	6.742	7.31026	7.49341	4.13407	5.70543	5.48167	5.86372	4.65596	5.34739	4.4512	5.34766	4.41033
PITA_19165	0.39521	1.81713	0.680327	0.384369	1.56358	2.11326	2.50291	0.987921	0.440108	3.17932	2.28778	0
PITA_35486	3.25219	4.62882	3.75572	1.49097	2.71343	2.71139	2.51027	2.72015	0.842702	2.57994	0.163443	0
PITA_07030	2.36158	3.20184	2.23562	0.503562	2.85684	2.42482	0.935444	0.780361	0.573433	0.725451	0	0
PITA_00880	2.93496	2.72024	2.85348	1.27306	0.185895	2.2169	0.189886	0.352261	0	1.53046	0.628589	0
PITA_28136	7.84651	7.76639	7.67557	7.04109	7.37142	6.74208	5.96016	5.82616	6.2801	6.88243	5.2308	4.56635
PITA_31890	2.91091	3.57393	4.19428	2.9037	3.23751	4.07473	1.9654	2.13463	1.64922	3.09722	1.46574	0.546138
PITA_22476	3.66323	2.61134	0.550691	2.9249	1.5906	3.07763	5.01713	3.94605	2.4337	2.42621	0.806424	1.74281
PITA_06537	4.3292	4.30553	3.82241	1.83064	2.78483	1.71061	2.68675	1.28977	1.40656	2.95903	1.40075	0.80326
PITA_49355	5.1906	5.26175	4.77995	3.78981	3.3876	4.49874	4.663	3.30621	2.13987	5.57762	3.90407	2.74043
PITA_31362	2.26545	2.40291	3.54762	1.64743	3.51118	2.94875	3.75124	4.54864	1.93686	3.19716	1.5632	0.87161
PITA_06674	3.48208	3.70086	6.02042	1.63786	4.33406	3.85051	4.45641	2.3666	2.16863	2.30967	2.18411	0
PITA_09197	2.16376	2.95894	2.3928	1.69957	0.485494	1.15369	0.268574	1.2678	1.76883	0.450285	0	0
PITA_30777	2.95611	3.30274	3.49195	1.60049	2.81319	2.50476	2.37663	2.96143	0.611389	1.34796	0	0
PITA_00859	2.51189	2.62483	2.30687	1.53075	2.22614	2.42218	1.49613	1.28208	0.17614	1.06114	0	0
PITA_43289	3.83596	3.34354	4.77504	2.46238	2.85684	4.34335	4.56252	5.23936	2.17442	4.80496	3.79993	3.10183
PITA_09279	1.34352	0.206564	0.527059	0.376215	0.212958	2.5533	3.11224	1.69561	1.25848	0.662265	1.81816	5.88409
PITA_32785	9.45114	9.24045	9.25634	8.72702	9.39546	8.31511	8.28783	7.11204	7.66274	8.4833	6.25213	5.99882
PITA_37900	1.54052	1.56835	1.91204	0	0	0.157243	2.33339	4.18951	0	2.28523	0	0
PITA_50729	3.20024	2.74866	2.73229	4.10765	4.03295	2.20777	3.99237	2.62093	4.42519	4.04581	5.80642	4.89775
PITA_08166	0.217337	1.3015	0	0.837966	1.12251	1.02133	0.229015	0.74539	2.53228	2.13349	2.11733	8.03573
PITA_04410	1.20348	0	0.647228	5.89257	0	0.169976	0.170353	3.62462	3.23981	0.1534	1.55877	2.74791
PITA_20261	5.11971	5.2207	5.02694	3.62455	3.67075	3.68734	2.70778	3.21673	3.31162	2.7639	4.46094	2.61678
PITA_49201	4.68333	4.88795	4.91531	4.18605	3.82804	3.52908	4.0238	2.9866	2.5137	3.9251	2.8615	2.66835
PITA_26857	1.46886	1.8255	1.18117	3.50891	4.42361	2.41035	0.862722	2.72939	3.75573	1.81223	3.14227	2.74188
PITA_05276	4.17636	4.55543	4.63558	8.61999	8.27154	8.33606	6.40153	8.44753	9.08734	6.03013	8.95697	9.21654
PITA_03577	2.97599	1.99253	1.85844	4.2452	4.40114	1.55255	3.20728	1.28018	1.49258	0.722892	0	1.88799
PITA_03039	0.890971	0	0	1.29191	1.86848	1.23446	1.09092	3.54403	2.35342	1.00832	2.7912	2.64843
PITA_07223	7.99662	7.21147	8.15003	6.85566	5.42792	7.89619	8.18029	7.40454	4.86211	7.24041	6.20749	5.50208
PITA_27180	4.19502	3.59195	4.60895	6.32116	6.12015	5.63951	5.0123	6.02165	7.96416	5.2918	6.89511	6.70648
PITA_21536	7.92686	7.43552	7.57745	6.30729	5.74134	6.48906	7.32542	6.36515	4.92362	9.78644	6.76202	5.61938
PITA_20569	5.02695	4.48299	5.02247	2.09456	1.63021	3.66572	1.83686	2.26088	1.24845	2.45342	1.41368	0
PITA_01240	5.27135	4.93787	4.39566	3.05435	2.88266	4.04758	5.20233	4.38546	3.40313	5.6898	4.41327	3.402
PITA_41795	6.86259	6.78702	7.12321	4.20661	4.48106	3.36268	3.8959	4.15379	4.1549	5.05464	2.32141	1.51414
PITA_21363	4.91419	6.81519	6.22527	5.30646	6.6138	5.57551	4.79617	4.05991	5.64193	4.46897	3.74541	3.18339
PITA_03732	2.64064	2.16816	2.70638	0.14493	3.03943	2.62806	2.19477	1.01517	0.991173	1.61653	0.74163	0
PITA_44582	0.2793	0	0.494048	0.499644	0.527984	2.77878	0	1.68784	2.48385	1.38874	2.9222	3.69091
PITA_20563	6.98374	7.33245	7.48444	5.07127	4.5666	6.25426	5.82051	5.58832	4.07558	5.3437	4.69332	3.33455
PITA_30462	4.67223	4.52671	3.84613	1.80438	2.24075	2.86827	3.37381	2.40114	1.19002	3.73153	1.94619	1.77774
PITA_42412	9.88956	10.192	9.88337	9.17998	9.47316	9.32171	8.65991	8.90657	8.06823	7.96592	8.10723	7.73865
PITA_44888	0.387675	0	0	2.30516	2.28998	0.982806	0.724563	2.00508	2.70342	1.49073	2.08026	2.66835
PITA_01090	0.139639	0.38429	0.25617	2.59004	2.16001	1.0265	1.57119	2.62751	3.0031	1.01916	2.68402	3.9129
PITA_47608	5.21587	5.0199	5.27152	3.99551	4.1773	3.53778	4.48817	2.88838	3.33443	4.30921	2.51649	3.00409
PITA_22955	4.02728	3.908	3.2725	2.04318	2.27914	2.20604	3.02478	2.34613	0.541919	3.09327	1.40834	0.720762
PITA_38569	0	0	1.72394	0	1.1675	0.398293	0.967969	1.6023	1.13306	2.89113	2.74877	2.0809
PITA_41734	2.66881	2.22363	2.5821	4.36014	3.8501	3.29035	2.67175	2.71677	4.09784	3.73212	6.0321	7.20981
PITA_22603	5.49968	6.11795	5.58581	4.58075	4.15403	6.26257	6.58409	5.96873	3.67043	5.43292	3.46043	2.05411
PITA_03936	0.623146	1.05771	0.331379	0	0	0.361929	0.362681	2.30255	6.08008	3.64531	6.86615	10.1581
PITA_11422	5.15285	4.84144	5.25542	3.26458	4.05178	5.02592	4.90216	2.05542	3.2796	5.31861	3.13599	3.01652
PITA_13226	3.42494	3.74852	4.11891	1.56181	2.7879	1.79986	2.06987	1.26144	3.10492	2.88014	2.84955	0.443889
PITA_00655	5.51347	6.39111	4.52267	5.43123	4.72145	4.43593	4.36513	5.59424	5.19575	1.99387	3.75326	1.87627
PITA_13544	4.51892	4.14633	4.14868	2.90672	3.84513	3.71052	4.34989	2.52741	2.67156	1.05994	0.58885	0
PITA_37431	7.47851	7.87713	7.22941	5.15655	6.16394	6.40278	6.79753	5.71853	4.48022	6.97205	5.55328	2.42212
PITA_10554	4.14795	4.08373	3.42363	2.40071	2.11984	3.05831	2.70275	1.95325	1.38275	2.39502	0.91933	0.509125
PITA_08974	4.11383	4.58831	4.03662	1.60654	2.31341	3.27975	2.21891	2.1995	1.33382	3.38577	1.91035	2.41229
PITA_29829	0	0.145106	0	2.06151	1.76781	1.15533	1.1572	1.46414	2.82816	1.76665	4.7974	4.29231
PITA_14205	3.6888	2.31309	1.75235	4.33675	5.10122	5.01763	5.40708	3.03868	1.69783	5.10143	4.19409	4.86679
PITA_34483	0.771538	1.76837	0.960743	2.14567	2.42989	0.922741	2.80435	3.13681	2.12484	3.7065	2.01771	4.55153
PITA_24167	2.0478	2.10016	1.51353	0.844271	0.300553	1.12555	3.47363	1.35198	0.670279	2.82364	0	0
PITA_16065	5.46551	5.75381	4.25815	3.42116	4.64909	3.84307	4.35196	3.40943	2.6	3.48873	2.39945	2.0508
PITA_48394	4.03607	3.36804	5.53003	1.70307	3.66374	2.3674	3.25237	0.949774	3.15504	3.13821	1.91035	0
PITA_30570	6.32279	6.05777	6.32811	4.21328	4.82049	5.05898	5.64788	3.94376	4.15191	5.31042	4.97444	3.49128
PITA_05225	2.68649	2.38784	2.69748	0	0.392292	2.17241	1.54489	2.15581	1.2435	0	1.51657	0.720762
PITA_00507	4.89892	4.28209	5.32778	3.23196	4.69696	5.28259	4.45991	3.54259	2.74573	3.17932	3.97482	1.33407
PITA_50298	1.29563	1.51279	0.81442	2.3138	2.09877	0.877902	2.92171	1.95934	3.4634	3.47853	2.96168	4.00341
PITA_49941	2.73243	2.44607	2.32741	0.661608	0.697131	1.87299	1.66027	0.32179	1.15297	1.66068	0.318099	0
PITA_44963	3.36879	3.3454	4.58827	6.07705	4.53705	4.13252	6.20253	5.77212	5.58575	5.19039	6.50523	7.26633
PITA_37303	2.98592	3.18916	2.69599	1.937	2.64581	2.25335	2.86682	1.93073	1.07167	0.268896	1.15165	0.430878
PITA_02294	3.1289	2.20196	6.58437	1.45543	3.12566	3.41132	2.39105	1.65925	1.80968	2.18206	4.37481	1.1291
PITA_36408	4.65695	4.40679	4.38211	3.48526	3.535	3.96484	3.7233	2.67806	2.47785	3.59261	1.61972	1.1619
PITA_28469	7.50835	6.94005	6.95426	4.60183	5.31874	4.9805	5.63826	4.08678	3.98814	4.75566	2.83413	1.95685
PITA_15901	1.79504	2.15772	0	1.18669	1.75911	1.45336	0	1.01987	0.640827	0	0	0
PITA_38976	0	0	0.215449	1.20526	1.0326	0	2.01105	1.7129	1.87578	0.969	0.428692	2.6418
PITA_01801	2.40821	4.62764	3.41659	1.52512	0.53171	2.34854	1.49744	0.923107	1.78167	0.688907	0	1.10788
PITA_44757	2.53816	2.795	2.11278	0.760248	1.18266	0.282144	1.33088	1.78554	0	0.133432	0	0.150222
PITA_09785	2.2832	2.07314	2.0958	0.279886	1.24589	1.51924	0.862722	0.756685	0.170026	1.6291	0	0.161603
PITA_31414	4.20795	4.85993	3.71734	3.21333	2.79887	2.37683	4.31593	1.51577	1.97197	3.95299	2.78977	2.6615
PITA_11643	4.22513	3.86863	4.33547	1.42454	1.56654	3.06028	1.87808	1.40269	1.80928	2.10212	0.405544	0
PITA_27157	0.881617	2.42906	1.29254	3.00335	3.05658	3.11237	1.94579	3.48082	4.67819	1.82916	1.53758	4.38405
PITA_43128	1.7573	2.06269	2.40563	0	1.24373	1.41976	0	1.07074	0	0.585988	0	0
PITA_07784	3.06058	2.47265	4.27684	4.26995	5.38793	4.25452	5.47489	6.01044	5.91101	4.37194	5.97581	6.04603
PITA_19718	4.35034	5.3676	5.20865	3.11541	4.62987	4.76998	4.27655	3.04039	2.42478	3.63524	3.15827	2.50036
PITA_24347	6.84619	6.8584	6.57996	5.57425	5.49961	5.64459	6.45482	5.44403	4.80032	6.9207	4.80733	3.34444
PITA_03893	3.36626	3.00342	3.24532	1.31373	2.71212	2.1601	2.2532	1.05832	1.48443	1.41153	0.791767	0
PITA_05889	5.93218	6.30981	6.43437	4.65784	5.36494	5.58037	4.67457	4.52595	4.19957	3.92803	2.02984	0.237509
PITA_26546	7.94917	7.65304	7.86923	6.3784	5.43273	6.9881	7.90094	6.88372	4.58479	7.40199	6.75663	6.00099
PITA_50146	3.80955	4.15054	4.48148	1.37953	2.27751	2.91563	1.33965	0.895234	1.26527	0.666559	2.20412	1.95685
PITA_26473	4.88258	5.43567	5.15749	3.83871	5.21979	4.0327	4.53158	2.33679	4.35714	3.96015	3.02819	0.730978
PITA_22564	3.16513	4.06538	2.03167	3.57962	3.0233	1.66003	1.49744	1.74524	3.05567	3.0784	1.28552	1.51018
PITA_49613	4.77579	5.13698	4.80174	6.59319	6.41653	4.9514	5.53743	6.24361	6.9192	4.682	6.52626	6.78655
PITA_12556	5.5281	4.80355	4.50328	2.85463	3.54753	3.71555	3.89137	3.55478	2.19591	4.86159	3.41134	2.55215
PITA_43892	6.13877	6.48069	6.72131	7.44829	7.77178	7.90508	7.23255	8.36963	9.27232	6.21694	8.13186	9.04309
PITA_34738	3.82192	4.26426	4.98929	2.14656	4.38326	4.1759	3.61254	3.17972	2.70724	2.71925	2.45895	1.39317
PITA_11040	0	0	0	0	1.23212	0	0.670339	0.977441	4.70581	3.29624	4.66091	4.26205
PITA_33350	0.347412	0	0.604605	2.94974	1.42754	0.897065	1.90186	2.76671	3.9671	2.32111	2.92031	2.83454
PITA_41668	6.27458	5.89481	5.45343	5.59334	6.18797	5.1179	4.68936	4.23778	5.31787	3.61494	3.18229	1.84118
PITA_07435	5.20668	5.45332	5.35949	3.87026	3.69562	4.18463	5.28603	4.60548	3.49171	5.51999	4.24049	3.19573
PITA_08364	2.21616	2.78596	2.84144	0	0.660211	1.47335	0.800758	1.60516	0	1.70409	0.782466	0
PITA_23458	4.24638	4.64631	3.29013	4.85651	4.25213	3.03634	2.85777	2.94273	1.31354	1.57957	3.09533	2.60117
PITA_34375	3.40022	4.67261	1.35609	1.23571	0.567808	1.98294	1.15918	0.978089	0.337842	0	0	0
PITA_18992	6.00848	5.79731	5.77302	3.74791	3.35103	4.17109	5.40736	4.75993	3.38003	5.54408	5.16581	3.72288
PITA_18201	4.56163	4.7186	4.55305	1.56181	2.43315	2.57622	3.32238	2.50025	2.18532	3.39826	1.81929	0.971375
PITA_36056	7.4485	7.63648	7.23459	5.86578	6.73963	6.65429	5.7279	5.71047	5.88402	5.21536	3.22165	2.55137
PITA_13719	6.91576	6.72849	6.62077	5.92362	6.52693	6.18219	5.48309	4.79383	4.59183	5.58081	5.52236	4.87123
PITA_05907	4.79153	4.63755	4.16462	8.7036	8.77387	7.58612	7.80131	6.91143	8.01769	6.83311	7.88077	7.97562
PITA_40428	1.83407	2.89151	2.50069	1.31682	0.614229	0.857936	1.66521	1.76617	1.6006	2.87134	2.9725	0.350699
PITA_07870	2.92428	3.16028	3.55897	1.44971	0.429391	0.958587	2.02619	1.78242	0.706849	0.884747	0	1.81408
PITA_07695	7.99534	8.3169	7.58098	8.45574	9.72959	7.33786	7.41307	6.80571	8.76098	9.15503	4.97208	4.72849
PITA_27224	9.38905	9.27236	9.15105	9.02112	7.83706	8.98515	7.80813	8.26621	7.34492	7.58971	7.94412	6.80481
PITA_26461	5.05475	4.86522	4.39966	3.54214	4.68424	3.04484	3.85008	3.97559	3.99594	2.82918	2.22962	1.65725
PITA_32241	4.79809	4.53732	4.60528	3.77848	4.62793	3.42802	3.45703	2.63099	3.05797	3.56826	2.4245	2.7557
PITA_03988	2.3541	3.35317	2.27682	1.25449	1.64484	1.27246	1.02902	0	0.855684	1.01162	0	0
PITA_42037	5.53663	5.3823	5.94248	4.01597	3.71255	4.17766	3.5031	3.83541	2.88292	4.84187	2.92558	3.20384
PITA_28012	4.1068	3.49223	4.03244	1.42174	0	2.45707	0.874697	0.987921	0	0.376818	0.719991	0.225292
PITA_20632	0	0.275901	0.138322	1.50361	2.16488	2.474	2.47678	0	3.08853	2.06705	2.38275	0.840247
PITA_43401	1.88242	1.80641	2.89169	0.246016	2.87832	2.15193	1.01106	1.13602	0.902242	1.18425	0	0
PITA_29922	1.76548	2.53728	0.875178	0.708462	0.537401	1.99784	0.759197	2.13875	0.318404	2.96698	0	0
PITA_23124	2.0672	2.88526	2.14046	0.932917	0	0.260788	0.843496	1.65416	0.711362	2.88746	1.64153	0
PITA_30968	1.6931	0.399902	1.78247	2.03247	2.2112	2.51489	2.82316	1.21877	3.32612	3.49505	4.32212	5.56084
PITA_19965	2.16695	2.23662	3.77843	2.60229	3.1536	0.942032	1.82348	0.749116	0.799792	0.695913	0.534104	0
PITA_45139	0.249	0.46171	0.78269	3.23187	1.97195	0.674995	3.60437	3.23655	2.84474	3.50444	2.84598	4.06706
PITA_34063	2.06985	2.44185	0.1604	1.68019	1.74593	0.256758	1.35726	1.22865	0.820357	0	0	0
PITA_40050	5.1906	4.75679	7.44482	4.48193	5.18475	5.38105	5.93391	4.22173	3.759	6.62378	3.72681	4.08872
PITA_27634	2.10409	1.4533	1.83711	3.14115	2.19925	1.90674	1.87349	3.45069	3.82467	3.51647	4.06097	4.97941
PITA_32491	4.65968	4.98478	4.70038	3.52318	3.37521	4.2424	5.86879	5.15254	3.07548	5.93765	4.3927	2.90339
PITA_15317	5.13344	4.50845	4.942	6.68656	6.09272	5.17617	6.16791	6.70453	7.34737	5.45534	6.74517	7.10973
PITA_36639	4.96729	5.87479	5.85161	4.01681	5.64577	5.5965	4.74439	3.84593	4.54198	5.06014	3.37239	2.7547
PITA_41837	0.926693	2.53856	1.58953	0.368402	0.697131	1.82216	0	0.700174	1.75678	2.61347	0	0
PITA_02140	1.7223	1.25173	2.30946	2.666	2.11446	0.570962	2.29079	1.95242	1.02941	0.521666	0	0
PITA_29623	6.72334	6.86768	6.92817	5.22776	4.52134	5.82781	7.07011	5.32765	5.09761	6.39009	5.83623	4.3379
PITA_36124	0.741345	1.32943	1.19174	2.34118	2.26953	1.93976	2.95463	0.905619	1.7954	3.96653	2.626	3.03656
PITA_42311	2.82261	2.92932	2.88007	1.35484	1.22642	0.411478	1.60037	0.91278	0.0711541	1.42875	0.54461	0.252945
PITA_01137	4.09236	4.91977	3.81079	2.99474	2.27477	2.73921	4.11018	2.08069	3.69124	2.62417	2.06654	0.857956
PITA_28813	3.37087	4.44555	2.3606	3.70828	4.64314	3.11649	3.9848	4.76021	2.9738	2.71653	1.563	1.84752
PITA_51062	2.10668	2.96865	2.05704	3.84954	3.95777	2.58935	4.51538	3.473	4.0596	4.59095	5.16212	5.65648
PITA_11761	4.37937	3.92956	3.4976	1.41816	1.13128	2.59297	4.50206	3.95755	1.99194	3.84724	2.38424	3.10158
PITA_06828	0	0	0	0.985021	0	0	1.79088	2.54517	0.652732	0.969	2.50365	5.09056
PITA_35713	6.78978	6.86892	6.55799	4.98194	5.56938	5.86893	5.60458	4.96866	4.24742	4.88595	3.84729	2.59166
PITA_16638	3.01373	4.36217	2.50357	2.675	3.25399	3.35738	1.87743	1.63364	0.817915	2.272	0.60314	0.928759
PITA_07136	2.3088	1.88726	2.97703	0.762625	1.69214	1.71243	0.251212	1.4237	0.267204	0	0.635747	0
PITA_06960	0	0	0	1.52274	0	0	0.941688	0.681138	1.72173	0.937928	2.12948	7.40278
PITA_32095	6.86225	7.29085	7.06313	8.65921	8.20409	7.8418	7.72724	6.32914	6.40215	6.10874	4.84813	5.18241
PITA_34529	2.07486	1.80807	1.76084	0	3.18973	2.73401	2.46807	0.801283	1.77594	2.13137	0.45057	0
PITA_02992	2.47462	4.33379	2.99491	1.00671	0.85463	2.31815	1.61685	0.345869	0.91417	0.454226	0	0
PITA_14847	1.06804	0.449874	0.302112	2.658	1.25483	1.672	3.28788	2.47567	2.60948	2.80753	3.0672	4.31835
PITA_39359	4.35354	3.74375	4.18877	1.53311	2.12788	2.72651	3.33339	3.04099	0.895805	2.9033	2.92229	1.45821
PITA_02895	9.30475	8.78724	8.64343	6.81832	6.58447	6.4906	7.75906	7.22487	6.71446	7.89878	5.72749	3.52303
PITA_40186	3.29848	3.15915	3.75792	1.68459	3.47103	2.92519	2.89724	0.964241	1.97543	2.11095	1.17111	0.861812
PITA_50412	5.76277	5.29241	5.46796	4.06703	4.38709	4.01795	3.27892	3.31429	3.306	2.77502	0	0
PITA_40481	0.736797	0.848503	0.594251	1.78805	1.40848	0.883044	2.03665	1.07665	2.68518	3.01255	3.04511	7.63057
PITA_49527	5.68589	5.29229	6.13117	4.52042	5.30626	5.64524	6.5525	5.3671	4.13395	3.31677	3.16213	2.70875
PITA_49763	0.420177	0	0	0.987383	0	0.777201	1.65372	1.46376	1.72078	0.714079	2.16079	3.16645
PITA_21285	5.6558	5.44951	5.17977	4.24527	5.22678	4.41834	4.72211	3.17883	3.5074	4.64807	2.33124	1.03779
PITA_30591	4.31083	2.83112	3.24994	2.58878	1.99974	3.81944	3.46996	3.75425	1.88593	3.87115	2.20641	1.95902
PITA_49406	0.99791	2.19958	0.893642	1.85123	0.141618	1.47995	0.797874	2.21097	1.60006	0.130192	0.140628	0
PITA_15363	4.44801	3.7559	3.78264	2.2083	3.1626	2.80229	3.77158	1.78405	1.72113	3.79149	1.67507	0.544234
PITA_31365	6.74108	6.43572	6.69054	5.39965	6.09756	4.91282	4.57172	4.48892	5.25591	5.82785	3.87133	3.21677
PITA_28402	8.84434	9.08521	7.80542	6.38129	7.02121	7.20025	6.84814	6.19749	5.63191	7.50135	4.72583	3.40749
PITA_32360	6.33259	5.88283	5.62165	4.99242	5.31566	5.78449	5.06767	4.43005	3.63213	3.34055	1.95435	1.38813
PITA_41553	6.33892	6.22337	5.85355	4.01281	4.29944	4.14794	5.04844	4.17619	3.28767	4.63441	3.44171	1.85398
PITA_09678	3.93128	4.04995	3.50943	1.93138	2.87651	2.26448	2.65391	1.19341	1.90309	3.76394	2.56467	0.986197
PITA_09816	6.80915	6.42166	6.22041	4.74538	4.56946	4.92648	6.0307	5.20436	3.42173	5.70613	4.75374	3.12989
PITA_26701	3.5095	2.79549	4.76042	1.44638	2.63679	3.03677	3.3374	2.03111	1.59254	4.70154	1.90418	1.37399
PITA_43424	6.48572	6.62048	6.70861	4.88073	5.33476	5.73787	5.65628	6.68918	4.02364	6.18224	5.71237	4.25409
PITA_43515	4.33768	5.31945	3.95394	2.42326	1.92438	2.56406	3.23581	1.59945	1.01418	3.52655	2.8414	2.32955
PITA_16687	4.22387	5.7034	4.53204	2.28862	2.46635	3.08855	3.83913	3.00301	2.23721	4.71219	2.5981	1.74281
PITA_11338	2.8208	2.82214	2.0287	2.43484	0.177234	2.13803	3.152	3.62867	4.01451	1.24877	3.63441	3.69243
PITA_12810	0.11293	0.113047	0	3.88018	1.85238	1.97173	0.516793	0.509383	1.19553	0.387883	3.89517	2.53693
PITA_49205	3.40221	4.0726	3.88027	2.12831	2.29297	2.80137	3.60914	3.06896	0.989135	2.23539	0.532835	1.80286
PITA_39686	3.12235	1.83678	4.39756	1.20078	1.18339	2.45449	2.14662	0.85865	0.914664	0.145097	0.75552	0
PITA_50451	0.235437	0.438197	0.225835	0.754374	1.07051	0	0.248007	2.48783	6.13799	1.88216	6.74548	8.86738
PITA_46726	4.15232	2.65655	2.47493	1.6105	2.3277	1.92492	1.52063	1.97811	0	0	0.787056	0
PITA_38689	6.37514	6.63724	5.09153	6.67307	7.95359	6.68726	4.80784	5.93713	6.32267	4.15481	2.57796	2.66679
PITA_21809	3.3849	3.44379	2.50264	0.782195	2.33976	2.51242	3.03343	2.07088	1.7667	1.43773	1.20652	0.650062
PITA_43857	6.15934	6.27024	5.56844	4.43684	4.28171	4.19554	5.13501	4.11484	3.34376	5.32347	4.15123	3.53965
PITA_09812	4.62169	5.0768	4.83576	2.9004	4.12637	3.59367	3.72085	2.91861	2.81986	3.82072	2.05774	1.49037
PITA_38533	5.05007	4.91272	4.31758	2.66257	4.17622	4.10069	4.08042	3.77636	2.91192	3.31983	2.36294	0.224863
PITA_40996	4.20627	3.88483	3.73975	2.12831	3.10454	2.60271	3.48939	2.92765	1.93141	4.05716	2.37802	1.24067
PITA_38758	5.77476	7.07925	3.69716	3.49373	1.25999	3.15887	1.86789	2.1396	1.56684	1.82964	1.91434	2.30048
PITA_23475	7.89826	6.37268	6.2879	5.83088	6.49834	6.60463	5.09451	4.83788	4.86309	5.46146	3.69489	2.77095
PITA_50378	0.177474	1.20816	0.907618	3.63379	3.77907	1.25208	2.96106	2.86057	3.88556	3.19893	3.86549	4.90327
PITA_46333	3.21575	3.21714	4.09246	1.42805	2.52086	1.99784	2.23069	1.37209	0.799792	2.41667	0.923023	1.2655
PITA_44250	5.5545	5.57146	6.05731	7.44984	7.30128	6.73131	6.6392	7.7612	7.89488	6.76443	8.00712	8.22301
PITA_35381	3.46877	2.92707	2.99491	3.95112	2.67551	4.83269	5.05909	4.4562	3.76334	4.92005	6.3377	6.62896
PITA_32472	2.04259	0.648792	0	1.67721	0.910842	0	0.67826	0.372949	2.27871	0.620356	5.4532	8.65747
PITA_30741	0.259557	0.259814	0	1.10146	0.860428	1.16894	1.89195	1.60889	2.4495	2.45433	2.69259	1.63891
PITA_46760	0	0	1.77398	3.57284	1.6025	1.12942	1.99141	2.07661	3.0844	0.485026	1.20144	2.71845
PITA_36095	5.58664	5.57196	4.74866	3.08932	3.61212	4.27678	5.20089	4.43674	2.12941	5.01066	4.08085	2.48698
PITA_13191	2.29038	1.99253	3.18544	0.916184	1.75193	2.54433	2.21212	0.308145	1.61967	3.66775	0.956269	0
PITA_46502	3.32963	2.73651	2.97299	3.82334	1.79549	3.07611	4.63321	3.80198	4.57986	4.51062	5.35846	5.74059
PITA_19659	0.139199	0.139342	0.133341	0.477692	0.878318	0.972589	0.893316	2.46736	1.24845	2.53529	2.36748	2.88956
PITA_22401	4.71617	4.73083	4.64044	3.2324	3.33515	2.95168	2.15052	2.64613	2.91492	4.32515	2.44648	1.78822
PITA_27015	2.69671	2.41412	1.32055	1.90243	2.44331	1.82887	1.2224	2.97675	1.36768	0.827138	0.54064	0.487326
PITA_07512	5.38823	6.08063	6.3495	3.80155	4.37873	4.48332	4.4522	3.956	2.87192	4.70713	3.15115	2.21302
PITA_19299	8.14253	7.40703	7.5364	8.31262	7.40065	7.80442	6.55591	6.26854	6.45417	7.58362	5.45372	5.69284
PITA_48843	2.51778	3.3874	3.35945	1.61386	2.06291	3.52093	2.64428	3.50143	1.87786	2.76983	0.313466	0.325986
PITA_02678	3.79575	5.13359	4.24449	2.63839	3.62852	4.38769	3.6219	3.26675	1.70562	4.4474	2.16604	1.1928
PITA_30903	0.801964	1.31531	1.64716	0.782613	1.48257	0	0	0	1.08547	1.74297	0	0
PITA_48428	5.24648	5.64889	5.7111	3.91811	4.12693	4.6696	6.6298	4.66628	2.76332	7.49454	5.25775	2.72026
PITA_27932	4.76335	4.51461	6.17569	4.64461	4.53288	4.53345	5.64053	6.07413	4.05663	7.33221	3.49688	2.55215
PITA_33512	2.00909	2.01026	1.29043	0.315254	0.476303	1.30085	1.87483	0.335963	0	2.11866	0	0.18296
PITA_23875	2.72751	2.66287	3.06277	0.779692	0.385306	1.80708	2.47007	0.692112	0.223418	1.0849	0.815349	0
PITA_36144	3.54394	2.16008	3.2145	1.48945	1.1641	1.70105	2.53491	1.62275	2.5799	1.65362	5.90337	5.88034
PITA_19410	2.65944	2.06839	2.40404	0.297446	0.983996	0.806119	2.00038	2.06895	0.48676	1.4807	1.06495	0
PITA_35421	0.169305	1.58228	1.13113	1.2184	0.471348	0	2.24943	2.12674	1.3507	2.20069	2.06915	1.26448
PITA_05882	2.15363	0.427947	2.10349	3.27625	1.65117	2.84605	4.02942	3.68255	2.50726	2.71239	3.81816	5.35615
PITA_46537	7.10855	7.1773	7.35917	8.87494	9.46537	9.05278	7.88691	8.2253	8.91567	8.38041	10.9957	11.3401
PITA_13368	4.17673	4.53567	4.28806	2.67485	2.12641	2.74966	2.76782	1.82319	1.54525	3.40161	2.60454	1.66979
PITA_27278	4.51502	5.35206	4.73163	2.82098	3.67214	3.9911	2.7258	3.53578	2.41277	3.16052	0.284475	1.43707
PITA_46319	1.56977	1.75054	1.527	0.172664	0	0	1.80718	1.39946	0	2.41968	0.489825	0.508243
PITA_28776	2.40165	3.50644	3.57542	5.04401	4.68608	5.10236	4.65399	6.59973	5.79055	5.23601	6.01759	5.93361
PITA_09613	2.37741	2.37867	3.22599	3.39024	2.5115	4.30927	3.76338	3.77919	1.36915	2.65511	1.81284	1.32209
PITA_13969	7.5351	7.75601	7.08531	7.27876	7.63362	6.63723	6.50103	6.58846	6.17504	5.70153	4.92786	4.01892
PITA_40744	3.87525	3.94241	4.64187	2.1083	3.87516	3.30769	3.67994	2.93309	2.84627	2.22331	2.09637	2.06283
PITA_29910	2.62829	2.21163	1.5762	1.17329	1.0512	0.348871	0	0	0.371092	1.98016	0.846625	0
PITA_40183	4.06441	4.93371	4.62699	3.05177	3.37626	3.71404	5.51495	3.25279	1.89953	5.9146	4.18137	1.09672
PITA_16189	2.27305	1.36948	2.42293	0.160784	0.526666	0	1.91401	1.50354	1.20704	2.0993	1.2092	0.476757
PITA_10170	4.04985	4.06559	3.89275	6.0568	6.18929	4.87464	4.33399	5.22822	6.20722	2.48577	4.63967	5.77813
PITA_22901	0.558465	0.960827	0.928847	2.26787	1.97593	1.99784	0.874697	1.39992	2.1338	0.376818	0.404452	3.29112
PITA_17057	3.69768	3.75262	3.13185	1.06037	1.63262	1.71884	3.19393	2.19191	1.27907	3.65619	1.44668	1.63379
PITA_48727	3.12545	2.2832	2.80311	0.8496	1.03327	1.11452	1.5106	1.49458	0.392162	2.93004	0.558033	0.479923
PITA_13394	6.57051	5.7034	4.34086	3.76353	4.67533	4.5948	5.33376	3.81168	3.18751	4.35831	1.25066	0
PITA_06481	5.24568	3.33241	5.27524	3.79619	6.48428	5.54776	2.87033	2.84898	4.09612	2.70964	1.199	3.22772
PITA_23788	0.922689	0	0	3.77881	4.80051	2.15922	0	0.390143	3.60309	0.646652	0.385768	2.94953
PITA_33829	3.36207	3.84249	4.0261	2.90784	5.04759	4.4767	4.07739	4.0088	2.26311	1.73905	0.856911	0.398086
PITA_26110	1.89765	1.79947	1.75235	0.310435	0.329241	1.50146	2.3773	1.61453	0	0.769068	0	0
PITA_18462	2.2832	3.5657	3.30352	2.55354	2.07057	2.74756	3.97567	3.95249	0	4.2159	0	2.24296
PITA_30013	4.62994	4.6126	4.08412	3.2324	2.73253	4.02259	3.34667	1.73886	2.51719	4.09741	2.57177	1.02376
PITA_17453	0.177474	0.93908	0.585482	2.9249	3.23193	0.871141	2.47789	2.4576	3.6841	2.94392	3.28345	4.22434
PITA_15242	3.38379	4.2988	3.82002	2.76944	3.88331	2.58054	2.96515	1.4776	2.87042	2.28099	0.526582	0.298759
PITA_00986	2.16285	3.03776	2.07245	1.79361	1.15097	1.36373	2.16445	2.41361	1.30818	0.612977	3.76839	6.06075
PITA_46436	4.14407	0.590731	2.4192	3.22101	2.22033	1.87496	3.25662	3.65148	3.82367	2.272	5.57627	2.08851
PITA_08302	2.79955	3.95872	3.37581	1.66266	2.492	3.27116	2.14315	2.68397	0.189792	2.10236	1.41039	0.847534
PITA_19857	7.33574	7.42943	7.47459	6.26916	7.22608	7.38675	5.41757	5.78651	5.78672	5.12792	5.83824	5.46663
PITA_08346	5.62442	6.14803	5.88793	3.83851	4.58011	5.39819	5.16838	3.93411	3.65382	4.48245	4.20393	2.9131
PITA_20735	2.10221	2.10341	2.67752	0.541835	1.55918	0.581786	0.582911	1.30345	0	2.38782	0.568657	0
PITA_16479	3.67034	4.23343	3.86357	1.55376	3.21226	2.49239	2.42362	1.65326	2.23912	3.08905	2.25481	0.35227
PITA_23931	4.79221	5.39813	3.7711	4.35489	4.85156	3.31933	4.83337	2.88589	5.48783	2.81642	3.63301	3.06214
PITA_15396	4.53652	5.13082	3.65148	0.42889	1.88489	0.570491	1.70876	0.61447	0.429448	2.31178	0.335832	0.0769153
PITA_11234	4.30151	3.53133	4.54478	6.11146	5.77472	4.77963	5.07259	6.11523	6.71798	5.08693	6.33414	6.30384
PITA_29353	3.06851	3.59641	1.95963	2.8444	0.430205	2.81299	2.06987	1.92399	2.89975	2.06389	0	1.28751
PITA_33945	2.37423	1.26085	2.32199	2.64846	3.52768	3.90577	2.51676	0.903412	1.61	2.10527	1.19474	0.924261
PITA_15932	3.27645	2.09158	2.36553	1.26485	0.458937	1.33848	1.34053	0	0.495524	1.24593	0.802036	0
PITA_13768	0	0.745258	0	0.642421	0	0	1.55591	0.850413	1.06514	1.18882	1.75628	2.27206
PITA_35240	1.74296	2.20431	2.12621	0.649357	1.25545	4.54227	0.122607	0.522012	0	0.905636	0	0
PITA_48022	0.219282	0	0	2.31488	1.01351	0.759706	0.605097	1.34292	2.44874	0.390614	1.88632	2.56808
PITA_38491	5.85856	6.15408	6.18485	3.8913	4.41605	4.87311	5.36689	4.88851	3.4162	5.45677	4.68074	3.66455
PITA_34607	5.10182	5.6344	6.05316	4.45018	4.3248	4.47661	6.38684	4.16811	4.49957	5.52556	3.54821	3.20092
PITA_03155	6.35619	6.43531	7.69548	6.89092	7.03093	7.16172	6.16743	5.48171	5.47386	5.43802	6.19596	5.25866
PITA_09320	5.22531	6.48136	6.34009	4.19001	5.33269	5.33164	4.71888	3.78245	4.32468	3.80029	3.62973	0.886744
PITA_44224	3.12927	4.23229	2.69857	1.42227	1.96906	1.81445	1.53226	0.420308	1.53689	1.22316	0	0
PITA_39026	5.29605	5.54443	5.55297	2.45211	3.88401	4.61507	4.33995	3.86367	3.06643	4.22855	3.50041	2.34423
PITA_19888	2.1507	1.63735	0.145472	1.7039	0.426966	0.954013	2.06028	1.67502	0.810431	0.609353	0	0
PITA_46961	5.98889	6.66572	6.85999	4.61496	6.20655	6.20448	5.27117	4.29102	4.83101	5.59203	4.79784	3.47518
PITA_40975	4.5325	4.4348	5.91615	2.19383	3.26143	4.82124	3.24196	2.88704	2.37221	3.78831	3.34453	3.64914
PITA_35920	4.43381	4.43036	4.27522	3.3142	3.08568	3.15009	4.29893	3.01251	2.58919	4.1362	3.48098	1.456
PITA_14760	2.52516	0.965178	1.33091	1.78972	0.98842	2.00454	1.42094	0	1.95284	0	0.406641	0
PITA_36401	5.72183	6.78073	6.79543	5.21391	5.55972	6.24981	5.16365	4.60079	4.87029	6.14633	3.56629	3.22198
PITA_06915	1.88242	2.61134	2.424	4.05467	4.98064	4.05314	3.72523	4.28133	5.001	2.60639	4.56217	4.67232
PITA_35130	2.2449	0.953098	0	0.446066	0.255124	1.83442	2.05864	2.59863	0.884939	0.915012	0	0.263741
PITA_41584	2.30813	1.40524	2.34855	0.968812	2.90175	2.99165	0	2.0297	0.803748	0	1.75163	0
PITA_35213	2.65629	1.50776	1.3501	0.279886	0.383841	1.47955	1.92834	1.29621	0	0.931345	0	0
PITA_27142	2.6443	1.43349	2.06169	2.90871	2.09612	3.67135	4.11641	3.49602	2.75913	2.79186	4.04823	4.42376
PITA_24271	1.23107	1.55991	2.94981	4.55338	5.01958	3.70168	3.83862	4.19256	4.48234	3.60905	6.38725	5.18942
PITA_14811	2.02091	2.92495	2.51673	0	2.72186	1.69383	1.1665	1.30345	1.22125	2.71603	1.29244	0.32464
PITA_12896	4.35894	4.00283	3.50673	3.83321	3.13191	4.43335	2.28798	2.4625	2.00774	3.2288	3.0646	1.65419
PITA_35554	6.03856	6.13127	6.80832	4.94822	5.53653	6.25642	5.54201	5.09314	4.15976	4.76078	4.09977	3.25439
PITA_38998	2.92167	2.98146	2.2905	1.33175	2.28917	2.57517	1.21761	2.38817	2.06718	1.12867	1.38295	1.22886
PITA_42871	6.4505	5.6714	5.01985	6.37093	5.64807	5.83446	5.41998	4.8359	4.30342	7.98569	3.94716	3.52802
PITA_21827	2.27887	2.54137	1.72335	0.697861	1.73331	1.2362	0.421954	0.585865	0	2.11941	1.31244	0.426968
PITA_06228	5.30822	5.41868	4.35156	3.77471	4.55465	4.45753	5.73808	3.77586	3.48226	6.06182	4.09324	1.41501
PITA_49693	0.792689	5.99631	2.7656	2.05023	1.13117	0.913398	2.55349	3.59678	2.36303	3.23605	1.70302	2.7248
PITA_31304	3.29865	3.17035	2.74439	1.2834	2.21145	0.954302	1.9502	1.89823	0.46781	1.95767	1.03022	1.21145
PITA_03512	5.14393	5.09522	4.37949	3.52953	4.56632	4.02899	4.29305	3.21795	3.26021	6.23358	3.63555	2.43616
PITA_30656	4.2325	5.53126	5.24556	3.8913	4.96718	4.52368	5.04287	3.72015	2.98038	5.85806	3.23515	1.00344
PITA_13137	4.54001	5.03779	4.04966	3.07524	4.10529	2.66113	3.59725	2.65923	2.64462	2.06533	2.41985	0.78365
PITA_34124	1.11121	1.93389	3.0233	0	1.13763	1.92584	1.26489	1.44573	0.954636	0.393943	0	0
PITA_05745	5.1631	4.5345	4.16455	3.30026	2.63403	3.55904	4.74235	2.99669	2.23712	4.33223	3.20075	3.33343
PITA_18159	5.29911	5.2945	5.697	7.22431	6.39248	6.20431	6.89174	6.54675	6.52392	5.56373	7.47683	7.47127
PITA_31971	3.79756	3.63954	3.81997	1.90989	3.05816	3.06106	3.04077	1.86074	2.05335	2.63524	2.85518	2.11269
PITA_51687	4.27603	4.45851	4.21446	3.15128	4.2371	3.31933	2.93631	3.09884	2.68788	3.17932	1.33311	1.81277
PITA_42745	4.44677	4.96701	4.96806	6.36547	6.05957	5.37445	4.22226	6.49324	7.19131	4.61406	6.06257	6.69005
PITA_35955	3.09688	5.01246	5.05354	2.3658	2.13085	3.73199	3.93177	2.70539	1.51054	2.39371	2.05146	1.57113
PITA_33598	5.87038	6.15299	5.96222	3.30015	3.7802	4.35592	4.71978	3.85875	3.38943	4.48668	2.5544	3.15799
PITA_18155	4.59615	4.68017	4.50947	2.41545	3.85451	3.86063	3.77586	3.07113	2.85121	4.08655	3.01807	1.20728
PITA_12789	7.24767	6.96373	7.26258	8.3474	8.66857	8.94565	7.92325	9.44886	9.83396	7.55796	8.35196	9.08276
PITA_47536	2.12458	2.07183	2.73563	0.827969	2.53625	3.07611	1.01151	1.80605	0.24019	0.20361	1.79283	1.83792
PITA_12211	5.64785	3.95565	4.6531	3.56411	5.02964	4.14474	1.99396	3.12932	3.89774	4.24258	0.389769	0.622971
PITA_08420	4.30542	5.11165	4.16676	2.78181	2.54957	3.58447	3.5433	3.52068	1.42458	3.86313	2.7058	1.6826
PITA_32904	1.78353	1.88356	2.5616	4.26461	4.78297	4.29025	3.36523	3.80295	2.76687	1.82574	4.0919	4.1932
PITA_13878	0.861422	1.6061	1.90032	1.12893	0.883572	0.517161	1.66027	2.13697	0	0.471784	0	0
PITA_17527	6.64674	7.1296	6.65042	5.59186	5.63093	5.48553	5.45135	5.14881	4.86832	6.38959	4.24883	3.89576
PITA_07253	3.6452	3.89359	3.89484	2.86855	3.8541	3.73642	2.4828	2.21539	2.51629	3.10178	1.69021	0.619992
PITA_37229	5.25084	4.33123	4.77853	6.82945	6.35465	5.9358	6.30121	5.74961	6.84091	7.26831	7.98883	7.89352
PITA_17325	5.4659	6.72344	6.69067	7.74896	8.57247	8.26753	7.60925	8.49567	9.06106	6.1888	7.82376	7.8005
PITA_13091	3.01984	3.8767	3.68393	3.07357	2.99608	3.73533	4.85669	4.27763	3.71989	4.98817	4.88968	5.70167
PITA_16410	2.88391	2.62872	1.55828	0.34345	1.03727	1.41127	1.74358	1.4497	0.60732	2.64518	0.735313	0.136459
PITA_32750	3.2286	1.88911	2.99491	1.3618	1.42033	2.80488	3.45989	2.72661	2.22311	3.23918	1.68656	0.659445
PITA_41690	4.87046	4.81716	5.14176	2.65118	3.45239	4.48204	6.22175	3.62546	3.51541	4.50984	4.57908	3.14869
PITA_38293	3.36053	3.93957	3.49108	2.31205	3.77652	2.47916	3.4512	2.28755	2.38542	2.81642	1.07909	0
PITA_00457	3.22467	3.22606	3.01069	2.19442	2.31775	1.43014	3.19437	2.37142	3.63787	2.01474	5.61868	7.45059
PITA_06105	5.52931	6.92392	6.4447	4.71682	4.65991	6.21732	5.78997	4.84652	4.29263	5.85717	4.34208	4.21909
PITA_27629	6.93004	6.78436	6.35431	4.59608	4.22473	5.48869	6.87902	6.12344	4.34803	7.42628	6.12653	5.36514
PITA_09423	1.71779	2.07331	2.53968	0.735815	2.02805	3.12654	1.966	0.965291	1.02611	1.84878	0	0
PITA_03276	4.83513	5.90572	6.32179	4.07657	5.69609	5.05898	5.22617	4.15334	4.20713	4.90746	3.77384	2.66646
PITA_11985	5.02188	5.00807	5.28754	3.48849	4.0854	4.1576	4.93959	4.36691	2.61997	5.41029	3.51047	2.9135
PITA_27665	1.33828	2.63285	2.42854	0.917199	0.707028	0	1.84307	1.53991	1.62113	2.56612	0.393853	1.85729
PITA_16885	1.74997	0	1.97717	0.297446	2.14495	1.4576	1.80771	0.797008	1.38138	0.533775	0	0
PITA_00494	3.93287	4.24773	3.77878	2.93497	3.48813	4.64666	1.79435	2.40114	3.18232	3.63672	1.93294	1.61394
PITA_20874	6.01923	6.17173	6.32247	5.34096	5.94212	5.46193	4.69785	4.52659	4.43263	4.75132	3.06112	1.66859
PITA_19992	3.77788	2.04842	1.04061	0	1.10022	2.17057	0	0.468208	0	1.45712	0.250046	0
PITA_12401	2.35351	3.69456	4.2089	5.152	6.06853	4.72663	4.56008	6.17327	5.52915	5.73461	5.23368	6.57228
PITA_20747	7.97621	7.9881	8.32241	6.45596	6.58067	7.63291	7.27326	7.22572	6.08577	7.20878	6.41298	6.46951
PITA_35861	2.90089	3.567	4.40756	2.60435	3.40397	3.77976	2.82881	3.70066	2.42055	4.301	4.81291	5.13469
PITA_40130	3.25076	2.4208	3.77065	1.19385	2.70035	3.22572	1.8564	1.25246	1.84747	0.98023	1.38568	0.776405
PITA_14669	5.24071	5.81288	5.50521	2.84734	3.89313	3.2534	2.66984	3.49742	2.05034	3.46718	2.54427	2.03808
PITA_42809	0.393088	2.58896	2.10213	1.89946	1.38951	2.21316	0	1.20355	1.04513	0.672006	0.402287	0
PITA_03699	3.3425	3.99555	3.2623	2.96182	3.64473	2.13037	2.13299	1.75599	2.09675	2.59736	0.833823	0.575692
PITA_48027	1.38057	2.89177	2.02366	0.829288	2.36381	0.645531	1.43132	0.353897	1.49328	0	0.349881	0
PITA_22818	4.41148	4.44424	3.91065	0.928518	0	0.577407	3.50586	0.570392	0	1.77766	0.564359	0
PITA_02540	3.92614	3.16452	2.59273	3.10274	3.74531	1.84187	2.16916	2.06468	2.90941	1.25789	0.461664	0.728225
PITA_14959	4.08433	4.36447	3.54264	1.85839	3.84768	3.02748	2.31721	3.39982	2.998	4.22393	2.6095	2.23735
PITA_02413	2.54654	1.07588	0.84281	2.69937	2.10151	3.07869	1.74083	3.62856	3.88567	0.836915	2.09337	3.07384
PITA_35707	5.29808	5.0806	4.39144	4.37034	5.97506	3.79375	2.85877	4.96347	4.63423	6.32575	3.44123	3.11887
PITA_20654	1.3003	1.3845	0.50539	0.772772	2.00945	2.23452	2.28379	1.5743	0.870175	3.08433	0.378963	0
PITA_08690	3.27578	4.24985	3.92363	2.79727	2.09991	3.34602	4.06092	2.70227	2.1233	4.17424	2.41962	3.00789
PITA_33030	7.64196	7.59719	7.37134	6.15196	6.85586	6.25054	7.01369	5.82777	5.59894	8.08069	6.31917	5.84336
PITA_10022	4.73528	4.66375	5.49138	3.39941	4.69661	5.19455	4.27168	3.65794	2.98992	3.18482	3.38533	1.12109
PITA_27427	6.63652	6.65253	7.21023	4.35967	3.8148	4.464	6.44585	4.17027	3.51661	7.0506	3.80493	4.04371
PITA_41479	1.11121	0.397013	0.138594	2.22608	0.149401	0.15231	0.290682	1.94578	2.1187	0.677545	1.97244	1.8489
PITA_16623	3.22557	0.948016	3.88298	0.925402	0.565673	0.575243	2.43822	0	0	1.21333	0	0
PITA_43253	8.2366	8.10234	8.69958	7.47996	8.07017	7.35842	6.45632	6.52748	7.0369	7.72014	3.30978	2.92298
PITA_32296	4.85939	5.23451	4.92557	2.54812	3.14403	4.04865	3.95662	3.49351	2.8051	3.10178	2.13003	1.58211
PITA_01370	2.06173	2.72111	2.48882	0.988568	1.43709	2.40324	3.28309	0.944573	1.10432	2.5684	1.03083	0.347597
PITA_09584	6.20392	7.70642	7.20968	5.16634	5.73782	4.63087	7.01894	6.2302	6.27579	6.91484	4.86754	5.65072
PITA_31906	4.39783	4.27153	4.84071	2.30933	2.02875	3.19749	3.52778	2.06556	1.39905	2.74884	2.55891	1.24428
PITA_07562	3.40221	3.34003	3.0964	1.46796	2.1563	2.53898	2.5014	1.81907	0.755257	3.05992	2.04275	0.407032
PITA_25495	6.46903	6.62652	6.53419	5.5923	4.82437	6.00814	7.5163	5.74391	4.29622	5.91828	3.57121	2.79668
PITA_29158	2.29257	3.06579	2.5268	0	1.13429	0.543356	0.880068	0.868813	0	0.629598	0	0
PITA_36464	3.33722	4.01738	2.82117	1.65015	2.80622	2.94488	2.57625	1.84126	1.67198	1.62804	2.9102	0.916864
PITA_50189	5.77957	4.01021	6.03496	0.225377	2.81725	3.67714	1.07593	0.125345	0.135903	0.114573	0.534104	0
PITA_32591	6.70058	6.7291	6.76054	5.13311	4.86408	5.89906	5.72632	5.7659	4.79917	6.32133	5.50323	4.30696
PITA_13035	3.68506	2.84004	1.96444	2.15425	2.93709	2.47843	1.34606	1.6348	2.3444	0.619956	0.623326	0.176678
PITA_03744	2.13864	2.03471	1.30968	0.378221	2.75722	1.20569	1.39886	0	1.03609	0.370776	0.965772	0
PITA_01659	2.40836	4.1375	3.14785	1.65549	1.83437	2.60875	3.31905	2.96166	0.798221	2.2731	1.4557	0.356262
PITA_43062	1.97848	3.09365	0.419373	4.42707	0.572128	2.63584	3.47013	2.70171	2.91155	1.64008	3.02261	4.18269
PITA_27331	6.37356	6.23529	6.12448	4.3135	5.34364	4.64423	4.70294	4.59519	3.70958	5.96163	4.12442	3.85212
PITA_50533	0.687223	0	0.473908	4.24264	3.09999	0.280611	0.895967	2.60342	4.79213	0.824209	0.87609	4.52576
PITA_24435	4.62784	3.52632	4.65044	3.13059	2.91139	4.08375	5.2824	5.2622	2.76099	4.55274	3.74815	3.16118
PITA_51372	5.48696	5.69599	5.44894	4.95346	4.49366	4.44912	5.07682	4.3589	3.46823	5.86081	3.75613	3.53475
PITA_10325	2.38382	2.42345	2.29244	1.39777	1.96701	1.93387	0.920577	0.196959	1.37402	1.04658	0	0
PITA_31970	3.75871	3.57441	3.16817	3.75448	5.19057	4.37532	4.7316	2.51706	3.49599	5.83967	5.92354	4.88981
PITA_08281	4.9784	2.66392	4.52632	1.19617	2.1969	2.08282	3.30533	3.43876	0.202735	3.52087	0.185066	2.8084
PITA_17273	3.96816	2.14547	2.86654	2.32238	1.79501	2.83427	3.71013	3.28197	0.449191	5.10847	1.99358	0.57008
PITA_49259	3.66256	4.005	3.69284	1.91653	2.32812	1.84479	4.93326	2.98491	3.09209	4.06158	4.17979	1.51883
PITA_34556	5.02488	4.61987	1.45573	1.39531	1.01117	0.199192	5.85396	0.523696	0	0.483894	0.365163	1.32447
PITA_09993	3.99427	4.28439	4.51822	2.61994	2.51788	2.77488	4.19676	2.03269	1.53235	2.90889	2.25612	1.87589
PITA_26766	4.35943	4.37736	3.70399	2.83867	3.28701	3.38368	4.66651	3.51092	2.50085	4.34158	3.86076	2.81894
PITA_02600	3.37679	3.19072	3.59592	4.50875	4.37495	4.02277	4.74917	4.94678	5.50886	4.83154	5.80788	6.05793
PITA_03086	5.0824	5.10222	4.31774	3.4	4.48491	4.02274	3.26399	2.83187	3.52104	3.05205	1.97527	1.31326
PITA_22596	1.82887	3.69209	3.31428	1.61386	3.41705	2.45707	3.18631	2.65763	1.54903	2.81642	2.02073	0
PITA_50053	0.190827	1.57627	1.23381	0	1.67548	2.56716	1.31983	0.667538	0.565811	1.71238	0	0
PITA_15083	0	0	0	0.496135	0.285843	1.00453	0.64188	2.43472	1.48457	1.00229	1.97689	2.21274
PITA_04036	6.52613	6.90717	6.80712	5.20881	5.38208	5.35812	6.43338	6.67485	6.33572	4.95231	4.36405	3.74105
PITA_47858	1.15628	2.42262	2.78103	1.20078	2.15919	1.84574	2.9953	2.20224	0.706849	1.86597	2.72697	0.309935
PITA_48581	2.41683	2.3869	0.987397	1.41122	0.773017	2.35026	2.79109	0.776311	1.67703	2.25883	0.864659	0.985538
PITA_10917	7.6217	7.30989	8.06979	6.14283	6.7812	7.58001	7.9508	6.67245	5.88343	6.41201	6.0905	5.10107
PITA_05353	3.85249	4.15182	4.05716	2.69471	3.21163	3.07125	4.00459	3.45033	2.10715	3.15959	2.20209	2.373
PITA_13046	1.58495	2.02002	2.61632	0.493536	0.985466	1.07805	1.15391	0.285659	0	0	0	0
PITA_25674	1.5965	1.88818	1.55332	0.904183	0.301748	0.963208	0	0.767024	1.60242	0	0.299748	0
PITA_49415	3.99536	3.81252	0.457446	0.748974	0.215982	0.0582498	3.93055	2.84209	0.0623693	3.59576	0.849234	0.274207
PITA_07734	0.526171	2.84159	3.02718	1.83111	1.24229	2.23778	2.71987	2.22096	0.58319	2.36971	1.70466	0.959136
PITA_15180	3.47773	3.46398	2.11858	1.16483	2.24415	2.76191	1.98548	1.87464	0.841244	2.03247	1.28463	1.08761
PITA_48066	0	0	0	1.40062	2.03508	0	0	1.31617	3.6773	0.990442	0.486643	4.43795
PITA_01157	3.62382	4.55608	4.29942	3.03836	4.40766	3.32327	3.52459	2.54644	3.15444	4.02546	2.44926	0
PITA_31610	4.9631	4.64365	3.66899	2.48771	2.31465	2.91982	3.84393	3.07425	1.6188	2.50572	2.19216	0.258548
PITA_23688	3.33701	2.96286	3.12064	3.75944	3.69791	3.35371	1.877	2.51293	2.60021	1.48261	1.86713	0.970647
PITA_10240	3.23535	2.23905	2.01099	6.14332	5.33457	4.72811	5.90393	4.68859	6.11487	5.64012	5.15726	4.91076
PITA_09528	0.749054	3.05751	3.77491	0	2.05953	0.621919	1.05684	0.772303	0	2.13248	0.232337	0.935591
PITA_30717	1.32792	2.54561	1.4503	1.97322	1.93066	2.60933	0.970053	0.394183	0.751774	1.10061	0	0
PITA_33979	1.99405	2.31683	1.53675	0.401792	1.24589	0	1.78885	0.427394	0	0	0.422659	1.04737
PITA_27138	1.2495	2.13984	1.89191	0.556814	0.417156	1.99784	3.09516	2.12809	0.868307	0.298954	1.11431	1.14854
PITA_36604	9.9233	9.81644	9.78152	9.23531	9.48681	10.1494	8.88799	8.47469	8.2523	8.87009	7.66129	6.73161
PITA_31568	2.08924	2.6057	0.614747	0.206432	1.95401	0.223579	2.554	1.16267	1.57393	1.44868	0.113068	0.749587
PITA_32722	3.23766	2.58963	2.36163	1.68163	1.27173	2.20441	1.14129	1.41108	0	1.75466	0.553895	0
PITA_12937	1.69414	3.85096	3.6113	0.444665	0.25427	1.12441	3.70333	1.73358	1.03878	1.79518	0	1.26243
PITA_19532	2.7216	1.86933	2.16108	0.251226	0.857933	1.7586	1.88789	0.861492	0.415091	1.56204	0	0
PITA_04817	6.29623	6.40963	6.61328	5.42576	5.35372	5.85783	5.3517	4.82343	4.45223	5.82642	4.46723	3.08495
PITA_43329	0.817187	2.26722	0.979073	0	0	1.9816	1.22882	0	0.655341	0.972507	0	0
PITA_33274	3.66735	3.55209	3.74447	2.22921	3.59537	3.12786	2.9195	2.07965	2.64796	2.53818	1.7915	1.64053
PITA_31918	4.73406	4.27813	4.89798	2.80575	2.93897	3.35002	4.04322	4.85345	1.79298	2.82904	3.66888	1.99651
PITA_38387	2.82864	1.84494	1.86881	1.65549	3.08101	1.24295	2.82116	1.72625	3.8688	2.83425	2.57003	3.3401
PITA_50125	0.688314	0.819729	0.369865	5.60525	4.91132	5.38621	6.13716	6.23045	7.33435	5.73894	6.38194	6.55148
PITA_37062	3.62815	4.30473	3.23545	2.01971	3.86811	2.64988	2.73689	1.89649	2.35286	3.80922	2.33124	0.328025
PITA_19027	6.28929	5.8302	5.49926	4.1504	3.81691	4.34342	5.32688	4.34404	4.80236	6.49153	5.162	3.01617
PITA_38317	0.3499	2.81658	2.22445	1.04515	1.43483	1.29202	0.367845	1.27942	1.16525	0.33338	0.358208	0.372296
PITA_26673	2.90462	2.44469	3.06089	1.57768	2.0632	2.36332	2.7226	1.16551	0.975503	2.99164	1.26458	0.937891
PITA_42414	4.00063	3.54482	3.2398	1.31879	1.59984	1.02601	1.1291	1.53427	0.212574	3.05417	1.00583	0.379489
PITA_26503	3.86207	3.76775	3.10236	1.49026	1.70223	3.41873	1.98712	1.19856	1.55481	0.914185	0.847275	0.875593
PITA_12158	7.80229	8.18128	8.05966	6.71693	7.05273	7.86719	7.89832	6.6211	6.15993	7.24649	6.35617	4.69976
PITA_44313	2.88586	3.49024	3.51893	1.9786	3.07687	3.98582	3.03309	2.26978	1.7447	2.303	0.797696	0.118622
PITA_45773	3.95322	4.09861	2.68637	4.81534	3.81014	5.5019	4.90418	5.5302	5.09205	5.56379	6.42789	7.10064
PITA_05666	0.859696	1.5375	3.04762	1.96116	2.21774	1.44359	0	1.27036	0.386672	5.57145	0.876963	0
PITA_12952	3.30078	2.82661	2.85121	2.20751	2.9228	3.1983	1.30096	1.95532	0.834317	4.52446	1.09525	1.39639
PITA_01986	3.85662	3.63597	3.10549	2.64525	3.37951	2.7383	2.45505	2.07884	1.78931	3.66081	1.76026	1.91505
PITA_47148	3.30762	4.24435	3.64529	2.7726	4.01485	5.03485	4.77172	2.18268	3.0462	4.23675	2.78955	1.87492
PITA_16626	8.04995	8.5335	7.87948	6.47712	7.84969	7.11644	6.79384	6.12535	6.80459	6.87235	6.08745	5.36385
PITA_32880	2.9299	2.84516	3.00578	0.513572	1.04635	1.16509	1.66877	1.15328	0.222225	0.762755	0	0
PITA_21981	7.20037	7.21108	7.11316	5.97665	5.45239	5.8128	6.51062	5.6117	5.04777	6.24973	4.91164	3.48153
PITA_31359	5.03853	4.64312	4.83939	4.02818	3.12944	3.97177	3.29276	2.90862	2.89357	4.15117	2.21277	2.00108
PITA_02415	4.39858	4.7037	4.89005	2.88392	3.57318	4.30563	4.25719	4.03703	1.31688	3.13732	2.9568	3.01183
PITA_37801	2.05208	1.45956	1.73979	1.4296	0.785262	0	0.244882	0.788594	0.672376	3.53579	0	0
PITA_27668	3.39695	3.02823	1.92331	1.13207	1.8891	1.71042	0.492384	1.62255	0.686338	2.59087	1.49354	0.4981
PITA_27565	3.26032	2.79656	1.30597	2.8444	1.60815	3.33048	4.97737	3.31124	3.24316	2.24839	4.47505	6.51042
PITA_10011	3.42558	2.83094	3.91101	0	1.83094	3.33038	1.25405	0.20324	0	0	0	0
PITA_38453	3.56251	3.42114	3.25003	1.43017	2.30693	2.63332	1.59426	1.99188	1.17641	2.05772	0.57523	0
PITA_45320	4.06839	4.02031	3.80668	2.17856	1.50649	3.45847	3.68925	2.88665	1.71786	3.15264	2.62075	2.55087
PITA_05831	3.30545	3.23912	4.09055	1.55218	2.21975	2.83315	2.75636	2.10468	2.02829	4.65646	3.97374	0.830355
PITA_17241	2.51578	3.34766	3.74478	1.20086	2.07633	0.53891	3.29206	2.99496	1.72535	2.97394	3.5326	1.4466
PITA_16053	2.7713	3.08443	2.68917	0.57617	0.836919	1.5878	0.619335	0	0.363766	1.13739	0	0
PITA_49612	4.35653	4.41188	2.67848	3.06383	4.18051	1.15974	1.87983	1.69125	2.03133	2.74871	2.37898	1.72207
PITA_37835	4.54699	5.39181	6.09803	4.24673	5.48841	5.59747	4.56223	3.93634	4.47254	4.88617	3.572	2.95534
PITA_42628	4.79804	5.14027	5.27734	2.56074	3.62248	4.88559	4.76885	4.15071	3.25119	4.91067	3.29533	3.68488
PITA_30883	3.26005	2.44304	3.7188	0.872794	0.916506	2.65158	1.32949	1.62402	0.404612	0.183254	0.911519	0.386017
PITA_38278	3.59042	3.93487	3.87276	2.09164	2.52041	2.0944	3.51155	3.05058	1.24625	2.48359	2.4399	1.59589
PITA_41102	2.52388	1.81713	2.47039	1.72308	0.849927	1.85206	1.45638	2.34613	0.286303	2.99634	0.320672	0.0731405
PITA_42692	3.52333	4.63186	4.30354	3.09377	2.12517	2.25371	2.5621	2.13129	1.52101	2.08075	1.3712	1.41016
PITA_37178	1.04515	2.06839	1.69456	0	1.46482	0.924633	1.70079	0.528567	0	0.264801	0.522901	0
PITA_41192	2.0672	4.64134	3.03381	2.8444	2.10452	1.5483	2.28051	3.81125	2.99373	0.281979	1.73994	0
PITA_17835	5.23941	6.51237	6.00388	7.64332	8.06649	6.91361	7.45747	6.05931	7.16208	4.69946	7.88336	7.48358
PITA_40873	2.88872	2.49496	2.94283	0.563043	0.49343	0.142791	1.03057	1.28399	0.152581	1.61051	0	0
PITA_14765	6.12177	5.43647	5.65765	8.22588	8.3281	7.50651	6.87763	7.93729	8.90684	7.44514	7.9582	9.05535
PITA_08880	1.56502	1.83743	3.28946	0	1.71348	1.19684	2.50169	0	0.63627	2.08635	0.323565	1.36504
PITA_29943	2.05174	2.23942	2.63103	0	1.3935	1.04034	0.6828	0.920239	0.216444	0.746065	0	0
PITA_00148	9.1661	7.53266	8.00703	7.20594	7.73786	9.46736	7.18562	6.55758	6.64475	6.13952	4.82562	3.40314
PITA_04947	7.74585	8.2693	8.05792	6.15188	6.21986	7.31933	6.84862	7.20899	4.99619	6.23076	5.99193	5.38531
PITA_21443	5.7333	5.74608	5.45702	3.87045	4.68257	4.7288	4.95354	4.35797	4.00856	4.70947	3.40984	3.21256
PITA_20681	0.547264	0	1.21597	2.32829	0.562851	0	1.78266	0.970581	1.85233	0.522984	2.39593	2.44716
PITA_51585	4.33751	4.72554	5.02438	3.84312	4.86349	4.94075	4.26904	3.18205	3.41517	4.05549	2.53198	1.80677
PITA_20113	4.3185	4.30253	3.91906	2.65511	3.02627	3.7121	4.51612	3.53977	2.62281	3.63303	1.89131	1.97585
PITA_33468	6.17234	6.14303	6.92272	4.48378	4.85105	5.24486	6.28985	6.60454	5.10196	4.85578	4.96288	4.41485
PITA_22586	2.48067	1.43486	0.459857	0.465125	0.345752	1.96417	2.11244	1.06297	1.02658	1.94545	1.30949	0.507144
PITA_46796	0.492404	0	0.133848	0.915846	1.36622	2.00214	2.83463	2.2005	3.39976	1.34547	2.3127	2.36323
PITA_46584	6.43942	6.75289	6.95024	4.88021	4.84626	5.40381	5.51295	5.01889	3.93524	6.26433	4.08717	4.81818
PITA_29710	5.78465	6.06536	5.5896	4.69543	5.06573	4.15194	4.5804	3.6213	4.18789	4.48818	3.50993	2.81371
PITA_44277	1.9831	1.53639	4.12397	2.72685	1.93991	2.3561	2.22746	3.72004	1.28257	5.7046	1.20144	0.646814
PITA_11419	3.02378	3.22725	3.93728	1.87395	0.797299	2.04247	2.00684	1.11494	1.32161	2.25217	1.47444	0.629017
PITA_37608	4.47629	4.84829	4.79184	3.14027	4.42932	3.76692	4.61349	2.83452	3.21026	4.60692	2.88232	2.22088
PITA_22208	0	0	0	1.84919	1.80796	1.50776	0.360993	1.08262	1.24405	0	0.186437	3.78926
PITA_11316	3.52281	4.06678	3.83645	1.73789	2.35257	1.99784	2.33669	1.46988	2.07394	3.2825	1.37948	1.49843
PITA_32791	3.95333	4.94979	4.35002	3.09742	3.50808	3.70068	2.73582	2.37121	2.25856	2.95545	0	0.780214
PITA_38362	9.98451	7.95244	8.29945	6.35425	6.6471	7.7535	6.31215	7.18595	6.91173	7.02738	4.16348	3.12643
PITA_07285	3.84604	3.98527	3.9416	2.94123	2.20787	3.03053	1.61789	2.71521	1.92452	2.81642	2.16597	0.733289
PITA_50850	4.21957	3.82882	2.78525	2.66536	3.5116	4.81631	2.38806	2.0531	2.7025	4.10316	3.25576	1.11115
PITA_13047	2.58665	2.30197	2.50908	1.67243	1.49978	2.60367	1.57229	0.861492	1.63758	0.550834	1.32892	0.610268
PITA_00993	2.50399	2.63164	1.93068	2.37608	1.88174	0.936157	2.16323	1.38956	1.12122	0.863574	0	0.245652
PITA_15193	8.98787	9.33716	9.54906	7.57554	7.66214	8.04679	7.09206	6.82575	6.92529	8.138	8.12891	7.17719
PITA_11729	5.75423	5.94457	4.81556	5.3268	4.93273	3.28506	5.99873	5.74103	6.06595	7.18902	7.88856	6.97633
PITA_14964	4.09196	3.93858	3.7635	2.81239	4.12565	3.36636	2.44302	1.8905	3.19929	2.78451	2.32468	1.16416
PITA_05166	4.24156	4.29357	4.72826	1.7766	2.06641	2.98449	3.63405	2.07245	1.27346	2.86691	2.18925	1.84118
PITA_41274	2.59747	4.14293	3.45092	1.73581	2.01297	2.69727	3.69083	2.13854	2.29907	3.89722	3.17056	1.56621
PITA_23880	3.9242	3.81683	4.10999	2.35654	3.29299	3.96692	2.36964	3.06608	3.0859	2.60266	3.07767	1.6768
PITA_18539	2.40986	2.53575	2.53892	1.82949	1.4518	0.325403	3.26644	1.99694	2.62168	4.19004	6.20649	7.55189
PITA_26992	4.02142	4.10192	3.59355	2.44068	3.27353	1.83752	2.18507	2.06009	2.3125	2.15837	0.955226	0
PITA_46149	3.53888	3.82772	4.3216	6.02338	4.98653	5.54778	5.61282	7.11807	7.53003	5.36407	6.17434	6.42158
PITA_43603	7.44891	7.69772	8.48335	5.96913	6.82177	6.95843	6.55748	5.50916	5.69114	6.5375	6.4949	4.40893
PITA_26649	0.922689	2.01738	1.96755	2.71216	2.49373	2.92947	3.87252	2.98069	3.31054	2.18993	5.0526	5.85962
PITA_49010	2.46472	3.29043	2.18857	0.330659	0.632351	0.881323	0.882872	0.871591	0	2.65274	1.39953	0
PITA_06045	2.11419	1.89368	2.10456	1.05321	1.6045	0.176545	0.724563	0	0.355198	1.73807	0.172002	0.17922
PITA_31294	4.2287	4.01546	4.35366	2.22361	2.62225	3.06489	3.65599	1.62021	2.63035	2.81642	2.46072	1.19121
PITA_45328	5.94006	6.34435	7.35508	3.88503	4.43237	4.72493	4.39643	3.00762	3.77844	3.33718	4.66297	4.6669
PITA_31696	2.92938	3.00064	3.42768	1.50168	1.65602	2.43061	2.37892	0.669022	2.34097	0.620356	0.829124	1.49843
PITA_37586	5.49021	5.83839	5.70423	4.07999	4.91454	4.90953	5.01064	4.06169	4.25472	4.85602	3.75867	2.03392
PITA_31186	3.40221	3.23032	4.12057	1.88934	2.66979	1.81811	0.882872	3.60889	2.78008	2.46808	0	2.40003
PITA_33106	3.94941	4.28408	2.83566	4.70263	4.74986	4.28336	5.71344	5.23145	6.43612	6.15479	6.71901	5.40942
PITA_46514	2.55958	1.6324	3.06244	1.60049	2.97679	3.35447	3.35752	2.21318	1.91479	3.26466	2.19864	0.459506
PITA_27006	2.95787	1.37551	1.61148	0.300378	0	1.17704	2.09984	3.30213	0.345341	1.09187	0.494569	0.822826
PITA_36624	3.75475	4.27063	4.27559	2.34945	2.97865	2.88113	3.62257	2.39744	1.38894	3.07396	2.19396	1.84851
PITA_47558	0.341743	0	1.34089	2.12637	1.91259	1.2695	0	0.353897	1.77415	1.00908	1.79498	3.1278
PITA_17461	4.82208	4.90939	5.48127	4.2092	4.87205	4.03617	4.85136	3.86306	3.55579	3.58686	3.11998	2.08367
PITA_00815	3.40805	3.60329	3.35959	2.53735	1.60992	2.10528	2.80223	2.84619	0.963585	3.53012	2.20302	0.987139
PITA_03324	4.2187	4.46649	5.4229	5.12628	5.21826	5.37686	6.29276	4.23841	4.8227	5.89421	8.14906	7.44771
PITA_35430	2.14384	1.65506	1.41812	3.95258	3.35229	2.72776	3.48299	4.06306	4.50414	2.61388	4.15546	4.0011
PITA_17317	4.41272	2.9884	2.58411	3.91939	3.34747	2.1585	2.35494	3.38985	2.95266	4.13571	1.52214	1.28345
PITA_18561	1.15396	0.862123	3.07348	0.841014	1.42754	1.92691	1.05684	0.277863	0	0	0	0
PITA_20102	3.12426	2.96926	2.79754	0.620234	2.04696	1.11809	0.857832	1.22083	1.17324	2.96842	1.09669	0.126307
PITA_34115	0	0.3588	0	0.751125	0.663135	0	0.675267	2.39337	3.19238	4.5509	2.25249	4.47106
PITA_46252	2.2856	2.40087	2.31046	0.560437	0.677215	1.57294	1.59783	1.86436	0.0709723	2.27487	0.90235	0.779688
PITA_51248	2.70835	2.95851	2.65349	2.09669	1.18428	2.19256	2.19521	0.400403	0.762324	3.09986	1.53343	0
PITA_21092	3.04046	3.588	3.3209	1.35386	2.03049	2.17379	2.57942	1.41714	1.94742	0.902472	1.199	0.691789
PITA_36317	1.99205	2.13984	1.60096	0	1.21426	2.05092	1.88789	0.528567	0.56711	1.38502	0.905877	0
PITA_50508	7.36715	6.87708	7.15353	6.50806	6.1609	6.16421	5.81152	5.8727	5.45301	6.99881	4.97772	3.3401
PITA_19270	1.19804	3.72649	3.97357	2.62168	0.80222	1.57217	1.96019	2.80386	0.859089	2.42185	1.74959	1.7285
PITA_45295	0.554211	2.24822	2.04758	1.83639	0	1.31224	0.868667	0.981344	0	0.198957	0	0
PITA_29614	2.42721	1.92517	3.05356	0.537294	0.25427	2.33115	0.57809	2.13468	0	0.843274	0	0
PITA_44100	3.7389	3.00119	2.94311	2.31859	1.82995	2.29617	4.16911	3.1916	3.23087	3.25984	3.90214	1.46804
PITA_18469	0.80346	1.20518	3.82582	1.89044	0.470369	3.32878	2.46843	2.22715	1.17976	0.612977	0.654392	0
PITA_13800	5.51213	5.94813	6.29784	4.40579	5.39431	5.55	5.61705	4.41241	3.98411	4.19702	3.73882	2.75148
PITA_24950	0.153099	1.00626	0	1.97393	2.30378	1.20165	0.671122	2.09102	1.59817	0.886196	2.67876	3.13845
PITA_04549	4.78513	4.70789	4.07046	3.60265	4.03267	4.76995	4.30874	3.10714	2.25981	4.75275	2.40512	2.45643
PITA_43554	2.98209	3.09234	2.49874	1.87071	1.59144	1.26364	1.52226	0.452182	1.37984	1.11983	0	0
PITA_47673	6.27946	6.49966	6.11972	3.90591	3.52602	4.68322	5.08896	4.12062	2.11711	5.1333	3.98443	3.73623
PITA_25950	2.72659	4.6126	2.63643	2.61643	4.32894	1.67948	2.76035	3.14536	3.30804	3.59692	0.992097	1.14105
PITA_40725	1.83581	2.7721	2.20254	1.49855	2.23922	0.785244	1.49196	1.80513	1.11336	0	0.434901	0
PITA_29718	6.36686	6.36839	6.04062	3.10897	4.04448	4.22465	4.52591	4.02877	2.55763	4.03527	3.8641	2.18324
PITA_28087	5.54718	5.43551	5.17393	4.97467	4.4283	4.00138	4.48977	4.32466	3.48984	5.16094	2.76006	2.42656
PITA_32512	3.51205	3.67164	1.45276	1.18931	2.57438	2.71832	2.55947	2.97705	0.952374	2.29632	2.29334	1.56042
PITA_04805	4.36908	3.47186	3.58081	1.83367	2.13428	2.02167	2.75175	1.20858	2.27871	3.85709	2.3623	1.39096
PITA_51461	1.76403	3.70796	4.05482	1.90446	2.24973	3.02315	4.56954	3.97534	2.46492	2.15025	2.61945	1.26431
PITA_00548	5.60995	6.14346	5.94031	4.61576	4.01265	5.18688	6.06839	4.42108	4.48654	5.91105	5.84432	4.35966
PITA_23890	1.76486	4.68347	3.0931	0	1.64456	1.96108	0.786667	1.27828	0	0.72162	0.434901	2.10691
PITA_01480	5.02824	6.16329	5.36736	2.76502	3.80866	3.0837	4.12204	3.26876	3.05779	4.17952	2.28915	1.63045
PITA_01262	6.17668	6.16086	6.45852	5.34615	5.7092	5.58773	5.11573	4.73876	4.30938	4.80497	2.87148	1.09383
PITA_28433	2.49597	2.5422	2.44271	0.119639	0.872556	1.09126	0.811888	0.128071	0.138847	0.326076	0.938437	0.131899
PITA_49950	8.37385	8.72705	8.04384	7.57157	8.31897	7.98569	8.8845	7.05589	7.11171	8.71601	7.28209	5.11147
PITA_05987	6.89242	6.90938	7.18927	5.71246	6.23764	6.12891	6.29989	4.85848	5.4799	7.18801	5.69987	5.29764
PITA_00016	1.96984	3.31907	3.6995	1.6083	0.202739	0.107003	0	1.49598	0.114436	1.20941	0	0
PITA_14685	6.22729	7.18442	6.09982	7.55267	7.66703	6.3562	7.51699	7.83483	8.78838	6.9212	8.33303	8.39286
PITA_02389	7.5903	7.68161	7.67168	6.47909	6.40032	6.71523	7.64193	6.59812	6.17858	7.78283	7.00895	5.22649
PITA_08552	4.72586	5.18709	4.61404	0.799089	1.43936	1.38556	1.31139	3.24409	2.66264	0.97427	1.74548	1.39984
PITA_36762	1.76897	2.08897	0.298895	0.950951	1.69683	0.326777	1.0138	0.46017	0	5.05629	0	0
PITA_42926	5.2669	5.51085	5.2097	4.13673	4.66915	4.11787	4.27429	3.86082	3.63344	5.04346	2.56	1.07348
PITA_08733	1.88038	1.37344	1.97942	1.44993	2.68823	2.64211	2.86902	3.19554	1.23211	1.82372	0.385109	0.713015
PITA_25623	1.83538	0.974002	2.12971	2.14455	1.21941	1.75386	2.34394	3.90942	3.77824	1.64558	3.48806	3.36442
PITA_45118	3.27902	3.07031	3.52844	4.33889	3.2263	4.01871	4.93675	5.28963	4.83701	5.29525	5.23998	5.95441
PITA_18167	5.82908	4.43759	5.5552	4.18857	3.26955	4.76436	5.90095	5.12843	3.4763	4.70996	3.08285	4.56483
PITA_09508	1.98533	1.57296	1.74744	0	1.18623	1.20273	0.334523	0	0	0.951853	1.47129	0.338616
PITA_16171	5.06444	4.93397	5.09958	3.52519	4.23001	4.21971	4.13546	4.00154	3.1887	4.16845	3.28106	3.11982
PITA_28584	4.56002	5.29224	4.27429	3.40855	3.76358	3.30877	5.14954	4.55225	3.32064	4.91047	2.52552	1.16513
PITA_01496	6.2061	5.73503	6.09039	4.81267	4.50968	5.62232	4.32729	5.25549	4.16806	5.32917	3.63254	3.17695
PITA_06370	6.36777	6.24457	6.5221	4.33865	5.9483	5.75989	5.32877	4.79303	4.54124	4.86428	5.24804	4.40749
PITA_26223	4.78559	5.34706	5.06181	3.37863	3.93139	4.57672	4.69218	3.63341	3.23835	4.17393	3.3152	3.16917
PITA_00711	0.942242	3.65805	2.84125	0.440515	0.965857	1.45996	1.65313	0.468208	0	0.764038	0	0
PITA_04089	2.89597	3.27549	2.7066	1.92636	2.77682	1.87173	2.90919	2.00261	1.92796	1.54444	0.747249	1.29986
PITA_47853	1.11711	0.176378	0.581804	2.91531	3.02179	2.53594	3.40894	3.12126	3.8011	3.74702	6.27731	7.22435
PITA_05086	3.08331	3.14112	3.65526	3.67706	3.23165	3.09332	3.96235	5.12092	4.59792	5.03286	5.6949	4.33199
PITA_15687	0.892363	0.974002	0.690525	1.61996	0.997392	2.27541	1.75625	2.69034	1.8254	1.0807	3.94453	3.95094
PITA_51627	1.85027	1.92665	1.30805	0.356677	0.484714	1.44989	2.19346	1.14047	0.523008	3.64581	1.13036	0.271466
PITA_01176	1.30276	2.65236	1.81733	0.889632	0.933945	2.32953	0	0.937728	0.413708	0.637639	0	0
PITA_44106	8.94706	7.21896	7.62001	6.76195	6.05139	7.15186	7.37399	6.01034	5.63592	6.42762	3.76585	5.40614
PITA_13510	2.63881	2.23097	3.41977	2.82937	3.21276	3.10924	2.03261	3.46938	1.70607	1.29655	2.16146	1.31294
PITA_39608	5.97133	6.17453	6.09611	3.36081	4.16975	5.79612	6.10562	5.20977	3.21828	5.58929	5.12556	4.03574
PITA_30627	2.2832	2.41585	2.07184	0.72197	1.87464	1.20569	1.13778	0.459905	0.6633	2.06167	0.885346	0.47217
PITA_21309	6.18589	6.41484	6.62933	4.65996	4.48951	5.92475	5.66927	5.61071	4.01034	5.58761	5.22046	4.64499
PITA_43159	1.33686	1.01324	0.388947	0	1.72073	0	1.7645	1.10724	0.143636	2.66524	0	0
PITA_26545	2.99881	3.64173	3.44549	1.66356	2.60023	1.98294	1.12695	1.01317	2.21454	1.70135	2.44684	0.807473
PITA_13001	3.12911	3.14544	2.61864	0.527649	2.69365	2.2489	2.16113	1.53427	1.22741	2.93518	1.92913	0
PITA_06689	2.0794	2.97078	1.82372	1.19344	2.3005	0.678998	1.93032	0.990577	0	1.57398	0.256858	0
PITA_01649	2.2942	2.11434	2.11037	0	2.05018	0	1.96626	0.537317	0.862752	0.349313	0.199752	0
PITA_21112	1.34352	1.72642	0.527059	1.13207	1.61721	2.29155	0.217488	1.18872	0.762324	0	0	0
PITA_41412	0.186001	0.869104	0	1.37833	2.23293	1.53027	1.0138	1.51633	4.02364	0.833487	2.60565	2.69182
PITA_47895	2.43323	2.84159	2.49258	1.43585	2.41274	1.82994	1.6302	0.297341	1.69676	3.48703	0	0.959136
PITA_49594	4.57159	5.54554	6.13423	2.86611	3.39336	3.9494	4.44793	3.11928	2.85193	3.27879	3.7233	2.24814
PITA_51125	7.62063	8.11609	8.08084	7.90902	7.58632	8.86776	9.51113	9.07638	7.86945	9.26803	9.97388	9.46532
PITA_31573	4.96431	5.48475	4.8395	3.28209	4.45734	4.97785	3.62294	3.98519	3.37125	4.42246	3.9135	3.27157
PITA_37612	4.39712	4.14548	4.50346	3.57419	3.6191	3.04273	4.62705	3.12126	3.00248	4.59794	2.46514	1.19903
PITA_24159	2.05358	4.89789	4.00563	2.94792	3.59494	4.61521	4.06895	4.84557	3.22082	3.93798	3.63615	0.536752
PITA_14860	2.69166	2.7122	1.86846	1.63189	3.32991	2.65692	1.75896	2.5079	2.5133	5.90946	0	0
PITA_15820	8.12858	5.16574	7.33607	6.95856	3.11533	8.2219	7.62019	8.22145	3.90502	7.84891	2.53385	7.85318
PITA_16951	2.37184	3.56917	3.30485	1.59587	2.96413	2.81997	1.91138	2.84589	0.669809	3.32167	2.03872	0
PITA_00334	3.9622	3.53526	4.18781	4.55106	5.40158	5.50883	4.40085	4.66636	5.2132	3.86238	5.40627	6.68011
PITA_01458	5.58399	6.37994	6.25089	3.6859	3.82804	4.56283	3.42269	4.25201	2.15936	3.34866	1.36324	4.74079
PITA_51620	0.299835	0	3.85504	1.88184	3.22702	2.55511	3.94685	4.8395	2.91397	3.28565	3.32388	5.58734
PITA_23307	7.69477	7.89482	8.16202	6.01262	6.79787	7.14	7.47023	6.30317	5.91681	7.24324	6.74576	5.01063
PITA_02361	3.41522	4.10183	3.25789	2.38573	2.82741	2.45434	3.08496	1.73552	2.16023	4.31268	1.22139	0.706939
PITA_00740	4.89935	0.74658	2.12621	2.14104	0	1.51518	0.193186	0.644678	1.4255	0.329427	0	0.521814
PITA_48286	5.55661	5.82672	5.2583	3.91432	4.1676	4.0063	5.33016	3.97411	3.1079	4.47182	3.67476	2.3926
PITA_04362	5.36956	5.65377	4.66683	3.54335	4.12009	3.80822	3.85845	3.27759	2.36494	3.78481	2.05774	1.53022
PITA_46802	1.16682	1.80448	1.37132	0	1.65383	1.94409	2.17422	1.19856	0.555627	0.258889	0	0
PITA_26745	3.0917	2.75715	1.70344	2.80806	3.25506	3.32682	1.92988	2.92582	1.73906	1.56388	0.683492	1.18023
PITA_39099	5.70666	6.02075	5.30545	4.63264	3.59679	5.6374	6.09176	5.41818	4.20429	5.67683	4.37327	4.48203
PITA_44490	1.88797	2.93073	2.46435	1.90597	1.26126	1.19102	1.71656	1.26589	0	6.02713	0.353165	0.195182
PITA_25313	3.97431	4.71827	5.43322	3.33051	4.31263	4.06163	4.92417	3.84744	5.1009	2.85674	3.71385	2.10061
PITA_25327	1.97825	1.769	2.27282	0.829288	1.25243	0.358573	0.35932	1.25703	0.381335	0	1.24627	1.1022
PITA_24652	1.85521	1.56835	2.50908	0	0.420635	1.77325	0	1.75816	1.07812	1.16338	0	0.434058
PITA_43813	3.01318	2.40877	2.84274	1.47902	1.18428	2.19256	2.08887	0.400403	1.03163	1.73564	0	0
PITA_34020	1.00684	1.37188	1.79971	3.18636	2.41309	2.94457	2.55656	4.02679	2.19888	2.66153	4.18408	5.23502
PITA_19001	2.16424	3.57514	2.44876	1.37366	1.19618	1.68683	1.52462	2.12056	1.35715	0.390834	0.558033	0.435504
PITA_36501	5.48725	5.19661	5.62863	5.73996	6.02569	6.16047	4.5971	5.03198	4.32219	6.04936	4.63944	3.97276
PITA_15561	0.969911	0.677934	1.17643	1.032	1.6357	1.91959	0.816254	1.75202	2.45323	2.78706	2.33936	2.70652
PITA_20058	2.9429	4.0528	1.81733	2.46449	1.67138	3.12303	2.45168	2.43147	3.62737	1.73737	1.57936	0
PITA_36511	5.31325	5.93821	6.15406	3.56216	3.34006	2.92736	3.55727	2.9238	1.43676	3.50541	2.53624	1.1462
PITA_14036	1.5447	1.71344	1.5595	0.158461	1.16327	1.59651	0.816254	0.904987	0	0.749343	0	0.174465
PITA_35025	3.3715	3.5296	1.70924	1.95434	0.690688	0.555805	2.34563	0.693709	0.588757	0.189743	0	0
PITA_00074	1.45142	1.84999	1.53369	1.13777	2.0719	2.54592	2.8666	2.5913	0.986816	2.59611	1.01284	0.845977
PITA_20669	0.406178	2.24595	0.697498	1.5311	1.94825	1.24674	0.229015	1.12681	2.57746	1.79237	2.46141	7.33801
PITA_49667	1.69827	2.01052	4.24864	3.73262	4.81047	3.94731	1.79862	3.25224	4.6361	4.38387	4.78981	3.72797
PITA_17484	3.11574	4.59305	3.85359	3.04894	1.91488	2.09465	2.84173	1.45845	2.05342	2.08184	2.13673	0.745069
PITA_00561	0.754944	0	0.219486	0	0.236103	0	0.628208	2.30255	5.51571	1.39399	6.17606	7.94058
PITA_39798	3.91883	4.1366	3.48452	1.38394	2.21064	2.33467	2.2061	1.84501	1.65176	3.83698	2.02885	0.881043
PITA_13390	2.16093	1.19366	0	2.77717	1.51716	0.183643	1.4693	2.5726	3.44598	2.85032	2.19066	4.27392
PITA_21833	2.01121	4.2515	5.173	3.70654	3.28487	3.40593	3.71745	4.24192	2.50973	4.38857	3.1209	2.76941
PITA_13971	2.86376	2.96947	3.34116	0.612541	2.08664	2.29001	1.95929	2.64459	1.43274	1.78928	1.26401	1.21273
PITA_02119	2.52887	2.4241	2.97113	2.49112	1.53787	3.90291	3.89912	3.53147	2.58853	4.07732	3.45131	4.17856
PITA_12695	6.37429	5.88167	5.90898	5.80122	4.82348	6.00414	5.01133	5.52236	4.22591	4.52644	4.45207	3.57412
PITA_49009	5.54953	5.84119	5.73171	4.30213	4.25191	3.84008	4.95573	3.57665	3.84083	5.70861	4.3405	2.90698
PITA_09997	2.3439	2.51864	2.3432	1.69775	2.02394	1.56372	1.41502	0.658295	0.60822	2.64738	0.964494	1.13265
PITA_50739	7.21695	7.38455	7.53851	5.73754	6.85417	6.27066	6.49934	5.65438	5.89393	6.85125	5.34785	4.07289
PITA_15732	5.08743	5.64297	5.54948	3.98694	3.14257	4.3979	4.49611	3.71303	3.58328	4.96124	3.88294	2.93788
PITA_32240	0.215426	0.976235	0.692255	0.953146	0.584737	0.226517	0.227009	0.877769	3.7039	2.01816	6.65414	9.07673
PITA_44822	5.07799	5.82663	5.16745	4.40819	6.3994	6.16457	6.67212	4.59878	5.16201	5.54243	4.44951	3.36935
PITA_20097	2.17258	4.26048	4.10354	2.56614	2.83427	2.83388	5.14705	5.123	3.47679	3.40936	2.89907	2.36526
PITA_34901	3.55689	4.05835	4.8873	3.69798	5.23544	5.34591	3.48226	2.60176	3.34048	3.47994	2.68145	2.3471
PITA_17885	3.58144	3.1244	2.79049	1.10936	1.26573	1.41285	1.61768	1.46004	0.317188	3.53562	1.00274	0.493432
PITA_22323	0	2.38095	2.40766	0.368402	0.39027	1.53708	1.18335	0.953862	0.422147	1.94272	0	0
PITA_05995	0.871931	2.85451	1.57717	0	2.14884	0.524211	0	0.897943	0.555627	1.56831	0	0.918702
PITA_48030	5.01249	5.41783	4.23813	4.9841	3.88362	3.5857	3.67726	3.99617	3.58346	2.52787	2.8631	1.88731
PITA_28664	0.19539	0.787392	0.873312	0.357275	0.378566	0.820087	2.31905	1.23735	1.40144	2.05638	1.82036	3.96565
PITA_50777	1.6853	1.26112	0.631548	0.966541	0.951523	0.965748	0	1.72463	0	0.208487	0	0
PITA_39993	0.567176	1.66432	2.07821	0.552449	3.03981	2.54348	1.47697	1.90888	0	0.542168	0.992097	0
PITA_24899	7.38596	7.51223	7.34696	5.82179	5.96783	6.35702	6.32159	5.61769	4.79932	6.32675	5.29728	3.79911
PITA_31592	3.10143	3.61749	3.88553	1.73439	2.53975	2.52486	3.10872	2.48727	0.594433	2.25359	1.34585	1.19439
PITA_45791	2.92588	2.95069	2.58479	1.1416	2.16274	1.63371	1.29236	0.720327	2.08463	2.51535	0.922192	1.30403
PITA_47810	4.03423	3.7077	3.99038	4.84867	3.18726	3.5807	4.88327	4.47243	4.89907	5.36408	5.75555	6.09314
PITA_45404	1.87594	2.89673	2.29402	0.204359	1.638	1.65795	2.11244	1.78691	0	0.920422	0	0
PITA_24654	2.79563	3.36542	4.47698	0	2.35009	1.77107	0.403268	0.964241	0.229584	0.194512	0	0.40809
PITA_31784	6.63509	7.47588	7.86119	5.89961	6.9917	6.88168	6.62308	5.33996	5.71666	6.70132	5.98635	4.95132
PITA_50269	1.72738	2.42097	1.31882	1.08374	0.7074	1.10311	2.88785	0.646753	0.206508	2.14156	0.355249	0
PITA_44819	6.95223	6.40547	6.8026	5.74463	5.06861	6.25872	5.53252	6.2864	4.90174	5.5204	4.91488	4.37595
PITA_33782	2.39893	2.19081	1.70924	0	0.316865	0.808988	0.32337	0.579131	0	1.69998	0.791985	0
PITA_34513	0.678621	0.927432	1.4449	1.29549	0.697131	1.3702	0.398085	0	0	2.5448	0	0
PITA_22217	0.856265	3.09953	0.175183	1.28642	1.75488	2.09732	0.652259	0	0.6884	1.18851	0	0
PITA_15927	2.46503	0.426285	5.20733	0.686965	0.161443	0.681828	2.4223	3.24078	0.776198	0	0	0
PITA_30468	2.4706	2.38483	3.29111	1.30272	2.72118	2.14579	2.67333	2.01345	0.892975	4.21083	1.35324	1.25835
PITA_17618	4.52481	3.91064	4.04638	3.6231	4.73901	4.19152	3.02841	2.83625	3.247	1.63098	1.40169	1.12933
PITA_06768	0	0	0	0.362753	0	0.951994	1.92988	1.65468	0.415786	2.65774	2.21292	5.34223
PITA_08681	5.81037	6.7325	5.86089	4.49332	5.0219	5.44012	6.10483	5.02959	4.06443	5.42611	3.55771	1.64597
PITA_45420	4.99831	5.2639	4.75145	3.8918	2.95389	4.90537	5.91356	6.26149	5.33151	4.54609	8.48276	7.97109
PITA_49445	6.01192	6.90458	6.90537	5.48079	6.10168	6.08037	5.91218	4.36464	4.79827	5.73425	4.02443	2.44942
PITA_17295	2.6497	3.27623	2.81127	0.992141	2.23162	0.621919	2.67849	1.93809	1.23165	2.18456	1.6308	0.630037
PITA_35415	2.61586	1.75792	1.91721	2.25463	1.52908	1.22498	2.41041	2.39916	0.704547	1.26599	0.70897	0.549986
PITA_27856	0	1.42733	3.11491	0.494399	0	1.47589	1.22608	1.86117	0	1.76454	1.45045	0
PITA_26851	2.61003	1.82999	2.49474	1.31249	1.5101	2.48048	1.77856	2.65763	1.84815	3.57039	3.27045	3.36587
PITA_06979	1.17667	1.3659	0	0.937997	0.724177	1.73495	1.87483	1.85687	0.440108	0.376818	0	0
PITA_38294	1.57585	0.937607	1.20859	2.4009	2.89978	1.38334	1.77347	0.212266	1.1424	0.365887	0.209741	0.40809
PITA_48266	3.62018	3.76698	8.1803	0.706078	0	5.66574	0.940707	0.293907	0.988119	0.269939	1.22553	0.55193
PITA_35649	6.683	6.83647	6.64158	8.43914	8.38438	7.74788	7.36674	8.37856	8.84621	7.1904	8.45399	8.73158
PITA_04555	7.40283	7.62005	7.43522	7.32986	6.86583	6.50248	6.04865	6.14116	5.94313	7.1078	5.73015	5.24114
PITA_07999	5.07608	4.93066	4.60178	3.03957	2.91395	2.67733	4.02915	2.49893	2.39496	3.49688	1.79862	2.19522
PITA_46329	8.06374	8.92851	8.91826	7.27633	8.63938	8.40096	7.89895	6.91711	7.14931	8.29897	7.59868	5.47305
PITA_10245	0	1.02471	1.66603	0.4859	1.54804	2.42324	1.94227	1.83985	0.303287	0.834342	0.710783	0
PITA_50556	5.66682	5.42605	5.24901	4.40819	5.51944	4.93471	3.88636	4.34404	4.56252	4.06377	2.52746	2.32794
PITA_41094	7.37315	6.08598	7.58659	5.14961	6.34423	5.90397	5.62772	5.23494	5.02076	6.76217	4.42765	4.21249
PITA_17734	3.66694	3.0721	3.19668	1.53512	1.12584	3.02225	3.14276	2.81909	0.989644	2.40015	1.22729	1.83541
PITA_22272	2.76276	3.22229	2.14082	1.82141	1.5695	0.941495	1.97666	0.498009	0.990616	1.18675	0.2176	0
PITA_22626	3.23587	2.83731	3.03763	1.89502	1.58313	1.31125	1.92009	1.29853	0.674222	2.65928	1.6607	0.645739
PITA_30857	2.31911	1.26894	1.23038	0.540796	0.571042	1.16279	2.08022	1.83326	0.179947	1.95979	0.567576	1.91437
PITA_04101	0.739443	0	2.32199	1.9704	1.62186	0.771278	0.614787	1.03181	2.69921	0.212301	0.754877	1.57287
PITA_13188	4.62952	4.80686	4.65302	3.23224	2.94405	3.11519	3.60843	2.50679	2.73776	3.86733	2.04299	2.20868
PITA_42144	2.80256	2.87426	3.59618	1.31948	2.95405	2.49232	2.00143	1.13192	1.45822	1.48161	1.60677	1.04858
PITA_45128	1.01998	2.53655	3.93053	1.11219	0.235372	0.929207	2.60302	2.19021	1.11336	1.09478	0.611387	0
PITA_49308	1.857	5.03031	0.738578	2.43394	5.70545	5.11997	0	0	0.260506	0	0.621591	0
PITA_44023	4.95707	5.26286	5.29499	3.10135	4.68124	4.76028	4.4647	3.70332	2.85633	3.59926	4.19786	2.66505
PITA_38566	4.06747	4.29289	4.20194	4.60133	4.36521	5.06582	4.99017	4.86352	2.79672	2.6629	1.45129	1.93303
PITA_14638	0.977711	0.719774	0	1.52512	1.58755	1.76027	0.424267	0.417999	1.67555	0	2.21709	2.15893
PITA_06270	2.79522	2.79656	2.57128	0.970332	1.43679	2.20181	3.50606	2.2901	0.457982	1.29803	1.93524	1.89314
PITA_13560	4.6113	4.1447	4.93297	2.88604	4.10147	4.28643	3.47321	2.94159	2.51532	4.39676	3.54821	1.77458
PITA_15902	6.54808	5.8695	5.99842	4.81223	5.58488	4.74339	5.31827	4.71586	5.78277	4.42457	4.25239	2.22285
PITA_01728	0.640585	1.69522	2.85478	0.706417	1.99543	2.30268	2.46843	2.19698	1.11099	1.96782	0	0.378271
PITA_49846	0.315296	0	0	2.32849	1.91816	0.826657	0.331663	0.326612	1.25245	1.72837	1.17255	1.36293
PITA_21683	3.44835	3.28498	3.00699	1.94609	3.75395	2.14407	1.92783	1.15405	2.89635	2.81642	0.26498	0.396078
PITA_20921	3.6748	4.11148	3.74312	2.55307	3.51065	2.94516	3.95924	1.79749	2.24569	3.90976	2.68532	0.511568
PITA_38657	3.36854	4.45182	4.76903	1.7927	2.17277	2.67159	2.50235	2.69348	1.8056	2.58011	1.92086	1.58554
PITA_12006	3.43694	3.67187	3.04875	2.79471	2.89738	2.08262	3.43855	2.46137	2.08076	3.69076	1.56246	1.30678
PITA_49443	2.33537	3.45577	1.13113	1.77084	2.54351	0.989743	2.40108	0.404661	2.17746	1.98125	1.18812	1.00124
PITA_07564	3.83338	3.87615	3.5595	3.32605	1.74699	1.62151	3.91979	2.52083	2.89661	4.37934	3.09583	1.82975
PITA_10169	7.12937	7.79476	7.90875	6.13176	7.17466	7.56945	7.03525	6.239	5.86022	6.68578	6.21457	4.6674
PITA_26003	1.96055	2.05206	2.0445	0.44937	0.722774	2.06548	1.30075	1.56648	0.361389	1.3495	0.718595	0
PITA_30555	3.48224	3.21014	2.7446	1.01416	1.89611	0	2.11815	3.64337	1.75828	1.87128	1.39026	1.52697
PITA_13123	3.56152	4.32375	2.88987	4.79254	5.2481	5.13846	5.66339	5.0518	5.6779	6.12564	7.22733	7.43025
PITA_26563	1.4321	2.90706	1.39153	0	0.389601	3.40561	0.964515	1.80484	0	0.360502	0.387092	0
PITA_25690	2.45486	2.64047	2.40193	1.77084	0.599514	1.506	0.840377	0.829497	1.26869	2.25516	0.821413	0
PITA_08538	3.10271	3.85321	3.57419	4.21246	4.37267	2.11228	2.65416	2.85944	4.04688	2.40964	3.48782	5.04016
PITA_32884	0.685052	2.0151	1.73289	0.667911	0	1.95869	0	1.36756	0	0.655929	0.953145	0
PITA_27251	1.99476	2.9771	2.04941	1.7901	1.85798	1.60811	2.99092	2.41882	3.01731	3.03747	4.24287	4.3373
PITA_00549	3.00978	1.6061	2.77744	0	1.22911	1.24598	0	0.254702	0.506159	0	0	0.845201
PITA_22245	0	0	0	1.41526	0	0.683049	1.14659	2.52932	0.721841	0	0.668119	1.15741
PITA_04800	4.604	4.81201	3.87464	3.29742	3.47573	4.11349	2.76293	3.40352	1.71415	4.30182	2.76842	1.95685
PITA_17660	2.08582	2.65736	3.39692	1.10444	1.95069	1.11753	1.54905	2.4231	0.922892	1.13714	0.49197	0.226262
PITA_32167	3.94294	4.2319	3.66348	2.09944	3.66604	3.02013	2.81325	2.59275	2.4197	3.95991	3.4933	1.20764
PITA_16470	4.37233	2.96489	3.32834	4.0746	3.61048	6.07418	4.9606	5.05258	4.1023	4.06022	4.34546	5.93682
PITA_37954	6.54253	6.49301	6.5822	5.52054	6.27825	5.93598	5.24298	5.13139	4.9751	6.13715	3.56279	2.78882
PITA_02904	2.01241	2.24872	0.890014	0.898888	2.33976	3.02866	1.70776	1.51431	0.265497	1.82211	0	1.10354
PITA_40264	1.55316	0.71858	1.34547	2.42573	2.22305	2.28023	1.49548	0.740479	0.448865	0.267345	0.287732	0
PITA_24851	4.73596	4.11965	4.63329	4.07507	3.94508	3.12692	4.97722	3.69388	3.08155	4.60684	2.86204	1.95685
PITA_37579	4.56522	4.40438	3.91518	2.40124	2.4397	2.29688	3.21707	2.3792	1.75164	4.13116	2.86718	1.86843
PITA_22893	4.40284	4.73945	4.71937	3.38174	4.04617	3.54486	3.14905	2.69788	3.06009	2.74856	1.8525	0.628128
PITA_14432	8.21499	8.25979	7.34301	6.36446	7.06709	7.29744	6.7122	6.06677	5.59508	7.38005	5.50133	4.57493
PITA_33173	3.18909	3.20097	2.66556	1.96408	3.0999	3.45647	3.67374	3.08353	2.10936	1.89173	1.43757	1.40168
PITA_51642	2.03826	1.47386	2.20388	2.85516	3.47281	3.52908	2.67849	3.25431	4.09421	3.97417	4.02418	4.57631
PITA_25464	7.91107	7.73232	7.88007	6.75983	6.37266	6.97284	7.48641	6.22547	6.53493	8.07054	7.35164	5.51682
PITA_00706	2.18959	2.40829	1.50807	0.897332	0.821764	0.393225	1.52826	0.388154	1.22889	2.21865	0.204625	0
PITA_37850	0.841169	4.00493	4.69871	0	1.95069	0.503622	2.25361	0	0	1.32153	0.49197	0
PITA_23745	3.68135	3.30471	3.2675	6.00739	5.01771	5.2342	5.26247	5.86564	5.99366	4.52138	5.50557	5.58236
PITA_28127	2.21835	3.68508	2.87274	1.63438	2.09377	2.50863	4.08629	2.97845	1.42039	1.08564	2.50186	0.709747
PITA_06194	1.19347	2.40455	2.22988	1.622	2.85055	2.20883	2.87875	0.920239	0.979074	3.53163	2.17763	0.941364
PITA_45332	1.77325	1.88356	0.598091	1.62405	1.80796	1.70891	0.360993	0.640568	0.685516	0	0	0.656657
PITA_21082	5.07021	5.93185	5.49529	5.55447	5.78242	4.63704	5.04309	3.69157	4.4411	6.84429	1.96487	2.01199
PITA_50268	1.34221	1.54662	1.07095	0.456128	1.1317	0	2.74118	0.484648	1.2038	1.82574	2.0542	0
PITA_04312	6.81654	6.7372	7.18736	9.08045	9.45302	8.23632	7.64315	7.27052	8.15541	7.27625	8.97175	8.37473
PITA_06444	5.3619	6.2957	5.92403	4.01515	3.90723	4.51518	6.38362	5.24728	3.874	4.74408	4.34057	4.11025
PITA_17683	1.28574	0.310269	0	2.71646	0.319534	0	0	2.38901	4.24074	0	5.27256	1.02032
PITA_23071	3.30134	3.86148	3.1735	2.52166	2.90894	2.22997	4.02618	4.0246	3.15639	3.87666	2.64755	2.08767
PITA_41452	0.0892469	0	0	1.07914	0.260667	0.0940537	0.182752	2.0425	4.77806	2.9122	7.14587	3.39433
PITA_20819	2.69016	1.57002	4.82528	1.02812	3.22089	2.652	1.48412	1.99125	2.15084	1.18283	1.24919	1.03909
PITA_28958	2.77852	3.96116	3.45171	2.95929	2.29624	3.16736	3.23311	1.46988	2.56622	1.28255	1.89457	0.68567
PITA_40395	6.79634	6.77358	7.24082	5.1727	5.97934	5.67165	5.96691	5.44227	5.1281	6.22589	5.00607	4.96353
PITA_28569	8.23619	8.28894	8.49158	10.3112	9.86062	9.82151	9.09947	10.2475	9.93744	8.00944	9.33889	10.2501
PITA_09163	1.45231	2.27033	0.997092	1.00671	0.442802	0	2.33406	1.81907	1.36312	2.72068	3.36061	2.7198
PITA_07086	2.86843	3.15168	4.10999	3.10973	3.8445	3.66031	4.11595	2.71637	3.75325	5.95855	7.52727	7.32383
PITA_03847	8.6192	8.36691	8.24156	9.72957	9.17782	8.82358	8.17455	8.29823	9.27875	9.29431	11.6627	12.8784
PITA_27075	5.32944	6.00435	5.88351	5.73448	5.71752	6.45392	5.21468	5.10795	4.54755	3.07132	1.58838	2.34199
PITA_27589	6.61882	6.74467	7.18093	5.78476	5.398	3.86583	4.44903	4.68191	4.56989	5.23075	4.84072	4.25624
PITA_05378	8.93831	9.00121	9.09853	7.68773	7.99902	7.87416	6.9858	7.49555	6.76197	7.65696	7.02319	6.21893
PITA_13011	2.54008	4.47341	3.06461	1.51919	3.96474	1.89202	3.72581	2.94095	2.68964	3.61494	3.52984	0
PITA_14211	5.49675	5.76578	5.81756	6.81996	5.68008	6.55546	6.89989	5.60046	6.39739	7.15262	6.83523	7.3042
PITA_17856	0.866644	0.497896	1.74907	1.76259	1.74085	1.93546	1.56577	2.93309	0.551904	2.4031	2.44331	3.42164
PITA_01413	2.36251	2.64267	2.66853	2.60301	2.9172	2.49322	1.67432	1.33385	1.07267	1.25387	0.585384	1.20597
PITA_43915	0.817187	1.33662	2.09687	2.11161	0	1.14179	0	0	0.517267	1.95856	0	0
PITA_50741	3.98083	3.80525	2.80808	3.84252	3.3534	2.07309	3.01326	3.30011	2.93546	3.85114	0.501861	1.0611
PITA_24732	5.18465	5.5829	6.14679	4.59169	5.58837	6.04797	5.30963	4.60008	4.02648	4.08403	4.65276	2.58755
PITA_10819	2.6008	3.47811	2.94593	1.32776	3.87834	1.61209	0.86767	2.08499	1.68059	2.70854	2.53653	0.503876
PITA_25443	2.57471	2.85399	2.27251	1.01566	1.13763	1.78645	1.53474	0.524905	1.85864	1.13674	0.519271	0
PITA_13065	3.19199	2.88526	4.2772	3.99661	3.50234	3.62353	3.75767	2.60841	2.18881	2.14282	2.4245	0.136459
PITA_28903	3.46167	4.96216	3.61538	4.20557	3.45919	3.29454	4.22946	4.85175	3.34346	2.87283	1.85461	2.41565
PITA_14397	4.69329	4.36853	4.72942	3.26652	4.7107	4.423	4.22722	3.1533	3.26211	3.633	3.4874	1.69892
PITA_11562	2.25934	3.12903	3.36293	0	0.422987	1.25747	0.606691	0	0.950123	1.06477	0.225398	0
PITA_48520	0	0	0	1.84919	1.34716	0.705152	0.706463	0.20822	0	1.27132	0.689845	1.37917
PITA_09670	3.84833	3.30533	3.26286	1.41877	2.50669	2.23579	2.34968	2.14005	2.21448	3.75158	1.83554	0.969725
PITA_51161	6.29505	4.85479	5.12026	4.05322	5.38322	5.17676	2.7935	3.85075	4.53234	4.82876	0.554483	0.505505
PITA_12973	6.83757	6.50865	6.0361	3.69352	4.07404	4.17766	3.9395	3.8629	3.09963	6.4951	4.04837	2.07385
PITA_46809	5.65922	5.71735	4.98012	3.41562	4.4538	3.90753	3.25662	2.26652	3.49807	4.28033	3.13509	1.23601
PITA_35759	4.37479	3.80919	3.35164	5.18823	4.38735	4.66698	5.049	3.00237	3.81595	4.67991	2.98614	1.61656
PITA_37498	2.99225	3.26788	1.37429	1.15966	2.05038	1.84237	1.61996	0.493313	1.52884	0.722165	0	0
PITA_35569	5.5881	5.91345	6.21343	4.41917	4.88665	5.52365	5.77453	4.44638	4.46914	5.31766	4.41047	3.91777
PITA_15436	2.11018	3.45458	2.17749	3.20368	2.74832	3.94459	3.00369	2.98204	3.82199	1.54604	3.71278	5.07121
PITA_31768	4.06315	3.84075	3.34857	1.45709	2.89139	2.19938	2.57971	2.07985	2.02122	3.87308	2.73406	0.402853
PITA_24906	4.52303	5.13939	3.43882	4.29272	3.86202	3.55807	3.62735	4.59912	4.00131	1.8659	2.82647	0.88164
PITA_42111	3.52078	3.82449	4.547	3.68687	3.89106	4.84648	4.45905	4.76564	3.22146	5.72059	2.53783	1.65634
PITA_45032	5.89207	4.56171	5.97372	2.27416	3.46145	3.98794	4.50663	3.46866	1.99601	3.75543	4.46525	2.34803
PITA_12843	5.30486	5.31805	5.10668	3.71489	4.02485	4.6476	3.83288	3.06128	3.16922	3.05286	3.72231	3.70644
PITA_25969	7.95702	7.19863	7.89639	6.56129	7.38299	7.06765	7.22855	6.38048	5.4591	7.53171	4.72215	4.58059
PITA_28258	1.63582	2.67627	2.72173	3.12324	3.51303	2.98585	2.23784	1.56003	1.75944	1.35198	1.5478	0.323306
PITA_37486	4.16114	4.1929	4.00523	2.92955	3.71935	3.32415	3.70584	2.24809	2.46237	5.91451	2.10864	2.34239
PITA_20680	5.2463	5.17648	5.39975	4.21557	4.64016	3.31651	3.96535	3.63552	3.59903	4.58618	3.22897	2.30114
PITA_24937	5.90609	6.53473	6.83436	5.16543	5.86571	5.85341	6.56043	5.58889	4.93381	6.8067	6.23192	4.91065
PITA_10538	2.84256	2.8439	1.6198	2.13557	1.97593	2.28528	3.53505	1.70304	1.70758	0.962065	0.598299	0
PITA_01499	7.47215	7.92609	8.36114	4.68272	5.37536	6.49754	6.13126	5.49094	5.52927	6.27125	6.05743	5.24586
PITA_08625	7.97019	8.24017	7.8422	6.71139	6.69732	6.97385	7.12473	6.60991	5.48521	6.93319	5.73933	4.97498
PITA_46035	1.75682	1.45019	1.02429	1.89697	0.533593	1.4992	2.22104	1.70043	0.575036	0.268896	0	0
PITA_33561	1.89711	2.28572	2.50104	1.86376	1.8163	2.47027	1.33192	1.4802	0.857269	0.964036	0.372395	0.20642
PITA_13374	3.60687	3.22888	3.15642	1.86652	1.64127	2.5525	2.48722	2.55673	1.85163	2.73553	1.75139	1.13122
PITA_29654	5.40989	4.56958	5.69153	4.26353	5.35902	5.89078	7.76008	5.18199	5.34655	2.88288	3.26916	0.679661
PITA_03191	3.43883	3.81385	5.13504	3.45681	3.06024	4.29341	4.72437	5.73192	4.47566	5.29935	4.79692	4.61906
PITA_36892	8.59382	9.1029	8.22818	6.93176	7.52901	7.08869	8.13251	6.53942	6.90766	8.49368	7.53992	6.03941
PITA_28392	5.93581	6.36189	6.33246	4.86554	5.78562	6.21409	6.99546	5.40567	5.18049	6.91014	6.72577	4.3686
PITA_18906	1.90486	0.972097	1.80431	0.484236	1.50866	1.11034	1.85352	1.19198	0.950123	1.84784	0	0
PITA_14051	4.64831	5.35774	4.30847	4.78742	4.19049	4.15127	4.87434	3.77372	3.3922	3.00039	3.38375	2.03834
PITA_51064	3.48389	3.55538	3.1326	1.79947	1.79755	2.61188	3.64237	3.13083	1.98615	2.73163	2.20209	2.03748
PITA_48961	1.55366	1.7749	1.62369	2.62214	1.0008	1.8295	0.328852	1.32765	2.63308	2.53913	2.38501	2.63007
PITA_02799	5.70895	5.56973	5.00853	3.68923	4.05464	4.51608	3.88843	4.31452	3.04289	4.4964	2.58315	2.57065
PITA_31968	0.316657	1.82999	2.49714	0.964282	2.50374	2.39209	0.333087	0.328016	0	0.35497	0	1.50736
PITA_14762	3.67595	2.43902	3.00699	1.27896	2.33976	3.13305	2.21284	2.19346	1.6882	3.42808	3.09773	1.86105
PITA_46310	3.52964	3.57075	3.06862	3.6845	3.0583	1.72032	2.74601	3.03611	2.12842	2.69848	2.10679	0.963549
PITA_17786	2.85956	2.30937	1.86939	1.52048	2.24723	1.77982	1.03247	0.425005	1.71815	0.575519	0.133075	0.0710356
PITA_32914	3.75003	2.84244	2.79763	1.88279	1.47809	3.03996	2.25819	3.00976	1.08178	2.47378	1.00932	0.732363
PITA_28854	0	0.481483	0.812811	0.468204	0	0	0.504621	1.16019	1.48121	1.99951	3.19019	7.71616
PITA_01144	3.26783	4.11228	4.02897	4.15736	5.49208	5.91239	2.86057	3.05499	3.68531	0.951853	0.172002	0
PITA_24227	3.60437	3.67276	3.21829	1.69549	2.17447	2.56162	3.36009	2.12608	1.488	3.41616	2.89816	1.37102
PITA_05042	5.04328	5.27269	3.62078	2.43964	2.88609	3.24934	4.99954	3.39259	1.33382	3.5781	3.03094	0
PITA_48665	5.43521	5.03275	4.81453	4.30354	4.42037	4.59992	5.21867	5.67395	5.9158	6.54481	7.3805	6.20528
PITA_08617	1.89255	2.20824	3.1471	0	1.29022	1.49694	1.98461	2.6943	0.128364	0.89258	1.88801	0
PITA_10393	2.76639	2.85306	3.26387	1.31715	2.40283	2.70083	2.74474	1.7402	1.09737	3.1553	1.43444	0.592844
PITA_13175	2.03621	3.12443	2.61558	3.32399	1.88289	0.914509	1.90678	1.20656	1.8706	1.23251	1.35015	0.443261
PITA_36263	3.6567	4.14035	4.30419	5.89657	5.72173	5.53067	5.08945	5.64798	6.76343	5.90621	6.40374	8.04357
PITA_51417	2.9194	2.78427	3.38394	4.06809	5.03726	4.1849	2.98026	3.93667	5.05409	4.2968	4.42946	4.69809
PITA_10217	2.54178	1.79064	0.968582	0	1.97016	1.22953	1.99458	1.21731	0.141441	1.08439	0.128877	1.5133
PITA_30447	2.72489	3.49997	3.11273	1.42928	1.67286	2.64237	2.26181	1.7208	0.502308	2.48992	1.3284	1.25178
PITA_02335	1.66007	2.06594	1.13462	2.54758	1.64018	1.54618	1.54841	2.577	2.86914	2.5738	3.04239	2.99128
PITA_04118	0.655861	0.428364	0.286976	2.20921	1.34933	0.629305	1.40289	1.24907	2.40593	0.284575	1.44035	1.44817
PITA_43058	3.87629	4.93845	5.31027	2.48835	2.37443	3.29184	4.33196	2.98758	1.71804	3.18827	2.72703	2.85891
PITA_40429	4.73387	4.76235	4.08754	3.44511	4.32522	3.01218	3.22098	2.55452	3.53729	3.28086	2.77477	1.57287
PITA_25517	1.7223	2.75602	3.55726	2.71577	3.93287	4.00459	5.4376	3.1527	4.46494	3.24708	5.27727	3.91266
PITA_22322	0.454113	0	0	0	0.654441	0	5.14758	0.657337	3.46595	2.68503	1.22003	1.7574
PITA_35744	4.1488	3.70141	4.87126	4.12809	4.32522	4.91431	6.89213	4.98901	4.64378	2.87605	2.9238	0
PITA_50604	3.81447	3.26092	3.39235	4.22285	3.8738	4.85201	4.84085	3.57327	5.12521	4.62036	7.29466	8.75416
PITA_17817	5.37077	6.09034	5.4163	3.28797	3.56093	3.85529	4.27914	3.59725	2.96888	3.41557	1.85641	2.74952
PITA_19415	2.45199	2.63752	2.88987	3.27261	1.88684	3.53867	2.05463	1.89263	3.58096	3.01057	1.54259	1.13693
PITA_00011	0	0	0.228776	1.78157	1.08112	0	0	3.14613	3.02176	0	3.54914	6.0355
PITA_26485	0.333201	0	0	0.811525	1.38542	0	0.498105	0.490919	2.03133	1.89017	2.60139	3.38889
PITA_40326	3.34007	1.27951	5.41664	1.68273	2.58865	2.81177	2.00641	1.6213	1.55433	2.33683	0	0
PITA_02421	0.726404	1.56835	2.58626	1.1815	1.23515	2.03884	1.02774	2.34613	1.31133	2.03546	0.417954	0
PITA_25593	5.22749	6.36968	7.1299	6.20836	5.51263	6.75702	7.36938	7.25274	5.24932	7.3475	7.77999	7.7663
PITA_13478	5.71916	5.93578	6.00104	4.77809	4.70857	5.20016	4.48597	5.56715	5.33036	3.97328	3.83657	3.34608
PITA_18153	5.20438	5.44178	5.14699	4.34492	3.84746	4.41064	4.75412	3.83931	3.51669	4.65804	3.52924	2.22403
PITA_02450	1.33828	3.62329	2.20295	0.839741	0.507541	1.65598	2.90098	0.509897	1.18191	1.8112	0.70292	0.28523
PITA_47245	6.52599	6.58233	5.47608	4.69528	3.59344	3.38954	6.02617	3.4228	3.09072	4.27866	3.52158	3.75868
PITA_43459	3.43075	3.71248	3.49014	1.55091	1.26208	1.87438	2.71617	1.12704	0.568743	1.44279	1.27779	0.466346
PITA_47276	4.63662	5.58613	4.61774	2.47301	3.33115	4.13942	4.3374	2.06009	2.44789	4.38172	4.04594	2.3467
PITA_06295	6.75767	6.49725	6.53705	5.67215	5.63571	5.29278	5.47508	4.78124	4.90174	5.73316	4.78235	4.90386
PITA_45269	4.73928	4.57264	5.38292	5.65698	4.80602	4.07863	6.14086	4.81367	4.69732	3.42494	6.14504	7.652
PITA_39621	8.07953	7.99136	8.65369	5.5451	6.36414	6.84938	6.24467	5.94849	5.10121	5.83272	5.79695	5.29787
PITA_05980	2.92107	2.13534	2.1811	0.844855	0.277996	2.05124	0	0.714611	0.301635	1.11602	1.03896	0.526798
PITA_30169	4.12667	4.57878	4.38825	3.27589	4.15751	3.953	3.63498	1.87361	3.60697	2.82085	1.78348	0.836001
PITA_34276	5.7342	5.9158	6.1543	4.4307	5.05497	4.56001	5.86364	4.43823	4.0729	5.62972	5.0218	3.37821
PITA_06309	1.55276	1.55379	2.3411	0.806815	1.13763	0.493927	2.09554	1.14196	2.02305	0.450285	0.482465	0
PITA_06153	1.92209	1.20369	1.51943	0.443968	1.10721	1.74672	1.36419	0	0.39591	0.121777	1.10152	0
PITA_35292	4.02966	5.4375	3.99811	3.38777	4.21745	3.17053	3.48052	1.92749	1.5396	4.226	3.46393	1.96038
PITA_39515	6.6151	7.28641	7.04089	5.33112	6.14029	5.9153	6.53485	4.97326	5.41673	5.85331	5.23222	3.38953
PITA_49712	2.51778	2.51907	2.46435	2.07229	2.55819	2.90439	2.08785	0.576921	1.04971	0.291434	0	0
PITA_34726	1.82887	3.57912	3.28018	2.06328	2.65096	3.30067	2.49318	2.37075	1.16239	3.04491	1.69894	1.74281
PITA_14061	4.16804	4.56188	5.60046	2.88541	4.74269	4.73643	3.95177	2.85291	3.68807	4.04445	3.66255	2.91653
PITA_39925	4.64433	5.97455	5.24533	4.43194	4.37129	5.1327	4.93033	3.99325	3.65045	6.4471	2.9102	0
PITA_12311	1.74684	2.24329	1.52458	2.9369	4.09133	3.47982	4.26928	2.22531	3.54452	3.48909	2.89759	3.0655
PITA_39142	4.41571	4.25812	4.35708	5.77417	5.04727	4.05267	6.17266	5.82577	6.29405	5.43926	6.2203	6.57909
PITA_48490	3.24786	3.17278	2.58498	1.45513	2.09384	1.64528	1.28763	1.73269	1.47948	3.15306	0.788512	0.49477
PITA_20215	2.04016	1.52093	1.31492	1.77084	2.28216	0.989743	0.410757	1.96864	1.04059	1.12389	0.400144	0
PITA_07339	5.83049	6.01978	5.93819	4.76137	4.95127	5.7174	5.17745	5.71196	4.49622	4.66373	4.12331	3.2455
PITA_30087	3.37581	3.43858	2.4998	3.33449	3.20328	4.00397	3.44966	4.44183	2.70336	2.17076	2.49335	1.34936
PITA_23787	3.46937	3.41124	2.93271	1.20257	1.39029	1.75004	1.94227	0.764412	0.591582	1.43114	0.756809	0.310546
PITA_05736	2.35934	1.61726	1.42899	0.893465	2.01882	0	1.67162	2.02479	0	1.26152	0.683492	0.707585
PITA_09351	0.369298	2.34726	0.877051	1.57447	1.77151	1.65795	1.25644	1.77712	0.99322	0	0.201351	0
PITA_38043	8.28548	8.76154	8.89272	6.85064	7.32333	7.3796	8.32533	7.368	7.11418	8.47602	7.55255	6.78322
PITA_48729	2.93496	3.86545	1.92448	1.19405	2.10452	1.08594	2.38411	1.55381	1.48842	2.7639	0.348262	0
PITA_12077	0.880892	0	1.52458	0.626188	0	1.87381	1.47552	1.29794	0.397811	0.614805	0	0.679661
PITA_15324	7.50766	7.69231	7.83277	6.08147	7.51106	7.67014	6.95017	6.6605	6.24379	6.30948	6.71452	6.20972
PITA_40699	0.503452	0.273846	0.137243	1.07897	0.518003	0.732271	0.995818	1.33356	2.25747	2.8735	4.18206	2.53986
PITA_38161	0	0	0	1.53035	0.588938	0	0	0.708095	2.57651	2.94359	3.65938	5.68869
PITA_01841	3.39275	5.10465	4.58665	2.9531	3.97684	4.10553	4.41581	3.02253	1.85864	3.87877	3.04645	2.36416
PITA_47349	4.83651	5.65324	4.21059	3.18574	3.8327	4.17694	4.41465	4.25788	3.33064	3.38332	1.40265	0.251935
PITA_29041	4.33022	4.11566	3.37287	3.29387	3.50701	3.70687	3.47419	2.81999	2.23085	2.31447	1.86117	1.32209
PITA_40372	0.522397	0.284995	0	0	0.537401	0.757812	0.299654	3.0464	5.34905	2.92834	6.09183	8.90489
PITA_13804	2.70193	3.06181	4.69459	0	1.8523	2.38921	0	0.308768	0	0.62601	0.668119	0
PITA_12864	6.40545	6.68445	6.56719	4.51992	4.94258	5.08824	5.52007	4.8787	3.48203	4.95258	4.22649	2.76225
PITA_01980	3.85783	3.37228	3.67194	2.59204	3.15	3.66583	2.57146	2.50588	2.40857	1.857	2.49061	1.41719
PITA_15280	5.32223	5.39827	5.28324	4.35369	5.04638	4.71956	4.38933	4.29803	3.45226	5.11761	3.46377	2.53445
PITA_13900	2.68505	2.60275	2.51861	0.766819	0.321566	0.711074	0.467918	0.170606	0.751081	1.50027	0	0
PITA_34482	2.56989	2.94642	2.65767	1.07754	0.629696	1.08198	1.20549	1.45548	0.484618	1.77476	0.2401	0.462901
PITA_06692	8.31796	9.02803	9.01832	7.79871	7.89907	7.60645	7.57479	6.76297	7.02941	7.56175	6.03168	6.35324
PITA_11035	3.19597	2.93493	2.60852	1.98282	2.09266	1.81885	1.32038	1.84961	0.989644	2.88598	1.64324	0.302781
PITA_23988	1.47769	0.778026	2.02556	0.428519	2.7884	1.09126	1.09306	1.31342	0	1.8895	0	0.467739
PITA_31742	2.22012	1.9813	1.52458	0.518348	1.19693	1.15369	1.53045	0.455571	0.589884	1.95387	0.544213	0.252743
PITA_42199	4.61688	2.40986	3.94664	2.23057	1.96892	2.93528	4.92907	2.31186	0.644183	5.16397	2.02275	1.64779
PITA_29251	4.10169	4.93996	4.83928	3.55213	4.01298	4.30853	5.03525	3.77738	2.8473	5.45703	4.16947	2.09674
PITA_01228	4.98138	3.36611	4.12096	3.26452	2.89025	4.08131	3.43849	4.68496	3.49747	4.72514	5.04644	4.56155
PITA_19108	2.89563	2.92014	2.44132	1.51919	2.06212	1.66027	1.90271	0.908154	1.15484	2.00793	1.1207	0
PITA_06315	4.30636	4.86284	5.31735	3.08635	4.99377	4.71129	4.82579	2.89459	3.42709	4.26385	3.97732	3.10196
PITA_44004	2.44873	2.52908	1.86629	1.22694	1.07959	1.20076	1.71277	0.400403	0	1.45822	0.395928	0.579975
PITA_14759	0.351578	0.634601	0	0.617926	0.651595	0	0	3.26465	5.67179	3.84094	6.86904	7.68118
PITA_06191	4.5457	4.80869	3.70709	2.35505	3.56299	2.9175	2.85299	2.60862	2.27724	3.1578	1.88159	0.824787
PITA_47387	3.11304	2.07085	0.819053	3.01454	1.58899	0.785244	1.72076	1.04902	0.472829	2.19209	0	0.794968
PITA_33417	3.23068	3.78416	4.24431	2.38933	3.35636	3.21355	3.6745	2.26088	2.23721	2.85136	2.40763	0.983944
PITA_07532	1.20868	2.88526	0.222968	0	1.12137	1.36108	0	0	1.12921	0	1.28463	0.129307
PITA_25019	2.56202	2.0955	1.70389	1.26785	1.70273	0.821422	0	0.462505	0	0.229064	0.45744	0
PITA_47485	3.11981	3.85218	4.03353	1.83773	2.11359	2.96197	2.88046	2.30098	1.45497	3.48549	2.19864	1.76573
PITA_25522	2.12328	4.25266	1.04939	0.345959	2.90894	0	2.72767	1.9123	0.841244	1.91913	1.00384	1.13765
PITA_20314	5.41923	6.07251	5.6848	3.66513	4.28056	5.02443	5.2748	4.40294	3.5542	5.06315	5.10444	3.66524
PITA_24721	7.73482	7.87974	7.69373	5.6917	6.37486	5.792	5.89385	5.48737	5.09369	6.03209	4.18902	2.40405
PITA_00792	2.85642	3.24498	2.96709	2.22387	0.942924	1.52742	1.12396	1.25777	1.46801	1.98407	0	0
PITA_09301	2.69789	4.51117	3.65261	1.63688	1.48663	2.30875	2.76712	3.07559	1.12654	2.04807	1.65395	0.726077
PITA_33794	1.80565	1.98289	1.56175	0.525684	1.52489	0.309782	0.782618	0.305676	1.27056	2.31489	1.18992	0.165674
PITA_36493	3.97267	2.31533	2.93476	4.62468	3.59645	4.0821	4.03068	4.21429	2.26976	3.4557	1.50373	1.31703
PITA_45779	4.0499	4.46004	4.07826	2.44746	3.15824	2.63863	3.12677	2.40384	2.75245	3.76751	3.00392	1.87019
PITA_20978	4.8076	4.70614	4.08583	4.01777	4.19318	4.67641	3.65142	3.35458	2.73914	5.06693	3.64244	3.16997
PITA_13747	1.2786	2.23624	1.06389	0.186687	1.12438	0	0.538708	1.39591	0.853654	0	0	0
PITA_44459	3.31155	3.13621	3.18544	3.39732	3.45233	3.68277	4.31429	4.39243	4.45875	5.01004	4.95834	4.6756
PITA_18421	5.31344	4.2973	4.3098	3.20298	3.77706	3.65857	3.84163	2.98921	2.34375	4.47034	3.03174	0.648975
PITA_45599	2.09682	2.47866	2.04728	1.72651	1.61108	0	2.22599	0.94842	0.743772	2.10182	0.493591	0
PITA_29203	3.33383	4.08666	4.51453	3.61193	3.62518	2.79728	3.16248	2.63511	1.64483	2.27988	2.37318	1.42211
PITA_11251	2.81192	2.35346	1.56685	0.613878	1.64324	2.1595	1.52742	1.43739	0.550674	2.08434	0.882238	0
PITA_38788	5.43933	5.80502	5.53798	4.5285	5.19681	5.25592	6.00049	4.45026	3.70474	5.37788	4.18282	1.39494
PITA_15818	5.95496	6.45466	5.87224	4.94417	4.97176	5.07979	5.77547	5.29219	4.05162	5.47454	3.88583	3.59397
PITA_48043	3.64295	3.2673	6.71637	3.19152	3.9016	4.93132	4.66886	3.95249	3.15055	6.27819	3.71598	3.12174
PITA_22487	4.83507	5.64862	5.59453	3.9122	4.31763	5.16882	4.60864	3.86367	3.77043	3.56099	3.05821	2.99832
PITA_15811	2.86332	3.41074	3.03569	1.59785	1.66188	2.65555	3.01515	1.20522	1.27559	2.87605	2.51765	0.534914
PITA_07988	1.37991	2.29162	2.30429	1.78223	0.559364	2.05022	1.29479	0.777656	1.02611	2.22839	1.26929	0.576401
PITA_22678	2.68851	2.68983	1.96926	0.989077	1.3233	0.756973	0.620945	0.930846	0.113967	2.29881	0.533469	0
PITA_18537	4.44156	5.1416	5.19776	3.45388	5.13757	4.06468	5.9135	3.91425	3.86532	4.82892	4.35938	2.85755
PITA_14372	4.02704	4.74128	4.8033	3.80281	4.66349	4.72905	3.88194	3.35458	4.1129	4.09399	3.35656	2.47297
PITA_16052	2.73409	2.97453	2.94757	3.63824	1.7241	2.36722	4.41294	1.1682	1.64757	6.53159	2.72881	2.57568
PITA_02703	2.25828	2.99009	2.27857	0.747503	1.37561	1.52928	2.50373	1.73658	1.25589	2.34538	1.26494	0.499198
PITA_06076	3.06203	1.50582	2.64862	3.5463	3.36377	1.92691	2.28964	3.1471	4.21467	2.03372	4.02741	3.55251
PITA_06866	8.47133	8.6054	8.64743	8.0914	7.73498	7.45608	7.5328	6.85499	6.65946	7.46785	6.875	6.59695
PITA_42581	0	0.919455	1.57829	1.84312	0	0	0.957683	0.693709	0.417885	1.56942	2.21949	1.54114
PITA_15127	1.4415	1.83868	0.864108	1.622	0.52984	2.3001	1.89671	1.22567	0.404612	2.04095	0.371475	0.546138
PITA_35911	1.12009	0.371523	1.69769	2.96747	3.37968	1.66361	2.49998	2.47963	2.86987	2.36971	2.20641	4.21909
PITA_40110	3.69607	5.95164	5.64219	4.91212	5.68777	5.82629	5.87205	5.74127	4.43549	4.20219	4.41747	3.88444
PITA_06860	3.42814	1.92324	3.03569	0	0.657313	1.30595	0.373158	0.367551	0	0.612067	1.2823	0.377665
PITA_40358	1.51992	2.04134	0.874377	2.76342	2.16274	1.8063	1.57352	0	0.358266	0.771973	1.26689	0.486134
PITA_17789	1.71151	0.71167	1.09146	1.26935	0.129788	0	1.99458	1.62402	0	0.681075	0	0.257281
PITA_20588	6.83434	6.95331	6.76147	5.00143	5.54103	5.67292	4.97101	4.51504	4.75812	5.6158	3.84421	3.02826
PITA_32224	2.31008	2.00888	2.67316	1.27086	2.25461	2.02841	1.28283	1.13227	1.27213	1.36674	0.40157	0.740311
PITA_25912	1.04257	2.61551	2.28805	1.34493	1.40303	2.59333	1.85472	1.68025	0.99983	0.586821	0.240482	0
PITA_12210	2.0082	1.32943	3.19964	2.06087	2.82374	1.72447	0.847692	1.63042	1.83438	6.05768	0.962294	0.124416
PITA_23657	1.22	2.15716	0	0	0	0.881323	1.26708	1.25266	0.679821	0.811894	0	0
PITA_12530	4.05204	4.1467	3.57691	3.1766	2.10151	2.97532	2.86688	2.51116	2.21849	3.53236	2.53176	1.47551
PITA_41496	3.41652	3.09676	3.20677	4.34714	4.44942	4.23326	3.90669	5.13241	5.28868	4.03464	4.89766	4.94972
PITA_15577	1.30057	2.3873	2.46133	1.74957	1.00654	1.53004	2.15078	0.884038	0.63422	2.32301	1.41655	0.763484
PITA_44217	1.94885	2.6009	2.6936	0.51233	1.98517	0.762885	0	0.754145	0	0	0	0
PITA_26866	3.35135	2.71928	3.33159	2.48397	2.98654	2.51396	4.78485	3.51675	3.98562	4.20467	2.9238	4.35406
PITA_46529	5.14838	4.76564	4.43039	3.0928	4.55565	4.91988	4.71298	2.90091	3.00719	3.49937	3.75558	3.86993
PITA_24603	2.31595	2.47679	1.91969	1.15206	0.850537	0.863662	1.65839	0.854073	0.631616	1.72165	0.262216	0.392121
PITA_13957	3.13006	1.9676	1.51261	0.701358	2.87782	2.24853	1.438	0	1.30038	0.939673	0.413354	1.2548
PITA_32956	5.45146	5.32488	5.01977	4.60954	4.46943	4.75301	4.06493	4.418	3.6799	5.63296	3.5326	3.0902
PITA_04322	1.85139	2.63752	3.25541	1.488	1.10862	2.61208	1.3658	1.73358	0.507717	3.01057	1.33944	0.847534
PITA_38402	2.71745	3.32465	2.83827	2.4781	1.87287	2.06009	4.03861	2.85738	2.66485	3.889	3.95763	4.52909
PITA_08976	3.08253	3.69672	1.75729	1.55091	0	1.75103	0.337433	0.829497	0.645028	1.64285	1.18812	0
PITA_44385	2.39101	2.68896	2.93728	2.22984	3.25663	3.28289	1.67283	1.89423	2.56766	1.09361	1.08251	0.302781
PITA_43134	4.83305	4.30124	5.07987	2.86179	3.8468	3.03754	3.65565	2.84198	3.22379	3.69131	3.61582	2.80268
PITA_41233	4.47335	4.45962	4.07227	5.50025	6.05721	5.54755	4.77572	5.09666	5.79753	4.8267	6.65557	6.03919
PITA_43351	2.08045	2.25796	2.48487	2.92406	3.10518	2.75063	2.55364	4.11223	4.02871	2.15352	4.04629	4.10554
PITA_15858	1.88568	3.63548	3.02208	1.65549	2.9184	1.11874	2.22981	2.15802	2.19825	2.29404	1.39395	0.42237
PITA_49573	1.47126	2.57742	2.3411	1.90597	3.58518	3.29203	2.64428	2.17092	1.38138	0.741202	0.628589	0
PITA_46192	6.47317	6.46731	6.10476	4.4147	4.04477	3.70957	4.62885	3.47375	2.73449	4.39552	3.72455	4.30072
PITA_22790	6.35104	6.08553	6.59953	5.60892	4.37234	4.82382	5.92092	4.97588	4.51672	6.90766	5.14219	4.97761
PITA_10327	3.68497	4.39077	1.84994	1.66627	0.871071	2.13229	1.23685	1.50279	3.80451	1.4966	0.114092	0
PITA_13876	0.506073	0	0.264037	2.39891	1.56358	2.31962	1.07827	1.7671	1.13028	0.996328	1.65866	3.07666
PITA_49900	2.04966	1.82174	2.49771	1.2472	0.143758	2.24565	0.716403	0	0.544606	0	0.501861	0
PITA_42388	1.51266	4.32623	2.18378	0.724995	0.90414	0.616908	1.65047	0.766369	0.251827	1.62037	0.758752	0
PITA_23593	5.34839	5.18484	4.53012	3.85593	3.8015	3.88139	3.69698	3.26929	2.92063	4.98293	3.53443	2.34488
PITA_19616	2.27663	1.21875	0.816036	3.04578	2.35472	2.19203	0.506831	0.351449	1.82847	0.52564	0.422659	0.438918
PITA_26382	0.332446	1.02695	0.245857	3.61288	1.55751	0	0.185364	0.41892	3.51264	1.93457	0.414266	2.29031
PITA_28168	1.97165	2.4751	1.79276	1.54349	2.55819	1.8239	2.75045	0.85163	1.29822	3.02917	3.08769	0
PITA_17777	3.84351	3.92906	3.97482	3.05376	3.10029	4.00071	3.14788	2.36314	2.58458	3.31859	2.68236	1.45045
PITA_03554	5.68878	5.15941	3.96517	5.43555	4.37239	5.4664	6.37545	5.62433	4.67238	4.41122	2.60241	1.4007
PITA_04540	2.64271	2.64402	1.00201	0.420881	0.445412	2.22997	2.34196	2.4234	0	2.21507	1.81284	0
PITA_04754	4.0033	3.5463	3.54408	2.46539	2.46354	2.23643	2.21936	1.9403	1.28761	1.90937	0.521859	0.722782
PITA_15082	1.05295	0.702772	1.6111	1.74101	0.721177	2.69683	2.42207	1.60855	0.266348	0.3271	0.351515	1.04039
PITA_28827	4.80755	4.3904	4.37698	3.7403	3.52259	3.47771	4.1343	3.1186	2.72826	4.64302	3.37582	2.80331
PITA_02417	3.62026	3.7346	3.30534	1.74635	2.99139	1.83442	2.46973	2.36868	2.02696	3.54843	2.17763	0.205881
PITA_41561	4.24358	3.68571	3.69437	3.14786	4.00226	4.09782	3.00119	2.50224	1.91858	3.40734	2.74474	0
PITA_41297	0.624488	2.30197	2.32566	0.837629	1.26349	2.44134	1.95074	2.66726	0.205742	2.02792	1.55908	0.904209
PITA_31289	6.83642	6.74868	7.46982	6.93143	6.722	7.51823	7.8181	7.46282	6.82175	8.09316	8.1654	8.24512
PITA_17686	4.91403	4.8917	5.36262	5.62469	5.2139	5.60388	6.47005	5.90916	6.19992	6.56594	7.74305	8.99712
PITA_07489	7.54507	7.73144	7.32577	6.42443	6.60286	6.37911	6.52473	5.90709	5.78594	6.74336	5.28678	4.15884
PITA_20450	1.93968	2.5527	3.90146	5.46521	3.80659	2.51219	4.37303	4.71619	5.04891	3.55399	4.80955	4.50655
PITA_11832	1.99055	0.994484	1.41053	1.66026	2.11523	1.03312	1.36365	2.56011	2.38066	3.1286	2.66537	3.07778
PITA_29650	0.600953	0.696646	0.758334	2.67947	1.74494	2.61527	2.99971	3.73998	2.20985	1.6114	2.92204	2.99704
PITA_36798	5.78389	5.95322	5.8362	5.0705	5.25452	5.21336	4.57523	4.60948	3.9847	5.75455	4.32055	4.31433
PITA_33005	2.71274	1.13915	2.05583	1.60239	1.86411	2.00418	1.45821	0	2.02122	4.20886	3.14782	2.76514
PITA_45286	6.53439	6.23372	6.57084	7.52652	6.68495	7.0144	7.57997	7.56171	7.939	7.18947	8.21294	8.58295
PITA_34290	3.27442	4.55402	3.16102	3.99567	3.70018	3.53666	4.41233	4.89176	3.88253	2.58903	2.1296	2.20932
PITA_28547	7.20139	6.71041	6.67807	6.36709	7.0424	7.19328	6.43371	5.50512	5.79124	6.26855	5.5094	5.08884
PITA_27472	2.88208	3.58879	2.84057	1.93822	1.47693	2.90481	1.68752	3.13706	2.36678	2.09293	1.82384	1.5899
PITA_10002	4.53348	4.2352	2.72402	3.35896	3.69042	2.75129	3.64309	2.134	2.43994	4.51161	2.50701	1.92459
PITA_32851	2.98299	3.35307	0.473372	1.85746	1.92657	2.05134	3.1965	2.56795	2.63494	2.70378	4.47731	3.30165
PITA_08008	1.52375	2.15118	2.58011	2.21212	2.11801	1.14393	1.46669	0.283012	0.868307	1.5722	0.618152	0.921473
PITA_04387	1.60505	2.86853	2.84432	1.21341	1.03996	2.25473	2.02186	0.772303	1.34538	0.97604	0.432396	0.241883
PITA_44466	3.79132	3.92392	3.31809	2.49226	2.61129	3.22413	3.74115	2.97298	0.803748	3.75255	2.43205	2.57194
PITA_03159	1.14451	0	0	1.11961	0.503307	0.511999	0	1.17586	1.49939	1.22517	3.04473	6.24171
PITA_05381	4.06249	4.43889	4.21682	2.02653	2.81388	3.34036	3.85531	3.03192	2.12681	3.76405	3.49889	1.87993
PITA_32495	7.15257	7.29535	7.09534	6.58741	6.65603	6.41567	6.24108	6.41662	5.43505	5.84691	4.78384	5.67368
PITA_41382	2.91855	2.16647	2.74068	1.7585	0.510117	1.05809	0.72319	1.18872	0.762324	0.662265	0	0
PITA_31720	3.00803	3.59182	2.88786	2.47241	2.88507	3.15309	1.50615	2.08968	2.44094	0.800212	0.700548	0
PITA_30516	2.83776	3.00265	2.72351	2.01712	2.2768	2.54366	2.81814	0.920239	1.90756	1.8373	0.79426	0.546138
PITA_16197	0.545895	0.941742	0	2.56099	0.561451	0	1.29864	0.564011	1.02941	2.01767	2.92821	1.79356
PITA_50603	0.143823	0.27487	0.263541	1.14968	1.13278	0.288444	1.22098	1.27348	1.53532	1.31575	5.30114	5.13681
PITA_05637	2.75885	2.98728	3.48564	5.08624	3.93744	4.74848	4.79996	5.59692	6.18636	4.3502	5.09467	4.85021
PITA_40582	1.04001	2.87663	3.15533	0	1.18567	0.455933	1.51738	0.450173	0	1.11579	0	0.249541
PITA_40213	2.98165	3.98463	3.27465	5.77659	5.44352	4.95299	5.99326	6.29872	6.4399	5.26108	6.19927	6.0773
PITA_07726	3.29697	3.89078	3.23872	3.55873	2.42428	0.856314	3.47948	3.10193	1.2038	2.69005	0.479378	1.40432
PITA_06064	6.75403	6.79573	7.10925	5.55136	6.31792	6.61022	6.32643	5.461	5.36418	5.745	5.21046	4.162
PITA_46763	2.47258	3.7977	2.61189	0.794684	0.868512	3.05861	3.27176	4.37586	0.183382	2.062	2.21653	2.95694
PITA_44694	2.24074	1.08347	1.8047	2.20476	2.3896	0.478581	2.05463	0.827962	1.4261	1.46713	0.819888	0.485129
PITA_08352	6.77247	6.88705	6.62907	5.624	5.0843	5.77697	6.75132	5.74349	4.63151	6.18085	5.37937	5.19082
PITA_31076	1.75105	2.15762	1.49919	3.0713	2.6488	0.25354	0.470053	0.960894	2.59629	1.35131	2.06248	2.17442
PITA_23490	3.04689	4.48623	4.00413	1.97534	3.12482	2.56054	3.57157	2.19155	3.60784	3.11182	2.36288	1.55974
PITA_22869	5.16335	5.78696	5.31433	4.50123	4.36335	4.87068	4.69348	3.9186	3.76112	5.65903	4.47193	3.12758
PITA_04313	1.37825	3.21307	0.711152	3.62801	3.03031	2.42278	1.98618	1.16849	2.05951	3.10011	2.8671	4.83767
PITA_12079	2.48702	2.71629	2.04228	0.802161	0.843271	1.39002	2.08721	1.48367	1.2038	2.69005	0.670128	1.51238
PITA_13286	4.5059	4.54233	3.92573	3.39666	3.37983	3.20645	4.25336	2.88204	2.82657	4.13158	2.70665	1.25936
PITA_27198	2.16801	2.03885	2.47151	2.75178	3.41116	2.6142	2.59268	3.80967	2.96557	4.35672	5.06562	5.24237
PITA_17114	2.402	2.87612	2.5383	3.56437	3.18503	3.7002	2.4161	2.6398	5.21194	2.3388	4.14116	3.88655
PITA_40385	3.34527	4.0063	4.2351	2.81221	2.95798	4.19165	3.16419	3.08549	1.6882	3.02307	1.22905	1.2655
PITA_01712	7.31725	7.10492	7.43177	5.28763	6.74559	7.28647	6.12061	6.73792	5.90791	5.17426	5.99786	6.41016
PITA_43105	0.676505	0.846831	0	1.96268	1.16202	1.30662	1.98337	2.89337	3.67105	1.93854	1.15615	2.89088
PITA_30845	4.74451	4.35539	4.00146	3.90201	3.56469	3.21585	4.45775	3.79049	3.17688	4.91764	2.21672	2.76915
PITA_22168	7.49396	6.74336	6.84119	6.45031	7.28014	6.89175	5.94108	5.59961	5.84991	5.7043	3.14833	1.3661
PITA_16617	4.23366	3.56638	5.60731	3.60973	4.54937	4.69006	3.03378	2.21073	3.3721	2.99227	3.06247	1.66302
PITA_11364	0.353273	2.36914	1.76005	0.853086	0.896085	0.665196	0.666448	1.59459	0	2.05431	2.39875	0.375858
PITA_08653	3.6886	4.93899	4.92951	4.73415	4.16514	5.06814	4.63312	4.36479	4.2336	3.19306	2.30616	2.51364
PITA_38960	3.4129	3.25417	2.86477	2.0414	2.20696	1.3083	2.23263	1.7345	1.75479	2.62445	0.364279	1.03576
PITA_25179	1.62753	2.67348	1.71509	3.77881	2.77981	1.68082	0.96177	0.696926	1.23372	1.27132	0	0.400796
PITA_43897	1.94712	2.03471	2.53054	0.299324	0.453429	0.703201	1.96203	1.51431	0	0.536891	0.45057	0
PITA_36246	2.1654	3.13214	2.91785	2.3919	1.57406	3.45565	2.91535	2.82413	1.77331	1.8303	1.67529	1.14155
PITA_34187	4.35229	4.27213	4.25619	3.57128	2.05493	3.54556	5.16283	4.30025	3.57326	4.98015	4.12801	3.0712
PITA_27780	3.90407	4.49614	3.85599	1.96688	2.61643	3.63692	3.31905	3.15002	2.48066	3.21499	2.69974	0.879951
PITA_12100	1.6347	2.35322	2.54349	1.08522	2.36109	2.22246	2.32471	0.629863	1.28082	1.4302	1.75611	0.840247
PITA_32498	5.11871	4.98125	5.80008	4.01563	5.03145	5.38285	5.4517	5.04354	3.76405	2.77841	3.42353	2.24296
PITA_43064	2.66211	3.64537	2.89443	1.99608	3.44166	2.90966	3.07385	1.29794	2.93879	4.44113	3.64629	0
PITA_07392	6.87854	6.43219	5.19856	7.68149	5.97458	7.38315	7.68996	8.40099	7.10872	6.58563	7.02415	7.9882
PITA_41324	3.91409	4.92479	5.36236	3.02933	3.53743	3.73766	3.09975	1.99188	1.66003	3.42166	2.67561	1.60745
PITA_02779	1.83967	1.91078	1.96005	0.601192	1.13489	1.08859	1.74534	0.636958	0.138386	0.507102	1.6325	0.466346
PITA_21487	8.31822	7.87524	7.81721	7.56605	8.35468	8.49392	7.47751	6.81449	6.99115	7.37314	6.45036	6.21906
PITA_30266	4.82923	5.16885	4.52413	5.76383	5.32699	4.00997	4.25642	5.17342	5.54069	6.42063	5.97447	6.71191
PITA_01541	5.2495	5.88322	6.39108	4.76637	6.15138	5.89608	5.292	4.43036	4.92256	5.45614	4.13373	2.96229
PITA_41877	0	2.56678	3.07955	0	1.3427	1.24598	1.36258	1.45302	0.79532	0.337703	0.465967	0
PITA_33602	3.14635	3.7781	3.36103	1.22818	2.11947	1.15009	1.97568	1.28784	0.335114	1.57004	1.27691	0
PITA_29244	6.66335	6.8164	6.72439	5.42498	5.60358	5.89466	5.79539	4.91846	4.59993	6.15552	5.41736	3.88107
PITA_16590	0	1.41693	1.37566	1.38749	0	1.46528	0.770726	0	2.00774	1.53416	2.44733	2.19507
PITA_22758	2.26173	2.78443	1.82372	1.305	1.46823	0.486132	1.76967	1.4733	0.717612	1.95457	0.256858	0.492767
PITA_50626	3.1162	3.37858	2.10005	2.35051	2.00354	2.83656	2.86741	2.39629	0.67701	3.57267	0.963947	0.888459
PITA_49951	6.07756	6.57499	6.25028	3.98523	4.45047	5.14434	6.10132	4.65532	4.17406	5.41061	4.63751	4.55107
PITA_42157	4.85836	3.95896	3.60691	2.25639	3.44647	4.35481	3.02281	1.68369	2.96754	3.74674	2.77073	2.01516
PITA_28570	1.66558	0.626384	0.830877	0.609883	1.56865	0	0.655047	1.0907	0	0	0	0
PITA_14019	0.351578	1.25173	0.337766	0.341797	0.651595	0.662312	0.66356	3.38844	6.32803	6.36714	8.75578	10.0983
PITA_29942	3.69092	3.94346	3.15998	1.92529	2.47413	2.84285	2.97756	2.10589	0.795444	2.7538	0.10319	0.301428
PITA_17378	4.7738	2.98513	3.98648	2.59309	1.78164	2.84075	4.65556	3.75284	2.51844	3.25155	2.1939	3.17705
PITA_06660	6.61725	7.05678	6.8081	5.34712	5.91385	6.17042	5.50634	4.70639	4.93776	6.11473	5.46743	4.01838
PITA_22237	3.3258	2.66028	2.32968	1.85736	2.33521	1.73523	1.64272	1.10268	1.60574	2.93541	1.0214	0.718531
PITA_33912	2.66579	2.24673	2.5496	1.35254	1.25243	1.82351	1.43132	1.07863	1.32926	0.591022	0	0
PITA_30288	1.89919	2.49725	1.62659	1.2156	2.13382	0.656621	1.10801	2.39488	0	1.49057	2.21544	0.37054
PITA_17140	1.43388	1.73251	1.30968	0.378221	0.214157	1.39676	0	0.85163	0	1.67711	0.212696	0
PITA_20648	3.38554	3.45832	3.54085	2.75122	2.75616	2.02747	2.38007	3.32237	2.10408	2.60952	2.09254	1.1581
PITA_26604	5.14141	5.37863	5.23847	6.11886	6.27988	5.99778	6.30612	6.45641	6.8194	7.15706	6.99583	7.05013
PITA_48120	0.469691	0.174291	0.316423	3.93454	3.43545	3.82115	3.94363	4.11076	4.82991	2.39291	3.9531	4.6641
PITA_21565	3.74581	3.93715	4.19222	4.62468	5.73592	4.78824	4.50809	5.42086	5.96829	3.65201	5.11076	4.76597
PITA_31478	2.45748	0.862123	5.70446	0	0	0.517161	4.32298	0.711226	0	0	0	0.728682
PITA_22480	2.75538	2.56529	2.48089	1.45493	1.57697	2.01299	1.53708	2.5512	1.1511	2.63719	1.79122	1.19248
PITA_43012	3.75343	3.66775	3.6764	3.47323	2.52138	3.11687	3.25237	2.56848	2.71063	2.24564	2.14018	1.33676
PITA_51734	0	0	0.440983	0.786296	0.255124	0	0.260472	2.50286	5.59104	3.22103	7.66399	3.70435
PITA_40067	1.85343	2.63988	0.874058	1.59719	2.93897	0.451925	1.19569	0.626375	1.36613	0.220363	1.5695	0
PITA_37712	4.00841	4.19629	3.86591	3.1971	4.4675	4.23326	4.4375	3.3554	3.00627	1.63334	2.88395	1.28008
PITA_30268	5.66374	5.74787	5.82811	4.23945	4.79104	4.63185	4.85157	4.27492	4.08606	5.46627	5.01031	3.52181
PITA_27702	3.39877	3.9991	3.57915	2.57656	3.6954	2.79511	2.84147	1.93441	2.76583	3.13832	2.17264	1.19758
PITA_47455	4.23162	3.00468	4.42595	3.83985	3.25592	3.65192	5.29464	4.87773	3.66042	4.95651	4.05293	7.50852
PITA_38178	0.70511	1.30581	1.76978	1.60182	0.283708	0.735812	1.22268	2.16873	2.03261	1.37399	3.73295	5.46081
PITA_00451	4.62659	6.00229	6.23743	3.29742	5.5064	6.3547	5.87287	4.46803	4.51206	4.47353	4.76609	4.28094
PITA_18621	5.6491	6.42023	5.90163	3.5628	4.69638	5.16463	5.59274	4.90725	3.67323	5.64789	4.82563	3.60187
PITA_48717	2.62589	2.98264	3.33646	1.76408	2.47902	1.07582	2.14107	1.80535	1.51945	2.04409	1.25434	0.785514
PITA_28426	4.13657	4.15898	4.39488	2.12551	3.99079	3.61672	3.7126	2.86519	2.67483	3.90752	2.34861	1.07278
PITA_35023	7.69609	6.32201	7.13295	6.73461	7.16732	7.54567	6.42614	6.89127	5.82778	8.12599	5.61567	5.47229
PITA_11437	2.87428	2.13447	2.38496	1.77622	0.857933	2.39209	1.84682	1.88988	0.0780138	2.56761	0.324262	0.507144
PITA_00240	0	0	0.473908	1.12581	0.705914	0	0.516447	1.4289	1.72345	0	0.87609	2.95666
PITA_25785	3.4707	3.94922	4.11412	1.76774	4.00793	3.65881	4.16283	2.28496	2.9727	3.39958	2.78563	1.41384
PITA_39550	0	0	0	1.42389	1.3338	0.190398	0.771507	0.353897	1.49328	0.591022	0.631254	2.00374
PITA_19503	4.055	4.45241	4.14289	2.79335	2.76921	3.50541	4.02444	3.27934	1.76758	3.68884	3.18341	3.06572
PITA_32369	6.56471	6.7891	7.13434	5.01273	5.52503	5.51851	5.82579	5.08283	5.55789	6.30469	5.89754	4.42017
PITA_45036	1.53147	2.42442	2.24916	2.03557	1.32453	1.34221	2.40849	1.14421	0.991173	2.0595	0.534104	0.209157
PITA_22162	1.1383	2.00227	1.58953	0.368402	0.697131	1.3702	0	0.700174	1.23859	1.83182	0	0
PITA_29048	3.03691	3.21682	3.28201	2.05031	2.82548	3.57352	1.01209	2.90629	1.15297	1.76095	1.6308	3.37933
PITA_23380	5.29677	6.40175	7.25642	3.85681	3.6687	4.55989	5.61302	4.14492	3.94714	4.46497	4.71598	4.06126
PITA_03972	3.95099	3.3799	4.78839	4.98637	5.30538	4.31863	3.52878	5.14904	3.53308	4.59635	4.27212	6.33873
PITA_26018	1.39069	2.37509	2.14653	1.40821	2.26221	1.8534	1.78198	0.697388	1.23441	2.3572	0.908125	0.450264
PITA_16520	4.8874	5.21966	4.51539	3.94158	3.99099	4.35437	4.15468	3.00909	4.17186	3.29689	2.41962	2.28178
PITA_11344	1.72027	1.98327	1.25578	2.06216	2.57088	0.918356	2.32603	1.84073	0.844165	0.810754	0.518871	0.323306
PITA_46322	8.44716	8.82184	8.44772	7.25647	8.25658	7.63317	8.73606	7.55666	7.04213	7.6794	7.05262	6.53791
PITA_46462	0.634972	0.491498	0.508773	3.61871	4.77934	3.94823	3.60807	4.72976	4.6385	4.64899	4.37291	4.12171
PITA_39199	4.00137	4.12623	3.87482	5.25798	5.62559	4.4283	4.97333	4.81097	6.17758	3.27326	5.37598	4.99238
PITA_49718	3.37833	4.77093	4.43454	3.97197	3.05164	5.24718	5.65169	5.26856	3.97717	5.52085	5.41527	6.06582
PITA_44258	2.58221	2.29025	3.02187	0.860694	1.49028	0.424336	1.76524	0.1824	0.526066	0.515542	0.998456	0.273192
PITA_40775	4.66295	5.09574	5.52838	6.01244	5.7163	4.905	5.06879	5.6618	6.65307	4.14732	6.3761	6.52908
PITA_29088	3.35984	2.90224	2.27621	0.420881	0.929228	1.07544	1.84396	0.628114	1.36915	2.93049	0.92419	0.807473
PITA_45398	3.99776	4.46755	4.29671	2.17534	3.86917	3.98643	3.92267	2.73638	1.611	3.68028	2.55891	0.572171
PITA_46787	1.62288	2.01026	2.20634	0.631821	1.12004	1.84591	1.67842	1.12432	0.514043	1.28255	0	0.266416
PITA_50489	0.859696	1.78518	1.62139	0.336932	0	1.10208	0	1.0907	0.691309	0	0.876963	0
PITA_34070	3.27769	2.12737	1.39481	1.55963	1.23657	0.127344	2.30193	2.55199	0.918801	0.995342	0.818013	0.600006
PITA_08784	1.33308	0.685641	0	0.667911	0	1.38069	0.40222	2.05682	1.61532	2.98323	0.699604	3.19359
PITA_32558	3.06149	2.39477	2.3411	1.42547	3.03583	2.9131	2.51253	2.20802	3.03972	0.63177	0	1.88617
PITA_28387	3.35734	2.9385	3.53721	2.0791	2.57887	1.90059	3.58019	3.12028	1.17391	3.28682	2.74372	1.57728
PITA_00683	7.331	7.82026	7.44351	7.0981	7.26494	7.20659	6.38851	6.20488	6.09629	6.11894	5.67911	4.42862
PITA_34727	2.98026	3.74304	3.52187	1.4705	1.67001	2.04185	1.99141	1.60782	0.967277	2.50134	1.28931	0.681153
PITA_39317	3.15458	1.98823	2.98674	3.114	2.44071	2.85966	1.6281	1.90328	1.08301	1.52192	2.01571	1.27093
PITA_23122	5.15847	4.98711	4.81426	3.79787	4.18291	3.38282	5.03162	3.80284	3.60321	5.0106	4.39402	3.92957
PITA_15080	3.28727	3.44841	3.22906	1.84139	2.61429	2.07637	3.2427	2.06009	2.90084	2.90596	0.833823	0
PITA_12054	0.237338	0.533585	0.676522	1.08813	0.244849	1.48195	1.90439	1.65024	1.3323	0.117271	1.50391	2.77612
PITA_37596	4.38366	4.43001	4.50463	0.93545	0.750203	1.48015	1.42992	1.82668	0.616437	1.05001	0.367542	0
PITA_17867	4.55003	5.15379	3.89448	3.78445	2.99264	4.20218	3.63759	3.26965	3.51757	4.81315	2.04105	2.04019
PITA_11493	3.47198	3.89927	3.38808	1.59929	3.82804	3.32899	3.59526	2.06009	1.92716	3.18887	2.50955	1.78742
PITA_06632	0.871171	2.18819	0.842069	0.755736	0.795064	0.169976	3.13269	1.3794	0	1.74672	0.888605	0
PITA_44192	3.53739	3.75769	3.40179	2.57184	1.96321	2.91678	2.87875	2.60922	1.75678	3.29533	2.20085	1.26054
PITA_37663	3.78942	2.35307	1.97925	3.12173	3.28647	2.79866	3.23496	3.21285	1.11206	3.76924	2.30782	2.3583
PITA_25604	2.65461	2.89349	2.31791	1.62028	1.68479	1.41443	3.02765	1.58145	2.2711	2.53687	2.26866	1.22016
PITA_45486	1.48093	2.10016	2.47673	3.51247	1.79518	3.42893	2.74118	3.27719	2.60145	2.46578	1.91035	3.11864
PITA_32635	3.22172	3.39439	2.78687	2.01352	2.86479	2.89011	2.47562	2.60784	1.07666	1.69037	1.54186	0.506323
PITA_21065	1.43997	1.90458	0.987397	0	0.773017	1.29088	0	0	0.828352	0	0.434901	0
PITA_04044	3.52956	3.99948	5.45462	3.90681	3.86091	4.25083	4.73715	5.24687	3.15055	7.24748	3.8618	1.60243
PITA_02825	5.53076	6.02476	5.60046	3.66828	4.35444	4.96602	4.68033	5.03004	4.1886	3.82259	3.28345	4.26705
PITA_00760	1.85628	2.80358	3.23538	2.86717	2.44517	1.91324	3.94671	2.01897	2.49253	1.19581	0.14749	1.08709
PITA_39990	5.90463	4.84799	6.05371	4.36214	4.7139	6.21792	6.0954	5.39703	4.75679	5.79347	5.22077	5.4203
PITA_47153	2.65546	3.10994	3.71034	4.94571	4.37957	5.00971	5.36265	5.45759	5.28921	4.11218	5.58431	6.19409
PITA_01940	2.2575	2.25873	2.31514	0.793016	1.90235	1.58304	1.13778	2.05194	1.65087	1.05277	0.473323	0.856998
PITA_36510	3.32844	3.64508	4.18165	2.40791	4.27767	4.06163	3.88641	2.85177	2.85742	3.75356	2.73707	2.95276
PITA_27908	5.78993	4.49765	4.45142	2.06133	2.03787	2.1565	1.59555	2.79972	2.49448	4.9778	2.12562	1.11859
PITA_24859	0	1.37888	0.628439	0.528637	3.28427	2.24412	0.786667	0	0.719297	0	0	0.575338
PITA_09177	2.07783	0.319724	1.2035	0.782613	0.59713	0	2.44834	1.78608	0	0.955232	0	0.180038
PITA_07205	7.05071	6.94992	7.18032	5.59696	5.69986	6.54651	6.7319	5.79308	5.68125	6.82735	6.48183	4.63821
PITA_09386	0	0	0	0.98928	1.42392	0.717323	0.895967	1.53803	2.29684	1.54913	0.701811	3.40592
PITA_11071	4.94393	4.61621	4.72609	3.3539	4.00793	3.72136	3.52402	2.99159	3.441	4.98642	3.01305	3.03051
PITA_25152	0.425061	1.76596	2.09604	0	1.79948	0	2.41967	0.776311	0	1.20042	0	0
PITA_04954	6.37481	5.88134	6.3073	5.00734	5.80906	4.75191	5.21904	4.61993	2.83235	5.2456	4.60791	4.21
PITA_34160	2.38717	2.68549	2.62948	1.3305	1.58408	2.66463	2.29079	1.80221	0.953881	2.44447	0.88758	0.670844
PITA_33353	1.21179	2.03772	2.43401	0.541419	0.663135	1.62491	0.261789	0	0	0	0.659228	0.381332
PITA_15562	7.13451	7.2381	7.47145	5.17611	5.53697	6.57433	5.58483	5.35308	4.19715	5.32234	5.73071	4.74505
PITA_04507	4.44406	4.46454	4.26286	2.77984	3.65944	4.41953	4.97815	4.17791	3.38789	4.90483	3.12106	5.05205
PITA_05446	3.45322	2.24822	2.26475	0.648157	0.683115	0.800442	1.51523	1.61842	1.1328	0.735875	0.310879	0.170691
PITA_09396	2.13427	3.45705	2.74826	2.4445	2.17211	1.53339	3.63164	2.03959	0.928209	3.53321	2.61335	1.54852
PITA_08776	2.87668	5.3429	4.68277	2.58565	2.26773	2.9444	4.39121	4.32408	1.80949	3.14174	2.81971	2.35472
PITA_27356	6.56804	6.00252	5.4988	3.08207	4.80405	5.79741	6.22802	5.63357	3.47034	5.25388	1.8634	5.47143
PITA_15132	1.79091	2.5162	1.56557	2.42483	1.73678	0.721856	1.56193	1.5456	1.92025	0	0	0.286788
PITA_23197	2.9311	3.56207	2.31866	3.25698	2.10452	1.35309	2.69015	1.92909	2.44496	1.2599	2.00873	0.610268
PITA_38054	4.50042	4.86736	4.26034	2.60903	2.42787	2.73968	2.32103	2.15467	2.32669	3.35265	1.33798	0.316797
PITA_46034	1.33308	0	1.85377	1.30564	2.0508	2.07309	1.38278	0.396235	1.02283	0.655929	0.953145	0
PITA_02206	3.98022	2.62923	4.05204	1.68459	2.98842	2.58184	4.36964	3.53853	2.81504	5.37206	3.41978	2.67679
PITA_05409	5.69069	6.219	6.14064	4.83796	5.86489	5.47215	6.22389	4.62499	5.25754	5.85241	4.69315	3.67849
PITA_21545	4.89779	5.94769	6.02824	3.14319	4.38326	5.09095	4.70805	4.19766	2.47952	4.29799	4.40883	3.10275
PITA_35538	3.96359	4.04074	3.80259	2.606	3.47318	4.21105	2.7847	2.74016	3.39399	2.67187	1.19808	0.420108
PITA_32926	1.70219	2.54874	2.00594	0.726881	1.11487	0.874025	1.80908	1.5238	0.327834	0.512942	0.760704	0
PITA_09291	6.61323	7.31769	7.72688	5.93122	6.92312	7.12707	7.17954	6.4969	5.74029	6.02673	5.91996	6.30415
PITA_40809	1.46488	0.371523	1.69769	0	0.684365	1.16279	0.949616	2.01853	0.734838	1.4154	0	0
PITA_32675	5.6531	5.94163	5.87414	7.71925	8.06992	6.77257	6.52369	7.38955	7.42469	6.84752	7.53074	8.11196
PITA_08693	1.06673	0.997283	0.651492	1.23247	1.87832	2.19276	1.68315	2.52641	0.293121	2.33713	1.50555	2.48286
PITA_01280	5.82856	5.30007	4.76703	4.42605	4.57739	5.65607	2.93433	3.57679	3.73993	4.06806	4.6661	4.33491
PITA_02916	3.71194	3.37588	2.85837	2.1076	2.33311	2.20368	2.84743	3.10679	1.9116	3.44526	1.76789	0.60741
PITA_35731	3.27035	3.40873	2.91558	1.51697	2.35062	1.92209	2.01809	2.49128	1.84132	2.76603	1.57216	1.27341
PITA_05592	2.44342	2.41336	2.0055	0.154678	0	0.167773	3.03025	0.887965	0.338531	2.43986	0.443468	0.460407
PITA_00930	3.56736	4.57332	5.95957	2.43056	2.11483	3.07537	3.58261	2.71872	2.12941	3.13672	2.88145	2.06992
PITA_14556	6.59495	6.66127	6.79603	5.01767	5.57317	5.96325	5.69295	4.21303	4.39914	4.85602	4.94753	5.42303
PITA_04048	1.6351	1.95136	1.87089	3.14319	2.69822	1.68853	2.70635	2.54084	3.43586	1.41986	2.93749	2.85501
PITA_13130	4.41299	3.16241	4.67082	4.18949	3.2742	4.78439	4.60591	4.75564	1.87362	4.15873	2.16175	2.87035
PITA_39658	3.27545	4.39252	4.56689	2.90422	3.42483	3.29789	3.61951	2.47769	2.45937	4.18908	3.12668	2.33334
PITA_08887	4.65207	5.06509	5.13988	2.66899	3.63763	3.99996	3.79763	3.30648	3.29639	3.92338	2.94748	2.48178
PITA_21905	5.00996	4.89342	4.79463	3.65315	4.5215	4.6806	3.77073	3.56373	3.33255	4.20552	3.66644	2.00616
PITA_02058	4.08481	6.01033	4.25102	5.15745	4.06759	4.82422	4.78792	5.81671	5.06998	3.20942	3.77299	3.47529
PITA_13447	2.63445	1.80867	2.76057	2.54714	2.22165	2.88344	1.77624	1.75876	1.27213	2.12271	0.279725	1.35872
PITA_31675	3.21922	2.31615	1.87879	3.28591	1.99672	3.82406	4.18662	3.74476	3.09904	4.03602	4.18304	6.65021
PITA_08554	3.52434	3.79535	3.45471	2.63759	3.27712	2.65138	2.66425	2.21342	2.08905	2.18115	1.69089	0.307138
PITA_45524	1.82887	1.01588	0.573401	0	1.36975	0	0	0.61447	0	1.29313	1.36324	0
PITA_25591	4.71972	4.91907	4.92037	3.53276	4.17929	3.64636	4.83634	3.96792	3.86294	5.01552	3.9839	3.3311
PITA_31905	2.01769	1.0588	1.37771	5.4896	5.8726	5.10149	4.9771	6.1741	7.01046	5.4393	5.12252	5.87565
PITA_22302	1.60748	1.60853	0.892343	0.695779	1.37196	1.05696	0.857832	0.735875	0	0	0	0.185542
PITA_20114	1.65987	1.56835	1.08829	0.251226	0.266768	1.29334	1.02774	1.01517	0.289546	1.69228	0.48876	0.275742
PITA_19338	1.39946	0	0	0.842717	0	0	0	1.09479	0.946397	0.8284	0.356511	2.64871
PITA_48627	0.437788	0.438197	0.746584	0.425942	0	0	1.32223	1.07467	0	1.22844	1.29639	1.87262
PITA_33636	3.49685	4.10473	3.66848	2.8775	2.93422	3.47255	2.28784	2.76424	2.79377	2.46758	1.9611	1.08728
PITA_29209	3.0367	3.17421	3.20898	1.98175	1.77176	2.56767	0.975658	1.0396	1.38315	1.99277	2.42683	1.76345
PITA_21592	5.69358	6.2167	6.1769	5.26507	6.49831	5.39131	4.698	4.68295	4.77393	6.04827	4.97738	4.98835
PITA_13920	0	0	0	1.69311	2.52852	0	0.431364	0.752881	2.12278	0.391717	1.42814	1.64143
PITA_37457	7.14035	6.8222	6.97052	4.7257	4.88193	6.11605	4.93878	4.88321	4.3774	4.63338	4.20403	1.46122
PITA_00418	3.19997	3.60567	0.864528	0.970636	0.968223	3.19488	2.93334	3.64851	2.22127	3.16094	3.89086	4.67305
PITA_01032	1.94509	2.6296	1.31404	1.00303	0.342627	0.348871	2.31499	1.05531	0.526066	2.93112	0.615598	0.761225
PITA_35419	4.10909	4.23608	4.82784	3.33881	3.64452	3.87763	5.13964	4.07643	5.20927	4.22446	6.97448	9.03841
PITA_48548	11.5314	11.2717	11.2332	10.6002	10.8969	11.1691	10.0684	10.0889	9.99275	10.7423	9.67845	8.87752
PITA_28332	4.98664	4.45445	4.16791	2.99792	2.97967	3.93112	4.81788	3.27165	1.62934	3.89143	3.7176	3.4225
PITA_30747	4.99981	6.09875	6.23584	5.1354	5.81566	5.52074	5.28325	4.63288	4.43549	5.42052	3.8601	1.85105
PITA_19555	2.93714	3.38456	2.77296	1.65549	2.32712	2.83809	2.08045	1.59459	2.25359	2.81642	1.09733	1.31502
PITA_19144	2.55141	2.50932	1.4114	0.880569	2.75443	2.22223	2.66184	2.31424	3.01362	1.5722	0.23671	0.80326
PITA_18862	0	1.39803	0.665058	1.12893	0.883572	0.517161	1.55811	1.31428	0	0.471784	0	0
PITA_16297	5.26388	5.58329	5.42482	4.3235	5.11655	6.13453	5.73627	5.63036	3.99133	6.1938	3.95132	4.1578
PITA_12977	3.5822	3.88554	3.64302	3.62167	4.01254	4.31795	5.29821	4.94116	3.56648	4.9011	6.45862	7.37041
PITA_22121	3.27572	3.38269	2.4192	2.44667	2.45103	1.81656	2.56335	1.87833	1.64733	3.2192	2.42977	1.49759
PITA_20716	7.97697	8.19446	8.24983	7.1281	7.429	7.70949	8.09441	6.98271	6.55478	8.16396	6.28237	6.18018
PITA_02067	7.28153	7.42286	7.77343	6.32063	5.97961	6.67399	7.06917	6.10088	5.31055	6.83976	6.99119	5.79058
PITA_14617	0.866644	1.40524	1.74907	1.76259	2.67681	1.85107	1.11216	0.892542	2.50085	2.29261	1.57184	2.95818
PITA_22319	2.95283	1.96083	0.941711	0	0	2.47916	0.594177	0.585865	0	1.71405	0	0
PITA_44390	2.71212	2.42015	1.92529	0.502845	1.01729	1.49447	0.934283	0.661782	0.314544	1.785	0.528069	0.187156
PITA_19423	0.693266	0.825386	0	0.804947	0.213556	1.39405	0.860759	0.214649	0.432064	1.67411	2.81108	2.69142
PITA_22415	5.08223	5.03867	4.68246	3.89784	4.56268	4.16883	4.37303	4.11897	2.72999	5.93533	3.45746	2.92242
PITA_13495	2.74309	3.85185	3.49888	0.67004	3.41658	2.93659	0	0.509041	0	0.47018	0	0
PITA_37252	0.214797	0	0	1.80256	2.45516	0.593034	0	0.585865	2.60599	0.542168	2.40217	2.31053
PITA_51509	4.38222	5.4459	4.94598	6.05494	5.13864	6.08462	4.83337	4.53137	4.4507	3.49792	3.9599	2.82466
PITA_51081	3.68135	3.848	3.43564	2.46558	3.89202	3.09728	3.04377	2.8383	2.73068	3.64369	1.95485	0
PITA_44132	2.40165	2.9617	1.01709	2.70788	2.11224	2.64988	1.53045	1.31342	2.33371	2.13137	0.45057	1.10354
PITA_07897	1.75885	1.46208	1.14186	1.1524	1.56489	1.47335	0.603512	0.285481	0.561948	0.413696	0	0
PITA_21346	4.63936	4.56134	4.19966	3.38559	3.83504	4.5762	4.17877	3.61581	3.04634	3.89953	2.75778	1.58829
PITA_51521	3.69272	3.56468	3.61734	2.9232	3.34825	3.51067	3.03434	2.52648	2.3895	2.22621	2.31862	1.93633
PITA_13029	1.74684	2.05139	0.644417	0	1.39225	2.52792	0	0.494116	0.530581	0	0.682445	0
PITA_46735	2.33746	2.92862	1.65675	2.21304	2.78704	2.48457	3.77719	4.01337	2.79672	3.92803	3.54082	3.07189
PITA_45507	4.14372	4.36616	3.94515	3.60823	4.22525	3.65322	3.6022	2.76163	3.05057	2.32707	2.9559	1.67658
PITA_35194	3.72245	3.98583	3.15292	2.5179	3.42054	3.54833	2.99113	2.17439	2.20528	2.18757	2.15996	1.14271
PITA_46293	2.05481	1.36689	2.81389	0.502606	0.672067	1.24028	0.203813	0.376637	1.39133	0	0	0
PITA_50844	1.93968	0.491197	1.55415	0	1.17463	0.715078	0.514724	0.275856	0.29785	2.27427	1.29639	0
PITA_08316	7.22285	7.42204	7.81572	7.35181	6.56907	7.22555	8.18885	6.60388	6.1417	7.80595	6.69759	5.92927
PITA_35092	7.39734	7.4391	7.33855	8.7927	8.62012	8.46509	8.83897	8.5041	9.13222	7.95899	9.51617	10.0187
PITA_35414	1.70735	1.77369	1.78851	1.30054	0	0.845767	0.400142	0.703452	0.751774	1.65345	0.208007	0.216626
PITA_14881	2.27743	2.20021	0.795533	0.803706	1.21838	1.23516	1.89317	1.97642	0.660625	1.96929	1.6357	0
PITA_07822	5.19109	5.64566	5.59219	4.20232	4.71963	5.38344	4.97575	4.59403	4.12195	5.53164	4.34276	4.21127
[truncated: 517 more rows]

## Sheet: magenta
	T0h_1.fpkm	T0h_2.fpkm	T0h_3.fpkm	T6h_1.fpkm	T6h_2.fpkm	T6h_3.fpkm	T24h_1.fpkm	T24h_2.fpkm	T24h_3.fpkm	T120h_1.fpkm	T120h_2.fpkm	T120h_3.fpkm
PITA_35022	3.69283	2.04719	1.61203	0.813901	6.30561	2.80488	4.49344	8.37153	1.0752	10.8857	1.14083	8.62119
PITA_29069	4.05516	2.96882	7.28376	3.54335	3.05032	2.717	5.91028	6.39765	3.28063	12.6739	10.5396	6.70576
PITA_40527	3.25403	1.09757	0	0.243491	2.6098	1.92782	3.29804	5.58437	0.894741	7.15263	0.256858	7.38468
PITA_41039	2.94702	2.70204	1.17769	1.43585	2.64047	2.37331	4.91193	1.55849	2.92611	7.58429	5.02327	4.16949
PITA_49380	0	0.702285	0.676995	2.01227	1.19907	3.10508	3.40745	3.47232	2.95156	4.82228	2.61956	1.74488
PITA_07683	2.71006	2.03471	2.84035	5.44998	4.76929	3.29953	4.95468	3.70797	3.21998	7.27359	4.54668	6.50816
PITA_21001	1.25083	0	0.461376	2.90543	2.55911	2.68033	3.48797	2.99469	4.21924	4.83003	4.63708	2.74601
PITA_08476	0.654083	0.820197	2.88701	2.67168	2.83417	0.683049	2.21466	3.71494	1.66188	6.79345	1.82877	4.18808
PITA_51495	5.2798	6.15972	5.18348	3.28395	3.05032	3.11531	1.83238	1.50132	2.38801	1.4154	2.34117	3.24752
PITA_13850	2.92938	0.960827	1.89191	2.2214	1.56358	3.62184	2.66339	4.62057	3.14527	8.0294	5.03172	3.13334
PITA_47342	1.21668	0.19822	0.189846	2.04809	1.33449	0	1.73773	0.545053	0.414744	4.71268	2.46782	4.85462
PITA_22698	1.04709	3.1494	1.40952	2.24634	3.41301	1.57044	0.509061	2.51445	2.54303	6.29955	3.62762	3.47915
PITA_32312	0.615218	1.301	1.01201	1.41917	2.10452	0.642818	2.98058	2.67648	3.90642	5.80804	3.1786	2.31989
PITA_32674	1.74879	3.83731	3.03447	4.75568	4.24868	2.82264	3.99891	3.39437	2.50496	7.91842	4.84426	6.09972
PITA_04324	1.25841	0	1.22094	0.535662	0.565673	0	3.78325	0	0	7.07285	2.11632	2.57972
PITA_49120	1.09176	0.51067	0.856886	3.16124	2.34935	2.56716	2.60588	2.3966	1.766	5.67509	3.30127	0.684158
PITA_13203	7.41661	7.74043	7.60184	6.65099	7.51106	6.6278	5.51138	5.71013	5.85046	4.04203	6.39461	6.11456
PITA_05274	0.406178	0	0	1.3646	0	1.24674	0	2.33873	0.452138	5.66939	4.70276	2.99564
PITA_18204	3.3791	3.33317	3.27335	2.38677	2.16165	3.35309	2.18709	2.1678	3.1673	1.18425	2.36135	0
PITA_48154	0	0.491197	0	1.74635	1.03407	1.43875	1.74759	0	0.29785	2.71467	1.62302	3.83345
PITA_31448	7.34893	7.8449	7.80704	6.41069	7.60116	6.84579	5.33037	7.0694	6.88006	2.72219	3.85988	4.91215
PITA_23774	0.372113	1.86832	1.8203	1.9975	2.7292	1.06154	1.06331	0.385209	0	4.48026	2.25602	3.81745
PITA_16417	4.42995	3.04659	4.53718	4.92665	5.35837	5.22682	5.60353	6.1499	6.41099	7.28525	6.6144	5.19355
PITA_09225	1.10248	0.252672	1.06811	1.84528	1.57427	0.853893	2.64622	3.64786	0.282651	6.08759	1.123	4.29746
PITA_20104	2.14236	0.597201	0.724981	3.67174	2.73373	2.59616	1.81938	3.3554	3.24849	8.97339	2.76247	4.68508
PITA_04637	2.32834	1.34976	2.96399	1.88661	0	3.43277	4.06303	2.62036	1.63288	6.8637	3.16069	1.86989
PITA_00189	0	0	0.255394	1.74635	1.3027	0.279599	1.44089	0.507338	0.29785	3.50606	1.71731	3.14126
PITA_12188	0.654083	0	0.449496	0.799854	1.36864	0.265248	1.68952	2.52932	1.20074	4.93163	1.36214	3.99747
PITA_41440	0.509611	0	0.139143	0.496135	0.908037	0.834036	2.7949	0.150774	1.05589	5.58039	3.79008	3.25108
PITA_39753	0.70511	0	0	0.687578	0.407058	0.998558	1.00025	1.85687	1.04971	5.3039	3.02128	1.88917
PITA_47197	0	0	0.880823	1.50971	1.4962	0.207721	0.551569	0.384237	0	3.04004	0.928889	2.20765
PITA_31049	2.0567	1.03885	0.625039	2.93974	3.38847	1.6889	1.52926	1.06744	2.63884	6.58522	2.36748	2.19023
PITA_38158	1.22078	0	1.67684	0	0.322248	0.595337	0.173775	1.81417	0.752468	5.84519	1.6942	1.68077
PITA_45873	2.06134	1.29421	0.333481	0	0.129347	0.896471	0.821779	0.9584	0.496268	5.37335	2.02596	2.13891
PITA_12684	0.807983	0	0.780467	1.85531	2.19293	2.11391	1.37228	1.67195	0.594433	3.7102	1.91656	0
PITA_17145	1.20728	0.727021	2.9002	0.508639	0.745911	1.10537	1.62183	1.80576	1.57318	4.56864	2.90624	2.09635
PITA_07118	1.32536	0.538314	2.55941	0.523733	0.952084	0.843878	2.22187	1.35972	1.3415	3.63351	2.2361	1.8418
PITA_47646	4.25405	4.00752	4.16554	3.24799	2.25064	2.72547	3.00606	3.40428	3.48967	0.879283	2.69165	1.62833
PITA_09067	0.289202	0	0.277611	0.280991	1.103	1.56199	0.955653	1.00031	1.50714	2.69287	1.41759	0
PITA_18150	0.19802	1.02217	0.882722	1.6498	0.816338	1.16509	0.830554	0.385209	0	3.72927	2.00769	2.47936
PITA_03111	0.252422	0	0.242184	0.945725	0.840878	0.48922	1.00833	1.37351	0.282651	5.1607	1.56722	1.8743
PITA_24568	3.39695	4.49513	4.48938	4.34806	4.10638	4.91736	3.84217	3.49006	2.37221	0	3.1008	3.1022
PITA_07499	5.35736	7.02567	7.1904	7.51829	7.97811	7.23607	8.5835	8.00399	7.14029	9.4276	8.43145	6.57179
PITA_16542	3.68107	1.98545	1.61951	1.10146	1.39569	0.699758	1.17082	1.01798	2.32655	4.84884	1.86043	3.55863
PITA_31263	3.01005	2.7245	3.2068	2.68441	1.79439	3.28732	2.43076	1.44722	2.94388	0.576659	1.99397	1.87627
PITA_49979	5.50853	6.24792	5.39675	6.74935	5.2087	5.75457	6.09793	5.24634	4.46462	9.12103	6.37284	7.21563
PITA_49592	0	0.581288	1.12732	1.13777	0.59713	0	1.36365	0	0	2.01842	0.593537	1.37571
PITA_13072	0.784446	0.311585	0	1.11532	0.583224	1.18335	0.594177	0	0	2.74459	1.57442	0
PITA_08211	6.28933	7.34392	7.7798	8.43552	7.67862	7.96162	8.98829	8.27037	8.76716	10.0386	8.94354	8.35363
PITA_07809	1.76749	0.245094	1.79722	2.0791	1.63445	1.56199	2.60614	4.75342	1.03341	6.48053	2.4245	5.8713
PITA_44453	0	0	0	1.69054	1.37063	0.216409	0.85686	0.564011	1.02941	3.53604	1.07172	0.410223
PITA_35077	1.13435	0	0.860843	0.732598	0.436412	1.7412	1.29002	1.56242	1.45385	7.12338	4.74266	2.38193
PITA_38767	0.527441	0	0	1.6498	0.383356	0	0.951619	0.545053	0.736497	2.25167	1.1431	2.25926
PITA_36356	3.65211	3.65355	4.06396	4.67291	4.72604	5.01156	5.5758	5.46171	5.41733	6.47403	5.97667	4.88738
PITA_43652	3.25211	2.66669	4.22626	3.67648	4.70981	4.31935	3.56411	4.28161	3.44757	0.147554	3.5959	3.09788
PITA_36413	4.7106	4.94169	5.01214	5.44938	5.31954	4.19676	5.69982	3.81731	4.54281	1.94558	4.53637	3.91589
PITA_40475	6.51083	5.90279	5.6287	6.63943	6.53922	6.64963	7.19703	6.06526	6.88089	8.35602	7.6453	7.19875
PITA_08488	3.25507	2.85675	3.45117	3.80525	3.03009	3.09753	4.36137	4.35486	4.79028	5.74762	3.92903	4.21667
PITA_18199	0.194872	0	0	1.81634	0.377622	0.204978	0.819781	1.32437	0.726659	4.29491	1.22436	0
PITA_23180	0.332446	1.55861	0.695391	1.70463	1.58999	1.06644	1.5457	1.14596	0.197445	3.24304	2.1568	2.85885
PITA_32043	0.242828	0.350794	0	1.22149	0	0.471985	1.35146	0.131367	0.951372	2.41697	1.15281	1.30725
PITA_26334	0.82852	0	0.199545	1.13921	0.715498	0.863168	2.20545	0.853583	2.05713	5.01366	3.05821	1.2213
PITA_25749	0	1.46324	0.188826	1.27328	0.53997	0.207166	1.43435	0.204326	0.412677	2.06577	0.926925	2.10267
PITA_14112	4.3369	5.48893	3.67619	4.09767	3.55234	3.80861	2.73376	4.26024	3.71063	1.55866	4.72928	2.10617
PITA_06959	3.28197	3.98656	3.7111	2.60229	3.38935	2.89697	2.9865	3.8694	2.89156	7.39554	4.06018	4.81487
PITA_30324	4.30056	4.97408	4.96235	5.12837	5.68341	5.47921	5.48252	4.93498	4.44178	2.44076	3.86843	3.09159
PITA_21918	1.46488	2.4636	2.54552	2.27416	1.31008	2.52657	3.56402	3.05729	1.99601	6.839	3.62031	2.48612
PITA_41199	3.56769	3.38976	4.04071	4.13424	3.93896	1.88065	4.47673	4.55982	3.306	5.30405	3.35766	4.47959
PITA_46224	1.78407	2.34417	2.36553	0.336932	1.69918	1.44359	0.896854	2.22397	1.50805	4.59381	2.94337	2.83124

## Sheet: grey
	T0h_1.fpkm	T0h_2.fpkm	T0h_3.fpkm	T6h_1.fpkm	T6h_2.fpkm	T6h_3.fpkm	T24h_1.fpkm	T24h_2.fpkm	T24h_3.fpkm	T120h_1.fpkm	T120h_2.fpkm	T120h_3.fpkm
PITA_11945	0	3.59995	0	3.74935	0	3.34558	0.794893	0.444902	0	3.48502	4.3147	3.92179
PITA_14937	2.69645	2.7721	0.40875	0.413512	2.65908	0.4454	0	1.47605	2.68473	4.3782	4.71869	0
PITA_46002	2.0951	0.522871	5.53161	3.79624	2.87164	2.65468	5.17349	7.46834	1.89393	3.52838	0.291629	0
PITA_38419	0	4.01223	4.01203	3.99929	0.941114	3.47767	0	0	2.00726	1.5126	2.27372	2.37786
PITA_31220	4.40115	4.25599	1.08099	3.06141	1.32701	2.95884	2.84269	4.98395	3.35696	1.07396	0	0
PITA_46876	0	0.894481	4.15497	0	4.00793	2.58054	0	0.532282	2.42503	2.98323	2.43433	0
PITA_24891	0	0	4.15611	1.86902	3.83317	0.141749	2.7645	3.83026	0.28854	2.05291	0.264052	1.47684
PITA_42370	1.59703	3.85114	3.48076	3.85681	1.36242	4.84761	1.38248	4.37488	2.32528	0.565142	0.603955	2.09034
PITA_31682	1.78289	0.145679	1.94145	0.141198	0	1.29663	4.77567	3.88745	0.444046	3.51787	0.149238	2.35007
PITA_37344	4.97199	2.10043	2.51354	0	5.94143	4.41765	3.89753	3.07084	4.30347	1.73699	0.882238	1.80562
PITA_41748	6.44529	4.37913	6.27228	3.27651	3.60756	4.45209	6.56894	7.25116	6.05639	7.53365	1.14997	7.41017
PITA_21547	1.43052	1.43151	3.06754	4.75032	4.88973	4.5031	5.20475	3.48399	1.99468	4.15152	3.21998	2.54835
PITA_24519	2.8937	5.68095	5.0731	4.14936	7.01202	5.73321	7.54921	4.58471	3.04966	3.22899	2.9268	4.74798
PITA_17975	6.89635	7.24581	3.54461	6.03689	5.87868	6.19389	9.39438	7.72335	4.74907	4.18303	5.58078	3.08191
PITA_50621	0.126517	0	4.91535	0	2.39682	2.34018	2.57193	0.131367	2.3933	3.96199	3.22898	2.08554
PITA_10015	2.57262	0.833699	4.03893	2.18035	1.38769	2.43279	7.0996	5.29275	1.86926	4.00438	0.341933	1.92368
PITA_15216	6.10812	2.3887	2.82145	4.24319	1.40148	2.6566	5.39725	5.89062	4.19895	3.73076	4.11242	2.96525
PITA_26603	0	0	1.17079	1.1815	2.27397	1.25208	2.60376	2.40912	0	1.40767	0	0
PITA_08080	2.76582	0.123465	1.01709	2.00942	0.719191	3.2304	5.46461	3.02645	3.08336	1.78721	1.355	0.252743
PITA_33264	1.45906	0.186819	0.121695	1.54479	2.87445	2.94601	2.49247	2.02303	0	0.0615695	1.86673	0.840001
PITA_13124	3.36556	0.865599	1.1227	0	4.12292	2.49146	2.0656	2.0468	2.23822	0.175853	0.189715	0.197627
PITA_05584	2.1319	1.91489	0	0.674338	1.94976	3.05392	3.31454	2.53559	0	0	3.43155	2.86151
PITA_30721	2.0082	2.23221	1.95963	9.03666	7.13612	1.27394	9.83883	1.26144	0.464849	7.14249	0.427472	1.66065
PITA_49954	0	0	0	4.36765	4.32202	1.00528	5.43986	0.319767	1.23275	2.82794	1.30436	0.32871
PITA_14100	1.83835	1.63688	0.533794	3.80026	0.788037	0	3.7695	2.82566	0.613673	2.50025	0.783573	3.39854
PITA_26175	2.43323	4.45949	6.14073	3.43377	4.90612	6.04532	6.37434	7.56794	4.84453	8.86778	6.64121	1.07142
PITA_44764	3.31238	2.48145	0.654572	2.01959	3.11907	2.24028	0.843496	2.01629	1.13075	0.996751	0.206867	3.57919
PITA_49289	4.49364	2.40877	7.66026	4.52651	4.21745	4.87543	7.23545	7.36063	4.35714	3.90512	1.81816	6.01741
PITA_13378	0.964418	0	1.14567	2.22842	0	1.41882	2.22981	0.730854	0	2.86926	0	2.83234
PITA_34511	0.37497	0.58036	4.4592	1.28552	1.74583	0.95604	2.43212	3.32995	0.922892	4.51901	2.21949	2.65678
PITA_37116	3.72013	0.798172	2.21583	2.40333	0.466495	3.52591	1.62417	0.922696	2.44779	0	0	0.841343
PITA_31628	6.00466	5.89258	4.18564	6.0444	3.70825	6.15616	5.93528	4.44189	4.26013	4.17302	3.24598	5.32605
PITA_06418	1.29541	0	2.77392	2.34658	3.34732	2.40574	4.18878	5.67878	1.49107	2.54139	0.200815	0.391795
PITA_47851	0	0	1.78817	0	0	2.93047	1.32706	1.6213	0.718664	1.38999	0	2.55944
PITA_34979	2.67859	4.96743	2.74001	2.75636	0.355479	3.29858	0	0.357214	2.48187	0	1.25508	1.59844
PITA_23012	2.48925	0.365961	1.40835	2.52358	4.24041	2.76235	1.33683	1.1375	0.407599	0.348437	1.31082	2.96465
PITA_20222	0	0.117932	4.39852	1.16119	2.08968	1.05509	3.84043	0	2.44103	0.786842	0.971627	0
PITA_18647	3.56315	3.92485	2.30257	2.44068	2.80534	1.29151	0.976364	1.53708	3.83615	4.0395	2.15139	2.60107
PITA_18291	3.35067	5.5563	2.39398	3.80108	4.82402	5.91214	4.67225	5.7901	4.7479	4.74756	6.03589	1.69092
PITA_02693	0.915571	1.3769	0	0	1.3027	0.806119	2.64428	1.98184	0	0	1.39953	2.31989
PITA_33194	5.24174	3.26574	2.15215	2.9249	1.51795	3.55807	1.73562	2.48056	1.37089	1.71168	4.89628	5.32495
PITA_12219	1.01509	2.65881	7.60618	3.6859	5.10329	4.95252	5.10817	4.28382	5.02976	1.55293	3.97066	0.728682
PITA_25348	2.9225	3.05328	5.00531	3.96786	5.57702	5.68157	5.35411	4.03178	4.2571	4.01462	4.77092	2.74934
PITA_32356	0.0813579	2.6519	0.828962	0.0788842	0	4.23428	1.19477	2.68496	3.85415	3.89205	0.37612	0.169227
PITA_35020	0.910889	4.63175	2.49258	2.70986	0	3.75957	0.551569	1.24687	1.80355	0	1.23616	1.93826
PITA_39603	1.14423	0	0.452199	2.38134	2.70484	2.95168	1.6302	1.88335	0	0	1.95639	0.498826
PITA_40001	0.829	2.88999	2.67385	3.43009	1.4891	2.51425	1.51023	3.64481	4.09082	2.62008	2.1337	0.874095
PITA_32006	1.01835	2.5196	3.44076	3.92464	3.77933	3.7301	2.5116	1.31125	2.20528	3.02209	2.33253	1.53337
PITA_35818	0.574346	0.134755	3.84492	2.4719	3.64765	1.16279	3.16483	4.17708	0.734838	1.01359	0.138059	0.87911
PITA_45136	3.13655	0.722655	2.29621	4.14359	1.7156	2.58622	3.73357	1.83477	3.0235	4.21199	3.12704	1.03213
PITA_36941	1.3189	1.86688	0.99222	2.0027	0.873866	3.51583	0.790758	3.13317	3.65344	1.8963	2.29165	0.57854
PITA_20623	2.59371	0.938637	1.2765	2.11326	2.68854	0.164573	1.43064	0.874522	0.175768	0.814675	0	3.48425
PITA_25342	2.45846	4.14501	5.47055	3.68793	4.47381	1.31224	5.86025	4.07734	5.12638	3.47433	2.41369	3.25408
PITA_29787	0.25373	0.132572	2.34763	0.682936	0.136784	1.41933	2.12337	3.31468	0.407599	3.02648	1.02614	1.37766
PITA_27479	4.13322	2.1778	3.07117	2.2485	2.60852	4.05399	2.54672	0.792778	3.73923	1.87489	1.29048	5.68947
PITA_16134	0	1.18181	0	0.609883	0.806578	4.28816	1.34053	1.86241	2.02635	0.753482	0	3.6612
PITA_42421	2.346	3.83671	7.86242	3.83334	5.58812	5.69694	5.32588	5.06596	4.74891	1.23504	4.86283	0.907788
PITA_34138	5.89263	3.76016	3.84529	4.57243	5.04213	6.52661	2.69572	4.00206	3.18951	1.61584	4.19765	5.87728
PITA_06691	1.14953	2.55556	1.33008	3.24771	0.705026	1.48578	1.19486	0.172141	3.12486	0.759074	2.55564	2.60811
PITA_12642	0.481041	0.759848	4.42785	1.10444	0.140572	0.606167	2.98356	3.88649	0.153143	4.93158	1.69377	1.37399
PITA_29775	3.78772	2.64704	4.05553	2.36952	1.66704	3.7778	3.50057	2.50425	2.47119	2.02809	0.986714	6.6769
PITA_17449	2.78463	5.10501	3.2868	3.47832	4.62621	5.96561	4.33346	5.4706	4.50663	4.0076	5.2802	2.01516
PITA_39290	2.06292	3.5774	2.20413	1.23086	1.15891	1.52971	3.02617	0.69585	2.39839	2.1331	1.01426	3.08026
PITA_27837	1.46488	1.54061	3.98779	0	3.22438	2.45707	2.88054	4.58738	1.58142	5.12526	2.34117	0.210835
PITA_27227	0	1.66665	0.208833	3.1779	3.52426	1.10208	0.0806123	4.21913	0.847334	0.33021	3.79516	0.0816883
PITA_03592	1.92016	1.73251	0	0	0.970968	0	2.14977	0.568249	2.37924	4.14598	0.562234	1.31815
PITA_26431	0	2.90776	1.6863	3.21998	2.20182	1.44082	3.29858	2.71178	3.5888	0.730625	0.965772	2.16503
PITA_01733	1.52402	0.955293	6.73361	1.20043	0.873129	1.88266	2.64291	0.35472	2.85169	0	4.75511	1.8995
PITA_11771	2.47049	2.83368	1.78839	4.09348	1.9863	3.55296	5.29431	3.08706	1.29457	3.88248	1.69184	2.26697
PITA_01669	3.06434	4.13659	0.400557	2.2417	2.41375	2.34028	3.19331	3.68241	1.53338	1.45622	1.24791	3.34435
PITA_03299	1.14764	2.13984	3.11586	2.38933	3.17744	1.19102	3.20655	1.33178	2.8184	3.02464	0.806424	1.49843
PITA_07288	2.08319	0.997986	0	1.29132	2.20365	0.336727	3.19672	1.19856	0	1.27215	1.18812	2.24481
PITA_51309	1.60023	0	1.67138	0.577351	2.583	0	2.33092	2.92684	2.3291	1.42435	0	2.42197
PITA_20848	0	0.948016	2.44271	0	1.7657	2.29849	0.987073	0.568249	1.36513	2.5448	2.52746	0.996854
PITA_49322	1.03366	0	0	0.651366	2.69688	2.61184	1.29534	1.72883	0	0.0867714	1.85641	0.706509
PITA_16355	0.506659	1.34735	1.45573	3.01172	0	2.6622	1.1291	0.369333	2.67754	0.948499	2.37195	0.379489
PITA_48836	2.56507	1.52381	3.28255	2.06216	3.41814	4.76577	1.69159	4.70533	2.46108	4.00743	2.12647	0.810306
PITA_44226	2.08453	0.491197	2.28488	1.1227	0	1.99784	2.51499	0	1.24845	2.27427	0.873481	0.902431
PITA_23673	0	2.91156	1.4751	1.83006	1.76879	0.727025	0.989244	3.01818	1.99491	2.43538	0.213297	0.584323
PITA_41331	2.59091	2.44005	3.24093	3.66479	1.52164	1.82623	1.73959	2.94293	1.09594	3.44613	0.868313	3.66015
PITA_04413	1.73955	1.16336	1.1269	3.99371	0.361412	0	2.50062	4.36515	3.16087	1.6851	1.0911	0.797437
PITA_31999	1.26224	0	2.32515	0	1.96111	2.44082	2.79074	1.67001	0	1.40921	2.08114	0.459506
PITA_22006	1.68211	2.88526	3.64349	1.65074	0	2.50175	1.20071	2.98052	2.02006	0.763325	3.13959	1.50736
PITA_37572	2.79416	3.42282	3.28836	4.02376	2.08329	4.22189	4.89625	6.03453	2.77908	2.5372	2.41203	4.45647
PITA_16502	1.63269	5.22438	4.93181	4.41634	5.97581	2.44243	3.67603	5.35715	5.33898	5.0972	2.62699	3.32396
PITA_04341	1.82417	0.944868	0.527724	0.291352	1.13407	3.52178	1.67801	2.99418	2.13724	2.23862	0.560126	0
PITA_48099	0	1.20816	2.50908	2.60229	1.01117	0	1.25405	0.749116	0	1.66434	1.00583	0
PITA_32087	2.40657	0	1.54558	1.41526	0	0.683049	2.21466	2.28631	0.981069	0	0	0
PITA_33513	0	0.259508	2.55896	0	2.13549	1.74639	0	0	2.16702	1.85212	1.38797	0
PITA_16402	3.29136	4.40562	7.86653	3.80653	5.10184	5.30109	6.65036	4.81133	4.76967	3.47771	5.44958	1.96392
PITA_41587	3.44211	4.88256	5.6434	4.17779	5.11144	4.70281	2.49024	2.61643	4.29934	3.72498	3.39901	5.68038
PITA_19505	1.99205	0	0.492304	0	1.46482	0	1.23295	2.31686	0	1.14328	1.85641	0
PITA_19250	2.15363	0.578514	0.556864	2.32481	1.90788	4.9231	0	1.22195	2.15648	2.40433	0.772638	0.276711
PITA_07655	0	0	3.63436	1.08391	1.67448	2.86876	1.94629	0.679087	1.93915	1.49807	2.98614	0.869139
PITA_43180	2.15741	0	0.869606	2.4881	0.533593	2.97282	0.937775	0	1.56504	1.95173	2.18712	0.549986
PITA_05235	0	0.956517	0.924639	1.14644	0	0	0.733621	0	1.47123	1.62129	1.70098	0
PITA_36930	0.455529	0.455951	2.29402	0.443273	1.95623	1.24598	1.36258	2.28149	0.506159	2.60858	1.33627	0.845201
PITA_14949	0.249	0.958236	2.97144	3.48798	0.474806	2.75853	1.48232	1.46647	1.64724	1.5669	1.11144	3.24593
PITA_04560	0	1.17204	2.35679	0.743125	2.4866	0	1.46795	1.10935	2.77101	1.57351	1.58482	0
PITA_05299	0.411895	2.36033	0	0.214192	2.35096	0.904611	0.764917	1.97134	1.61217	0	0	0.915399
PITA_27580	2.31345	0.888915	1.0597	2.75915	1.12004	1.13593	2.29318	4.31323	2.53991	1.05277	1.73544	2.11984
PITA_21864	0.567176	2.99838	3.74748	3.86102	0.320886	2.0181	3.02406	3.67492	3.01561	1.61009	1.44937	3.32778
PITA_41280	2.48621	2.59142	3.03569	4.43793	3.20544	4.07917	0	0.521294	2.52019	3.28086	5.10915	4.10088
PITA_45678	1.29785	0	1.58108	0.265274	0	0.526004	3.91753	4.01536	0	2.5202	0.279725	1.59053
PITA_37847	5.33134	5.83086	6.43942	4.32719	7.0125	5.9575	4.50336	4.24623	5.26956	6.58127	4.8508	6.18153
PITA_38287	2.65249	0.241871	1.03265	1.64135	0.249266	0	3.05851	2.52131	1.02283	0.22982	1.20822	0
PITA_16692	1.67769	4.55379	2.83928	3.38334	3.13741	5.07326	4.71502	5.37001	3.92831	4.15477	3.95574	2.42783
PITA_19947	2.94261	2.0442	1.04653	4.24225	1.10637	0.957058	2.88147	2.94942	1.70977	1.82121	1.90572	1.76183
PITA_41733	0	2.3437	2.45708	1.57153	0.40488	0.581052	0.412948	0.217705	1.16402	1.8757	3.12407	0
PITA_29027	1.48538	1.10207	3.00699	3.39382	0.420635	0.898135	1.91464	0.226744	0.245146	0.207864	1.88294	0
PITA_27368	3.34872	3.01994	1.99564	4.54206	2.88135	3.76534	5.62955	3.63549	1.74787	4.34887	2.20115	2.6746
PITA_00380	3.55928	3.35855	3.42768	2.18458	5.61547	3.55807	2.55882	3.58744	5.08438	4.58439	4.12256	4.82155
PITA_33121	0	2.17136	3.22746	0	2.20825	1.15822	0.693638	0.382309	0.411652	1.80187	1.99837	2.24945
PITA_50588	1.2031	1.20398	0	1.32997	0	0.350452	1.40797	1.66327	0	0	1.65059	0
PITA_00262	2.29272	1.04595	3.34348	2.80949	3.4942	1.61277	2.555	5.27098	2.38228	1.50935	0.933638	1.79569
PITA_37619	3.17352	3.69209	2.99491	2.32298	3.89053	4.32125	5.58717	2.18268	4.84762	2.29698	2.58315	2.95974
PITA_24024	0.377548	3.68688	3.42256	2.09904	3.00246	1.86055	3.40613	4.79479	2.57677	2.94583	1.39953	1.87729
PITA_49582	0.132674	1.6861	0.243865	2.74248	1.19869	0.139709	2.12546	1.53783	1.71793	0.125958	0.579699	1.96088
PITA_41820	4.02057	6.71331	6.77173	6.15034	7.65046	5.11849	5.43351	6.76797	6.97776	6.73667	3.89493	5.05363
PITA_33570	2.44073	1.83472	0.531755	3.00013	1.14122	1.44497	1.79353	0.313204	0.337842	2.65511	1.76284	3.80761
PITA_42019	3.30249	1.28189	1.32408	2.70959	1.22114	2.06009	2.93693	1.62402	3.97543	1.8373	3.15853	2.89577
PITA_24730	1.82887	4.49234	2.28201	3.20833	3.44647	1.595	3.61517	4.9061	3.50505	3.46904	2.16823	2.84007
PITA_43998	2.6322	2.8383	3.62023	2.59389	2.67325	3.75222	1.80771	3.93151	2.66689	3.93798	3.42056	1.82179
PITA_50733	0.656059	1.7249	0	3.44018	0.843271	0.685093	4.0025	0.998637	0	0	0	2.03139
PITA_13081	2.89698	2.89833	1.83534	1.94983	0.874852	0.648268	2.85894	2.02651	1.33382	0.593572	1.40893	2.24694
PITA_29445	6.10346	5.16385	5.54095	6.54038	5.78442	5.62267	7.21957	6.12403	7.11371	9.06159	7.19348	4.36194
PITA_27498	2.40282	2.65881	0.909542	0	1.77787	2.11813	0.148007	0.61447	0.759954	0.745832	0.608061	1.94394
PITA_46902	1.52279	2.09832	1.22848	2.46919	0	0.991931	0.58071	0.981344	1.64182	0	0	3.32812
PITA_27397	5.30973	6.52417	6.45621	6.11512	5.60283	6.71292	4.30206	4.03863	6.82643	5.55557	7.44227	4.7309
PITA_24090	0.533885	0.923426	1.19174	0	1.72952	2.10741	0.559589	0	1.00992	2.13527	1.7221	0
PITA_10710	0	0	2.69887	0.514195	1.71637	3.08161	1.52144	1.72189	0.585265	2.94453	1.094	0.774987
PITA_48142	1.92136	2.04952	0.414811	0.419635	1.66121	1.07285	2.11055	0	0.839066	1.57547	0.237455	3.4956
PITA_19146	2.80202	3.15113	4.54378	3.52641	2.21774	3.99153	2.24347	4.79868	3.26401	4.28674	2.77727	5.12053
PITA_17246	0	0.815539	1.82372	1.50515	0	0	1.1407	1.83437	0.717612	1.05555	0.256858	0
PITA_16969	4.83894	4.12681	6.34612	4.96951	4.90606	7.07899	4.11714	4.52272	4.07047	4.73809	5.85614	5.78727
PITA_26898	0.3499	2.35657	2.22445	0.34016	1.5789	1.96252	1.45551	0.362309	2.14322	1.35601	0.644933	0.913211
PITA_31673	1.95729	0	0.314062	1.30963	0.610068	1.81008	4.20226	0.912306	1.59254	1.29029	0.120455	0.125604
PITA_10962	0.187902	1.17204	1.04532	0.344282	0	0	1.61384	0.658775	1.87843	2.38296	1.58482	0
PITA_13903	2.76117	0.716205	1.50671	0.390721	3.11086	1.75386	1.60333	1.00135	3.16922	1.14823	2.20995	0
PITA_26713	1.47554	2.19081	2.46983	2.55782	0.690688	0.393225	0.703212	1.79483	1.59254	0.357407	1.14997	1.95061
PITA_07432	1.08544	1.69887	0.342722	1.8943	1.85256	0	1.1291	0.369333	0.397811	0	0	1.48815
PITA_09960	1.457	0	0	0	0.928056	0.942032	0	1.49332	0	1.61653	1.48139	0.553889
PITA_12633	2.2038	4.12573	3.57783	3.85863	4.72637	2.02693	2.70147	3.60676	4.21623	4.18165	1.89006	2.73435
PITA_03114	0	0.295006	0.282926	0.150276	1.60947	2.37489	1.6863	2.37415	0.174114	0	1.48728	1.18671
PITA_24584	1.88653	2.80752	3.66124	2.59282	3.07737	4.71182	4.18832	4.43127	2.87435	2.31447	3.76744	1.8367
PITA_27779	1.41891	1.62973	2.80742	1.59785	2.63094	0.913398	2.75619	2.29783	3.10073	2.42215	1.19474	3.31862
PITA_48488	5.23819	5.39286	4.90249	5.39065	4.12777	7.10092	7.53198	6.19727	4.70202	6.44683	4.70276	6.173
PITA_26228	0	0.0657521	0.236477	0	1.82932	1.56894	2.26157	2.16617	0	0	1.31192	1.23206
PITA_30094	3.53839	0.862123	2.603	1.57447	1.42754	0	1.84515	3.11209	1.51054	2.39371	2.59273	1.67374
PITA_08830	0.19696	0.370585	2.39643	1.23035	2.40938	2.21065	2.03409	0.752461	1.83449	0.926421	1.03663	0.477435
PITA_19256	1.53147	0	0.194844	0.102012	1.40214	1.65795	2.34523	0.632884	0.514043	1.28255	0.107903	1.7798
PITA_18321	4.87317	6.09621	6.7177	5.34149	7.24917	5.88218	4.37558	6.48602	6.65422	4.71728	5.79604	5.78454
PITA_34329	0.686679	0.297294	2.38535	0.669506	1.36534	0.402443	1.9939	1.9754	2.03736	1.75769	0.392824	0.113343
PITA_43074	2.03905	4.5903	3.51155	3.93639	2.24881	3.06802	3.40562	4.46102	4.02266	2.5629	1.51736	3.66389
PITA_40754	2.44342	0.318338	0.305401	1.5417	0.327818	0.934493	2.51027	1.78112	1.17391	1.39787	0.325664	0.338616
PITA_44110	4.41063	3.00318	3.24023	5.60541	3.15086	5.03794	4.93115	4.99588	3.36665	4.17247	3.91487	4.51754
PITA_05282	3.9622	7.12026	6.12076	6.78431	5.98157	5.90915	6.79059	8.86856	7.23134	7.24114	2.49956	2.95713
PITA_40559	1.90344	4.99413	1.8561	0	1.79948	3.10359	5.16205	3.67359	2.03655	0.72162	2.05879	2.43569
PITA_05327	1.00073	2.52606	2.59068	1.14547	1.61867	0.338198	2.71386	2.29407	2.73668	2.02903	1.83578	0.619992
PITA_46489	1.17468	3.08216	0.714651	2.26809	0.51961	0	2.73917	1.88867	0	1.49883	0.82757	1.77728
PITA_24131	0.785876	2.41941	1.02741	2.87059	1.0865	0	2.27236	1.70467	1.79035	2.9099	0.802036	1.55673
PITA_14130	3.97484	3.45062	4.37401	4.64563	1.73015	3.49894	2.01724	5.55791	0	4.52222	3.39658	4.09898
PITA_11477	1.1271	2.45377	1.09222	1.77478	0.493969	2.11554	0.354393	1.67341	1.39959	0	0	0.19047
PITA_31230	0	0.69889	1.75729	1.1416	0.402726	2.56783	1.40431	0.720327	0	0	1.69487	0
PITA_49829	1.85521	0	0.585482	0.745308	2.17651	0.452588	2.01693	1.5391	0.671457	1.10914	0	0
PITA_06127	0.69463	2.98606	0.403251	0.218351	2.61306	1.8287	3.16542	1.36678	2.77716	2.25728	2.7098	1.36066
PITA_43827	2.80008	0	1.0045	1.60381	0	1.41509	0.455505	0	2.37021	0.413943	0.782881	0.809596
PITA_11423	2.87459	2.57188	2.76823	4.30571	3.63231	2.66655	5.26294	2.30825	3.76748	4.18249	3.60722	3.31733
PITA_14801	1.84047	1.28427	0.349561	2.99026	1.31231	0	3.78094	1.75979	0	0.346697	0.372395	0.691789
PITA_24529	1.95374	1.23501	0.977895	3.43641	2.05225	2.30039	3.14898	2.384	0.81998	2.32271	1.02961	2.64581
PITA_08040	0	1.45799	0	0	1.89069	1.50714	1.50934	0.539871	0	0.869118	0	0.953135
PITA_10119	0.397356	1.53834	2.39059	1.34251	2.9184	2.41995	2.94681	1.57476	0.442462	1.13837	0.983158	1.01463
PITA_01202	5.71843	3.83063	3.88553	5.16634	4.1263	4.0194	1.82459	3.33029	2.43801	4.73328	4.97854	3.76157
PITA_06956	1.15396	3.85721	3.00497	2.66479	2.3258	2.34931	2.98448	4.40448	3.728	2.68157	1.42087	1.06709
PITA_38109	0.847392	1.53618	2.08649	1.17517	1.88242	2.91433	2.87631	2.4234	1.54717	0.888786	2.40832	0.402165
PITA_02859	1.55517	0.281718	0.497574	0	0.53171	1.60717	2.06729	1.22915	0	1.78586	0	1.2548
PITA_33814	0.543179	3.1343	1.79766	1.9279	0.558672	2.89431	2.37643	3.59639	2.88408	2.79032	1.87191	1.48445
PITA_39784	3.10579	4.3161	2.24916	3.36081	2.26553	2.79893	3.40723	4.36856	3.8415	1.62863	1.59273	2.64741
PITA_22871	0	0	2.23089	0.67004	2.5968	0.717323	1.75162	3.9632	0	0.973211	0	0
PITA_32735	0.866644	0.350235	0.727659	0	4.25011	3.88389	0.367845	0.651649	0	0	5.00007	1.61394
PITA_13797	0	1.27144	2.33652	0.665797	0.273491	1.25373	0.805123	2.61872	2.06959	1.28297	2.00157	1.93122
PITA_25563	0.775281	0	1.239	0.601192	0	1.78287	3.09233	1.76774	0	1.12389	0.242025	0
PITA_08180	1.43726	2.61582	1.3966	0	0.258597	1.38003	2.20622	4.9359	1.55256	1.05555	0.831467	0.492767
PITA_03876	3.21802	4.04682	5.76127	4.9006	3.82161	4.69394	3.59859	5.15189	3.2587	4.79293	5.10786	3.73493
PITA_39053	2.07151	0.679206	1.54292	1.89347	0	2.19938	0.277197	0.502297	0	1.71168	0.693067	0.515504
PITA_14995	1.30681	0.342871	1.51466	0	0.699306	0.77167	0.0988113	0	1.71152	0	1.90757	0.840366
PITA_46444	2.24908	2.46191	3.62334	4.20597	0	3.29365	2.20755	2.95747	3.49723	1.81896	3.1225	1.48004
PITA_12666	1.91466	1.91581	0.462906	2.15396	0	0	0.504621	0.866511	1.22889	0	0	0.886744
PITA_17800	4.43369	4.12983	2.54843	3.91939	2.30335	1.7412	3.70915	3.04541	3.26515	4.00148	3.08555	3.0255
PITA_30539	0.312609	2.96014	2.4315	1.69007	2.35884	1.41153	1.26788	3.27533	2.27327	1.17657	0.902685	1.20015
PITA_01160	3.96649	7.21236	5.6516	5.67488	5.71785	7.00972	6.29938	7.14838	6.46322	6.6374	6.84997	4.82681
PITA_46822	0.928709	2.78232	0.517913	1.20977	1.26423	2.74912	0.563687	1.93336	1.01633	1.99831	2.2361	0.57008
PITA_08264	3.89826	2.4106	1.22019	2.84778	2.10753	3.20529	4.14016	4.08026	2.05281	2.76492	1.83635	0.675223
PITA_07163	4.07413	3.50107	1.28833	1.67476	3.00429	1.64331	3.57413	2.3744	3.37766	3.74265	3.71555	1.77728
PITA_40843	1.80336	2.96099	0.338582	1.05119	0.778682	0.196669	1.01774	0.364911	1.99112	0.836915	1.77191	1.1291
PITA_36815	2.44252	1.63389	1.08128	2.65017	1.90189	2.2317	3.2944	0.918683	1.71822	0.914185	1.83071	0.939782
PITA_31215	2.09756	0.651709	1.84402	2.85133	0.372974	0.680006	3.45401	3.24098	0.718664	1.38999	1.30116	1.05014
PITA_21603	2.04461	1.03069	1.31844	1.70972	0	2.27782	0.351183	1.05912	0	0.799167	0.341933	1.42026
PITA_14531	3.18933	1.73251	2.5976	1.16922	2.39708	3.08492	1.84471	2.36647	1.11597	1.67711	3.44999	2.57972
PITA_43997	0.801218	2.58923	0.773876	2.14307	0.468909	1.56546	1.1234	2.16208	2.12503	1.79144	0.251715	0.845201
PITA_28577	0.440427	1.2807	1.24191	0.428519	2.11224	2.00538	1.86563	0	0	0.74525	1.50228	1.72143
PITA_14753	5.99333	6.6581	7.1015	5.85085	7.55335	5.66652	6.74518	7.32721	6.03081	6.02503	7.01032	7.98513
PITA_14135	2.78645	4.03964	3.53955	2.54492	3.37687	5.27963	4.55875	5.26767	3.28276	4.31552	4.79665	3.96373
PITA_32569	1.8434	1.44761	0.632165	0	1.31473	1.33233	2.35289	0.534787	0	1.32092	0	1.97484
PITA_44557	4.77559	4.21223	4.07584	3.61773	3.38091	3.75811	3.73507	4.7871	5.3314	4.94475	3.07979	3.11503
PITA_15924	0	0	2.08199	0.674338	0.966705	1.55969	0	0	1.03163	0.662265	0.395928	2.10394
PITA_51038	3.37397	3.77184	2.76988	1.89623	3.41814	2.68676	1.99041	2.42878	4.75368	0.916255	3.34164	2.32743
PITA_07145	1.49116	0.29471	0.282641	2.54227	1.63583	1.54197	2.50367	1.33947	1.72523	2.80816	2.00793	0.571123
PITA_21508	0	1.36512	2.2997	2.91383	2.52834	2.96819	1.31458	0.433897	0.966888	1.8303	1.59485	1.06043
PITA_49340	0.576167	2.41706	0.768828	0.397289	2.23991	1.47014	2.18565	0.785183	1.88189	1.76645	2.17898	0.908867
PITA_49145	0.459831	1.70253	2.08052	0	1.1143	0.481573	0.843496	1.35713	1.18568	2.88746	2.58756	0.488155
PITA_39116	1.57657	3.1601	2.99082	2.12471	1.6092	2.89784	3.09037	3.47751	1.69783	1.52496	2.79445	2.12669
PITA_23151	2.3935	0	0.453878	1.69957	0.485494	0	1.39886	0.85163	1.20997	0	0.843386	0
PITA_00207	4.16412	3.13759	2.424	4.57932	3.04027	2.39359	5.1341	3.04723	3.93494	2.60639	3.25594	3.35372
PITA_14618	2.4265	2.36099	2.95223	1.84422	2.59201	3.31933	1.61252	2.9211	1.40656	3.77229	3.39035	1.85105
PITA_08499	0	0.427947	2.30946	1.0018	1.65117	2.32351	2.09927	0.442313	2.60308	1.85347	2.65831	1.68707
PITA_04757	3.21283	3.96537	3.17486	3.23095	4.60858	4.1412	3.86184	4.01708	4.82564	3.4803	2.31653	4.55205
PITA_14471	0	0.0645432	0.23237	0	1.60071	1.57441	1.73175	1.9457	0	0.11979	1.08836	1.12207
PITA_23901	1.06088	1.49175	2.26523	2.17235	0	1.10208	5.39208	3.90052	2.56511	1.44076	1.99068	0.473394
PITA_15495	0	0	2.3411	0.543924	2.14495	3.52093	0	1.56883	1.87786	2.33039	2.4245	1.33407
PITA_33613	1.74684	0.7646	1.11632	0.225377	1.34176	1.8764	1.19708	2.53872	1.19165	0.319576	0.343494	0.247581
PITA_14713	2.50682	1.11914	1.6954	0.748974	1.6691	2.68676	1.4513	1.78063	1.04285	2.50025	2.59687	1.81227
PITA_05117	2.3935	0.255304	1.51025	1.61386	1.37866	1.39676	1.01656	2.32846	1.67305	2.43182	2.37012	0.698021
PITA_26062	0	0	0	3.31011	3.15625	0.324721	3.49148	0.320438	1.39175	2.09893	0.987048	0
PITA_28518	0.490748	1.59839	1.11235	2.30016	0	0	0.514724	0	1.71945	1.72357	2.24621	1.20403
PITA_15868	1.49185	1.44023	2.02866	3.28973	0	1.69252	1.3171	2.28544	0.424311	0	1.35102	0.720762
PITA_40856	0	2.26957	1.05198	2.29746	1.82995	0.109722	0.307567	0.553018	1.23615	0.191307	0	1.33662
PITA_00589	1.80616	1.48821	4.54918	1.30937	1.5188	3.26908	3.15812	2.3742	1.93603	2.70455	2.9704	1.93633
PITA_47880	1.98707	0.730701	1.53064	1.28442	1.2405	1.03074	0	0.228097	0.640827	0	0	2.00108
PITA_51290	1.48326	1.61096	3.64688	1.57928	1.64291	2.08739	6.6798	5.72152	1.11206	3.68997	0.840174	0
PITA_40737	1.59157	0	2.35339	2.16347	0	0.98311	1.41689	0.294473	1.30949	1.37741	0	0.99455
PITA_45855	0	1.50395	1.29934	2.13937	2.5992	0.403494	1.63344	0.843906	1.53762	2.45624	0.957316	0
PITA_32754	2.73022	1.58072	2.87539	0.401792	2.90984	0	1.92834	2.54281	3.32275	2.43182	1.75821	0.774987
PITA_44308	0.866644	1.61389	1.56942	1.13523	2.50707	2.1625	0.521689	0	0	1.89902	1.82232	2.31456
PITA_37111	0.719162	2.00683	1.02119	2.18508	0.290213	3.12621	0	2.12457	0.573034	0	0	0
PITA_44741	0.910889	2.31185	1.42377	0.51233	0.541263	2.37331	1.92375	2.22096	1.99601	1.62489	0.928889	1.53022
PITA_00230	3.08794	3.4542	5.97856	2.93289	4.45424	3.90174	4.30828	4.74343	4.02888	2.93409	4.16313	2.42595
PITA_19868	1.0577	1.05851	3.36536	3.29302	0.922244	3.09352	0.937775	2.67806	2.83217	1.5079	0.736707	0.549986
PITA_28502	1.26609	2.82687	2.19593	2.58281	2.28566	2.98585	2.98881	0.572552	1.3732	1.87249	1.5478	2.32743
PITA_47504	2.91501	3.661	4.87017	3.83262	3.46471	4.74491	5.39317	4.89361	3.79373	4.654	4.96232	3.19661
PITA_08588	1.94629	0.965178	0.381973	1.65549	0	1.7412	0.740747	1.72625	1.48265	0.926748	0.983158	0
PITA_21071	0	0.88342	0.488852	1.7876	1.67001	0.531458	0.920577	1.21196	0	1.58403	0	1.4907
PITA_41190	2.2366	4.12236	2.27651	2.80627	3.0074	5.08697	3.60064	3.07069	3.38625	2.64958	2.26677	1.4111
PITA_48798	0.522397	0	3.86357	1.31004	0.745911	1.50714	2.29996	4.81918	0.318404	0.270991	0	0
PITA_00073	1.86747	0.567683	1.25169	1.11532	0.583224	1.60106	2.02065	2.5258	1.24055	2.64289	1.31244	0.600848
PITA_48193	4.68601	5.30523	6.00907	3.67312	6.2061	5.89689	4.63222	5.00783	5.22545	3.19762	5.94953	5.35573
PITA_08739	0.411895	1.1638	1.94219	1.33372	2.59493	1.9873	3.20421	2.42814	0.88092	2.34157	1.85978	0
PITA_10256	5.79325	6.39851	7.5709	4.43709	5.59724	6.6769	6.38937	5.51852	7.0526	6.18967	7.69966	6.26556
PITA_26332	3.43694	3.35129	4.01401	3.35269	4.62154	2.22715	4.53259	4.80964	3.64218	4.80888	4.38276	2.68752
PITA_44667	2.205	1.26645	3.17854	1.23897	2.11103	1.11414	2.58207	1.97122	1.80638	2.78445	1.91865	1.32549
PITA_46517	2.52331	0	0	0.969723	1.0168	1.17204	1.52826	1.28729	0.291578	0.643619	2.01711	1.91044
PITA_01132	2.57058	3.27131	3.60302	3.58913	2.43315	2.33811	2.01772	1.27942	3.88998	2.4031	2.60241	3.3401
PITA_20436	1.35262	0.289485	0.710664	1.05321	0	0	1.40275	0.943711	1.58974	0	0.541846	0
PITA_33433	2.63916	2.52023	1.94738	2.60082	3.28666	3.82216	1.63601	3.25516	2.53407	2.32474	3.19893	1.76728
PITA_49362	0.843647	1.37344	2.47442	2.09473	1.28591	0.704067	2.94974	1.61642	0.925543	1.09008	2.60865	2.5609
PITA_26994	1.65515	1.38621	0.824213	2.13221	1.55855	1.82895	2.47221	2.78008	0.935396	0.3271	0.870029	0.656657
PITA_23102	0	0.282802	1.88295	1.63023	0	1.4992	0.754186	2.27052	0.315981	0.49546	0	0.762227
PITA_29385	0	1.31113	0	0	0	1.56199	0	1.54789	1.41952	0.433369	0.815349	1.57728
PITA_15954	2.7099	1.55921	1.14303	1.93587	1.07482	2.02841	1.28718	2.71431	0.99322	2.1991	2.53425	2.53557
PITA_12468	2.65518	2.33192	3.1685	2.37676	3.00463	3.96854	4.52569	4.10642	2.64107	1.73674	3.58007	1.89608
PITA_31494	0	0.2182	1.86814	0.559763	1.33254	1.2494	1.69759	0.747248	0.244425	1.34756	0.587305	0
PITA_47412	2.9902	1.25741	2.111	2.95025	2.59201	2.77943	1.50456	2.90727	1.56829	1.21146	2.95894	1.0824
PITA_00680	2.91723	4.04782	4.52939	4.00338	3.25755	3.28381	4.56252	3.31752	3.91228	4.98689	5.50063	3.68258
PITA_47755	1.3455	0.974002	0.634578	1.3179	2.2589	2.34122	1.27912	2.96583	0.726121	1.97064	2.05833	1.16341
PITA_37581	0.301065	1.9213	1.78247	2.26953	0	1.30438	1.15555	1.14196	0.838343	2.24378	0	1.58077
PITA_42994	0	0.892618	1.89779	2.01408	0	0.680006	0.380487	1.31222	0	0.344974	1.11864	1.50363
PITA_34258	2.47268	4.04436	2.52363	5.37461	4.68521	4.35308	4.42109	1.87415	3.60062	4.84765	4.24738	3.45035
PITA_24802	2.84904	1.70437	3.5589	3.32438	1.60517	3.87738	1.99439	2.17645	2.75418	2.83679	3.04273	3.41703
PITA_00350	2.23402	3.32759	3.09172	2.08823	2.59201	1.88303	3.36588	2.90727	3.97048	1.81632	2.69331	1.51733
PITA_42555	0.197136	0.315331	3.73523	1.06176	0	0.141491	0.207805	3.22899	1.07375	1.6012	0	2.46003
PITA_29678	1.9838	2.65717	0.413993	0.945804	0.124212	0.632774	1.55161	2.83749	1.66199	0.219899	0.618722	0.355814
PITA_33665	0	1.56103	1.69387	0.462086	0	0.497117	1.40568	0.856531	1.68059	0.797604	1.58535	0.876595
PITA_25715	0.99791	2.94258	1.53921	1.5986	0.599992	1.1783	2.29387	3.20055	0.839998	1.53046	0.495223	1.74545
PITA_01045	2.5852	4.24333	4.47987	3.01172	4.75921	3.44606	3.50624	3.91529	2.68366	3.78955	4.84876	3.10424
PITA_06806	2.46678	2.3968	0.67276	2.93034	1.638	0.459328	0.129541	1.50941	1.20569	0.74221	0.864336	1.44055
PITA_01704	0	0.323243	1.35547	0.313862	1.20007	0	1.51508	1.35929	0.99557	1.41319	0	0.489172
PITA_10774	1.94393	2.27343	0.748904	2.65242	1.66633	1.90898	2.57287	2.21152	1.1306	0.567159	1.21581	0.847959
PITA_21973	4.23287	4.72369	4.71574	5.36899	3.79323	5.2492	6.11736	3.01434	4.08766	5.82446	5.24142	4.12335
PITA_14038	3.20321	4.63864	3.63411	3.90951	2.49373	4.15874	5.50912	3.94854	3.41021	4.33829	2.485	4.92132
PITA_25625	0.833016	1.95168	0	1.91672	0	2.27782	0	0.345869	2.27285	2.79093	2.07363	1.92368
PITA_09874	2.96794	2.78248	0	2.50748	2.19351	2.54423	4.67219	2.19971	0.574233	2.32451	0.696787	0.946036
PITA_43438	1.0269	2.18008	1.75729	0	1.1941	0	1.06898	2.22326	2.01926	0.836915	1.18812	0.531276
PITA_18753	3.57127	4.7597	4.64199	4.49137	5.1928	3.53875	4.99516	4.2161	5.1777	5.46844	3.76747	3.95498
PITA_18394	0.562787	0.56329	1.41812	0.548153	1.79397	0	2.06949	1.31543	1.57542	1.94935	1.20567	0.889836
PITA_33823	3.46877	2.37072	3.45414	2.81884	4.64784	3.44606	3.12383	0	2.18204	3.889	2.19095	2.34985
PITA_45411	1.26455	0	0.851551	0.860146	0	0	0	0.369333	1.37158	0	1.10575	1.13981
PITA_26229	2.28387	2.04579	1.35902	3.01172	1.79218	2.05047	2.47695	4.04272	3.15676	2.66832	3.16144	0.712469
PITA_46324	2.67438	2.49725	2.29402	3.45697	2.38534	3.14386	7.07856	4.60094	4.11147	3.55158	2.95737	1.84345
PITA_03515	2.05866	0.841857	0.462906	2.27318	0	1.62707	1.17393	1.40408	1.48121	0.459252	1.39257	0
PITA_42609	1.74296	0.984816	2.12621	3.3083	0	2.23778	1.16466	1.69506	2.38036	0.454724	2.07503	0
PITA_14613	1.73142	0.413446	0.708232	1.69957	1.7657	0	0.766843	1.25048	0	0.393943	1.6052	1.47401
PITA_40792	0.468686	1.10621	1.07095	1.31465	0	3.05201	1.94227	0	2.16217	1.66963	0.838577	0.497467
PITA_02803	0.522397	1.20816	0	0	1.48822	0	0.943657	0	0.991173	0	0.923023	0.953135
PITA_03210	0.443097	0.782255	1.24776	2.16442	0.456166	0	4.70638	0	0.859089	2.76314	1.30839	1.55001
PITA_21845	2.40751	1.50956	2.2696	2.79881	0.710391	1.20076	0.72319	2.53559	0.430939	2.16845	1.9419	1.57497
PITA_09189	2.4244	1.67192	2.51035	1.2156	1.09058	0.89885	2.06267	1.09479	2.32689	2.1248	1.08495	2.43097
PITA_05106	0	1.65967	1.44276	1.78157	0	0.814791	0.816254	0	1.39385	1.60553	2.11185	2.27988
PITA_42907	1.79836	1.31531	0.559553	1.54629	0	0	0.608293	1.61453	1.08547	2.50956	0.593537	1.87116
PITA_50925	2.31773	2.93539	2.266	3.52101	3.08065	4.12334	2.89259	1.4733	3.2939	2.79322	2.29204	3.65575
PITA_05264	3.2823	3.88457	2.7689	3.20165	3.28626	3.31259	2.02814	2.63863	2.53371	1.70257	4.48911	3.84151
PITA_02977	1.64281	3.5782	3.26666	2.77837	2.81525	2.19703	2.7258	3.40657	2.92744	1.6374	2.05676	2.10486
PITA_46439	2.45912	2.04719	3.01888	2.07769	1.68959	2.23778	1.40912	1.39373	2.89156	0.945833	3.51652	2.4895
PITA_46508	7.29339	8.09895	8.40584	6.09595	7.33773	6.53245	7.96337	8.27705	7.79055	7.38393	8.51971	5.75012
PITA_46774	2.15363	1.25173	0	1.87709	0.964588	1.96831	1.14837	0.564011	1.84919	0.725451	1.27309	1.98551
PITA_33529	1.64213	3.97484	2.649	3.42317	3.4331	2.86195	4.0628	4.87717	4.16734	3.51695	2.91351	1.24197
PITA_21078	0.986786	2.15052	2.09923	0.964282	1.33533	2.03884	1.84682	1.60516	0.637506	0	0	2.64741
PITA_01870	2.43323	1.30369	1.26446	0	0.382388	0	0	0.384237	2.11138	0.637639	1.48935	0.959136
PITA_02629	2.06317	4.08797	0.987833	2.31775	0.133194	1.12726	0.672301	1.11571	1.86627	2.21129	0.898465	1.38112
PITA_15392	2.68857	1.87975	1.1606	2.27669	1.33795	1.46162	2.11144	2.30359	2.84102	2.44872	0.889975	1.2548
PITA_04804	1.22	1.51767	0.326745	0	1.54859	0.356919	1.42658	2.51135	1.48842	0.324048	0.628589	0
PITA_46614	3.56753	2.89952	2.89742	4.5164	2.30611	4.33649	2.49998	2.55648	1.99601	3.49594	3.56629	2.5162
PITA_21154	0.686353	2.32916	1.39541	2.4863	1.53133	1.02074	0.927867	0.464864	1.74181	1.67474	2.21045	2.09333
PITA_09397	0.119726	2.65167	1.83358	2.4881	0.77909	1.29953	2.83478	1.7782	1.90396	2.04063	1.4266	0
PITA_33658	1.21431	0.526647	1.98002	1.18844	3.20076	0	1.92375	1.50132	1.80355	0.502672	1.89197	0
PITA_23300	5.46885	5.99736	4.06547	6.28181	4.82049	3.48315	4.66651	4.47824	4.27608	5.13308	4.70727	5.5446
PITA_05711	1.8084	2.00227	0.564093	1.96688	0	0	2.23486	1.02939	0	0.559784	0	0.619992
PITA_49590	0	0.602982	0.580588	0	1.65284	1.40129	2.10114	0.854891	0	0	0	0.637789
PITA_22116	1.04515	1.27479	1.60096	1.44215	0	0	2.12967	2.1106	0.85007	0.417687	0.789161	0
PITA_30935	0	0	1.57534	0.43734	0.812464	0.174561	1.67432	0	0.186393	1.18232	4.23002	0.835244
PITA_14859	3.80719	2.56151	1.81606	3.44027	2.29199	3.45196	1.84451	1.24585	1.74225	1.38174	1.73171	4.61117
PITA_20388	2.58031	0.69889	0.92047	0.380248	1.5519	2.09967	0.73011	0.404661	1.4656	1.61534	1.37751	1.87627
PITA_04135	0.606984	2.43257	1.53611	2.18495	1.33056	1.07337	2.75619	2.63759	1.64684	1.75617	0.515692	1.00714
PITA_40207	1.25765	0.612752	1.59515	0.766171	0.0807355	2.37027	1.55724	0.684979	1.62219	0.659658	0	0.200644
PITA_12941	1.25651	2.27033	2.41031	4.20906	0.442802	2.43279	1.97812	2.59863	1.74787	0.729325	1.65059	0.80326
PITA_28898	6.51887	5.29994	4.32734	5.78729	4.45345	6.01659	4.60333	5.85482	5.16617	4.80731	5.48026	4.96804
PITA_14338	1.66385	1.32591	1.38388	0.346958	2.70976	2.25416	0.76714	0.245807	2.20472	2.76542	2.5016	1.9331
PITA_10165	2.50174	3.14461	3.30115	3.49067	4.02187	1.66275	2.30678	2.76996	3.52198	6.17636	1.63555	3.5695
PITA_31471	2.38331	3.79575	3.14582	2.85516	3.02107	2.44677	4.18151	2.75952	3.83956	2.3203	3.65807	1.65205
PITA_13633	2.40239	2.10973	0.128471	1.21497	1.63987	2.10135	2.38589	2.69423	1.86659	0	0.926273	1.72207
PITA_25841	0	0.316964	1.52458	1.27896	1.33533	1.02601	1.02774	1.82898	0.353683	0.301548	2.09637	0.610268
PITA_25291	5.1702	4.32067	5.25486	4.37731	4.91506	6.25642	5.51596	5.65991	4.48951	5.54195	4.12723	4.22743
PITA_08836	0	1.27479	1.7046	0.937997	1.78444	0	0	0.576921	0	0.922521	0	0.591719
PITA_08393	0	2.71072	1.0942	0.821116	1.60732	0.876201	1.62936	2.23408	1.22889	2.88207	0	1.98968
PITA_09025	2.20278	0.849341	0.467557	1.55556	0	0.276606	1.18335	0.700174	0	0.2505	0	1.74941
PITA_22165	1.00144	1.32459	0.067491	0.705713	0	0	0.966584	1.29811	1.68331	0	0	0.460665
PITA_05314	0	0.744525	2.76654	1.56601	1.51657	1.8526	0.964859	0.952836	1.82605	1.1878	2.42966	2.13004
PITA_41538	1.75467	1.27872	2.40947	1.38417	1.44326	2.09038	1.70543	2.73994	0	0.925687	0.573022	2.54579
PITA_08919	3.37171	2.65835	3.78708	1.78591	2.13703	2.39744	2.66639	3.31289	3.4231	3.49735	2.85364	2.55573
PITA_04968	2.0011	2.23268	0.733337	0.533636	2.75165	0.982161	0.79351	1.54703	1.36113	0.285451	1.12829	1.89749
PITA_07881	0.954905	0.460257	0.923802	1.6699	0.255983	1.83824	1.25712	0.66508	1.04422	0.236055	1.64153	0
PITA_16018	1.87022	2.27513	0.645419	1.09997	1.15121	0.391234	2.14884	1.3418	2.22474	2.59238	1.14538	2.26256
PITA_26484	1.5191	1.82185	0	0.928965	0	0.883044	0.358489	0.873299	1.70628	0	1.06692	0.36284
PITA_04830	2.92359	0	0	0	0.695509	0	0.397064	1.59661	0.593004	0.64818	1.50829	0.567315
PITA_48111	2.90278	2.21163	3.76916	3.88828	3.73671	2.86631	3.9054	3.09544	2.50927	3.85794	3.25022	3.04041
PITA_41530	1.66558	1.39565	1.97893	2.72511	1.42513	0.819199	0.655047	1.7857	1.70225	2.84252	3.01146	0.256027
PITA_05204	0	1.78419	0.510325	0.516075	1.24952	1.52331	1.84137	0.547682	0.323364	1.90033	1.24337	0.308115
PITA_29311	3.7052	3.05978	2.80869	2.7726	2.68173	1.683	2.88195	4.26637	1.12787	2.79725	1.77376	3.91084
PITA_46976	4.06747	3.17261	3.55647	2.05369	4.04718	3.56453	2.38868	3.13894	3.83931	1.64764	1.61151	3.64877
PITA_48230	1.22865	2.59537	0.715578	1.71265	1.25683	0	1.47349	2.27582	1.87232	1.54036	0	0
PITA_22864	0.446709	1.61297	1.62369	0.864234	2.13052	0.467925	1.01725	1.39822	0.185149	2.07322	1.99323	1.02723
PITA_08560	0.950888	0.341277	2.34412	0.175212	0	0	0.990801	0	1.41124	0.813514	0	1.36331
PITA_21318	0	0.923426	1.83534	1.59672	0.388269	0.395237	0.706463	1.66615	0.744905	0	1.1546	0
PITA_00326	2.03826	3.09676	1.82629	2.97837	3.06131	3.61436	2.62457	2.48989	2.00538	3.81088	3.63179	3.57919
PITA_13248	0	1.99738	2.17546	1.22445	0.777055	0.78933	1.97083	2.27112	1.74101	1.20592	1.27309	1.44715
PITA_30668	1.4492	1.7268	0	0.878333	2.28647	2.88635	1.64908	1.48542	2.39072	2.49673	2.66242	1.79703
PITA_44760	5.1035	4.06395	5.62449	5.07949	4.30653	5.45976	4.57616	5.5687	4.66948	5.51202	4.14025	4.35629
PITA_40075	1.6869	1.68798	0.436847	5.44783	1.103	1.11874	0.83421	0	5.40788	1.03643	1.33311	0
PITA_24060	2.12024	1.08208	0.616699	1.88852	0.899728	1.30595	1.12482	1.85258	1.94184	2.38614	1.2823	0.377665
PITA_22194	2.17658	1.46587	0.880823	0.51233	1.4962	1.73246	0	1.71755	1.31874	2.68232	0.928889	2.25598
PITA_48453	0	2.38307	0	1.06722	0.0819957	0	0.0425193	1.0822	1.16856	1.52313	1.24137	0
PITA_22842	0	0.863858	2.72487	1.29549	0.358845	2.06009	2.20504	1.09479	1.34772	1.27628	0.356511	0.909588
PITA_32992	3.13386	2.43017	2.97934	1.81904	1.98907	2.98971	0.35182	3.15816	1.40839	2.54725	2.80802	1.69586
PITA_32704	4.37641	5.6423	4.62914	4.54464	5.54378	4.67575	5.57029	4.27715	4.8753	6.7793	5.42178	3.96599
PITA_16788	4.54731	4.02303	5.22392	4.98483	5.55377	5.87572	6.0582	5.07002	4.52839	5.88371	5.24339	4.60418
PITA_04513	0.500858	0.872638	0.482094	1.1416	0.894275	0	0	0	0.955771	1.74789	0	1.47551
PITA_47033	0	0	2.24916	0.651366	2.15473	1.51878	1.88789	0	0.737051	0.246071	0.48876	0
PITA_32734	0	2.40366	2.87444	0.811525	1.59244	0	0.498105	1.59775	0.912446	0.453234	0.848253	0.503876
PITA_06379	1.57657	2.2008	0	1.42254	0.82298	0.477592	2.6426	1.27364	1.63407	3.049	1.10106	0.735148
PITA_07409	1.59225	2.81806	2.69113	3.08467	1.62506	1.79986	2.18709	2.1678	0.464849	3.30847	3.26632	1.66065
PITA_26261	1.3935	2.15751	0.256326	2.05402	0.506689	0	1.65633	0.884565	0.941781	0	0.87609	1.06409
PITA_24201	1.23742	2.49092	0.830877	0.609883	2.21774	2.15053	2.55696	1.43011	1.91317	1.02062	1.08089	1.85659
PITA_31334	3.03806	1.41496	1.21795	1.05321	1.72073	1.46328	2.35336	2.63099	2.1553	1.03643	2.68101	1.87912
PITA_44191	2.74626	2.00937	1.19174	0.723119	1.62506	1.64493	1.27593	1.63042	2.47562	2.60639	2.45506	1.95685
PITA_30520	0.701684	1.81078	2.10213	0.933759	1.70834	0.732271	2.10904	1.85044	1.64483	0.374782	0.71651	0.41787
PITA_24790	1.91056	0.546386	1.46397	0	0	1.77719	2.42758	0	1.35715	1.85347	1.27309	0.990355
PITA_22732	4.17625	4.89752	5.99197	4.41429	5.55138	4.81967	3.51234	3.7396	5.30977	4.69865	4.46982	6.84426
PITA_33253	0.756929	0.634601	0.480986	1.87709	2.09852	0.906064	1.29864	1.28399	0.554381	1.68779	0.191156	2.18651
PITA_04481	1.78563	1.03572	0.738578	0.746304	0	2.7086	3.07036	1.29559	2.30975	2.31447	1.0546	1.32209
PITA_06871	1.82887	4.29407	2.79203	1.64135	2.96156	1.72668	0.825132	1.09616	2.57364	2.9188	2.55279	2.77972
PITA_26238	1.6869	1.15993	2.10456	0.309085	1.01468	1.62423	0.605893	1.19068	2.52249	0.302862	1.82065	0.61267
PITA_14836	1.79836	0.994484	0.559553	1.54629	1.34376	0.607128	0	0.599822	1.4239	1.52496	0.593537	2.53229
PITA_01676	1.19137	2.73001	3.35766	1.67816	1.82928	2.95895	2.92268	2.59279	2.19431	2.18713	3.41041	1.6408
PITA_42492	2.89597	2.99033	2.05615	2.41182	2.73113	3.54088	3.09037	2.14954	2.18688	3.59815	3.81381	3.47267
PITA_21057	3.22641	5.51824	3.63411	3.6846	3.83586	4.71219	4.44952	4.97413	3.29075	2.22526	3.16518	3.88461
PITA_36550	1.76358	0.535676	0	3.09454	1.05939	0	0.212149	1.35455	0.593004	0	0.942881	0
PITA_44521	4.08994	4.47328	4.1012	3.23302	3.97853	3.31093	3.34729	4.04703	4.61397	3.20395	2.8253	4.53962
PITA_32759	1.26455	1.92906	1.22696	1.53714	1.11145	0	0	0.907096	0	1.97175	0	1.48815
PITA_46212	3.3315	3.22931	3.03569	2.55203	4.69026	4.72648	4.34586	3.68892	3.83415	4.16272	3.0539	2.70838
PITA_06249	0.4821	1.44425	1.5343	0	1.47432	0	0.35602	0.868198	0.924657	2.28785	2.17981	0.773432
PITA_22073	1.99055	1.45241	2.02849	2.59496	1.93353	2.57788	1.50365	2.20436	1.26459	2.62384	0.81837	2.71861
PITA_51366	0.390988	2.65482	0.994163	1.58997	1.12478	0.989743	1.51929	1.8868	0.160213	0	0.970058	0.638313
PITA_51532	4.43476	4.81261	5.28383	5.68526	4.89747	5.07304	4.56342	5.72134	6.2863	4.41069	6.51641	4.15952
PITA_33114	0	0.39346	1.76351	1.14644	1.38951	0.412105	0.733621	0	0	1.12867	0.974385	0.41787
PITA_32215	3.13153	1.69484	3.69775	3.66453	2.47585	3.59115	3.65254	2.57414	2.46651	4.1421	3.17508	1.65306
PITA_19734	0.474782	0.80012	2.75213	1.74015	1.03429	0.990836	1.8305	3.20608	0.436049	1.07541	2.05702	1.3721
PITA_24422	0	0.349818	1.32577	0	0.773017	1.87834	2.68664	1.14513	0	0.25666	2.51459	0
PITA_26530	1.84987	0	1.58108	2.53463	0.85463	1.67793	2.50724	2.26088	0.91417	1.31045	0.341933	1.0824
PITA_39346	6.20189	4.43362	5.31094	5.82758	4.2025	4.47849	5.78571	6.04992	5.25397	5.44479	5.71208	4.45217
PITA_45795	1.88589	1.63616	0.111742	1.25544	0.606781	1.72779	1.16862	2.58364	2.40356	0	1.02718	0.784847
PITA_23879	1.4891	0	2.66142	2.42672	1.92752	3.05533	1.76138	1.1719	2.5293	2.1451	2.6095	1.09136
PITA_31242	1.71055	4.60159	4.25174	3.75847	3.67303	3.85529	1.76763	3.55201	3.33676	3.13469	4.44789	2.68673
PITA_03851	2.97965	1.59839	0.660823	1.1227	1.89695	2.71376	2.21541	2.38246	1.10202	2.33039	2.77073	1.66586
PITA_24860	3.14456	5.71129	4.441	4.45024	4.24764	3.65436	4.98326	5.54484	4.33688	4.36347	3.26891	3.86924
PITA_41970	4.17131	2.87333	2.03513	3.17109	2.37606	3.85955	2.73533	4.08866	3.98726	3.43617	3.43543	3.86391
PITA_48829	0.841169	2.31086	2.19975	0.821116	1.15582	0	2.48704	2.03111	2.04813	1.08711	1.50011	1.8266
PITA_07503	2.96917	0	2.53892	1.25891	2.79707	2.37149	1.09845	1.99694	1.78311	1.75856	1.50884	1.34627
PITA_17132	1.87143	2.24079	1.12841	2.58015	1.50265	0.806119	0.248007	0.452855	1.76883	0.417687	1.75113	1.87262
PITA_19515	0.863156	1.67192	2.63681	0	0.645976	2.24687	1.28945	1.83009	0.694244	1.49057	1.56671	1.97393
PITA_41571	0.507836	0	0.265034	0	2.09534	0.531458	2.19266	0.729669	1.13352	0	0.900306	1.23738
PITA_17153	0	0	1.94565	0.715714	1.02058	0	0.766843	2.03676	0	0.393943	0	2.18773
PITA_43962	3.60497	2.8215	3.05665	3.60024	1.21426	3.51622	3.07512	3.7311	3.03972	2.46808	2.20287	2.25241
PITA_50150	1.89765	0.581288	0.774603	0.782613	1.19015	1.20668	0	1.83901	1.69783	1.74297	0.327079	1.76233
PITA_26573	0.733797	1.73251	0.708232	4.09233	1.24589	0.765447	0.433783	1.61768	0	1.36171	0.422659	0
PITA_41267	0	1.15482	0	0	0	1.3271	0	1.5418	1.10817	1.73159	1.17511	0
PITA_16506	5.07682	3.12338	5.29328	2.09289	4.28045	3.02109	4.98079	4.25049	4.64309	5.47038	4.30688	4.97636
PITA_43430	1.92016	2.37336	3.42768	2.33527	1.28702	2.67564	2.88441	1.7713	3.23347	2.64958	3.1085	1.99528
PITA_36708	1.00786	1.23227	3.37041	2.19878	0.431432	1.37893	1.38102	2.11426	1.33669	1.18691	0.428692	0
PITA_28340	1.33136	2.26155	3.27761	0.985021	3.55072	2.46871	2.78309	1.63364	0.893916	2.85273	2.62998	2.55573
PITA_19845	0.399525	0.846831	1.64852	0.694399	0	1.12359	1.42658	1.86986	0.239499	0.380957	0	1.34491
PITA_44998	0	0	0.830877	0	1.26573	0.895287	1.10389	0.64606	0	0.598739	0	0.905995
PITA_24251	0.398438	1.54129	0	1.51038	0.219726	1.00528	2.23334	0	2.25714	0.68035	0	0.42351
PITA_28028	2.49597	4.79547	3.70512	3.76891	3.24161	2.93528	3.63906	4.64508	3.79526	3.99697	2.24621	2.99878
PITA_41462	3.44742	5.48463	3.62358	4.65573	3.5751	3.33567	4.36469	5.29691	3.05567	3.06087	2.5524	4.15924
PITA_34566	0.562787	0	1.49794	0	0	0.588482	0	0	1.05667	0.537939	0.985377	1.83143
PITA_01156	0.229554	1.35272	1.2135	1.87709	0.777055	1.06516	3.87649	1.28399	2.11063	1.97833	1.1633	0
PITA_33724	2.37366	0.31765	1.79474	1.41599	0.818439	0.603541	3.11766	2.11327	1.07994	0.662265	0.171611	0.481153
PITA_14311	5.1156	6.00985	5.69755	4.71108	6.08073	5.447	5.63822	4.6554	7.09337	4.42505	5.54458	4.6981
PITA_37278	0	2.01834	0.523099	2.08675	0.211184	0.568145	0.976364	1.18145	1.77187	1.72657	0.392824	0.725833
PITA_09380	1.82313	2.85038	2.54925	2.63031	1.60517	2.6689	3.35781	3.63707	2.17373	1.97767	3.40018	2.619
PITA_29975	0.866644	2.52099	2.18337	2.71893	0.511848	2.1625	2.47876	2.93309	1.51807	1.7397	0.884011	1.57883
PITA_33345	7.11478	4.43223	5.0676	6.84274	5.18673	4.05742	4.98687	5.52897	2.5761	2.70871	5.24325	4.58236
PITA_39540	1.66558	2.62412	2.43643	1.96116	1.69918	2.55415	0.655047	1.93525	3.1686	3.12365	2.29387	3.04997
PITA_14736	5.25053	3.68766	5.58608	3.77101	4.96148	3.46289	3.90288	3.79676	4.34071	5.1131	5.02507	3.77978
PITA_17276	2.86572	3.00656	3.13424	2.40615	4.09357	3.52908	1.74358	1.54789	2.37502	3.12241	3.16625	2.19261
PITA_29672	1.25083	0	0.525732	0	2.11446	0.978949	0.57207	0.564011	0	0.903982	0	0
PITA_47772	2.73821	1.17754	1.76978	2.39891	1.85113	0.998558	1.00025	0	1.04971	2.37258	1.38843	1.75112
PITA_21447	3.6393	1.52477	4.06492	1.68729	3.39012	2.31017	2.92876	3.42666	3.56678	4.46711	4.01715	3.02722
PITA_10577	1.71629	1.33662	1.43274	2.73536	0.609243	2.16529	1.38543	3.74592	2.2441	3.19835	0.833823	2.09399
PITA_00541	0	0.20484	1.53298	0	0	1.08821	1.70377	0.212266	0.897227	1.00745	1.0672	0
PITA_48264	0.518678	0	2.47233	1.17465	0.533593	0.542716	0.543779	0	1.786	2.46139	0	1.51414
PITA_09961	0	1.23501	1.8422	0.987383	0	1.65141	1.47959	0.434724	0.467479	1.37912	0	0.78685
PITA_16337	0.266785	1.91801	1.42377	0.837629	1.3453	1.92125	2.67202	1.18118	1.65348	2.29626	0.761488	0
PITA_18711	1.67973	0.243472	0.233335	1.04783	0	0.255629	2.73011	0.818869	0	0.761903	1.2141	0.989066
PITA_17583	0	1.33476	0.698675	1.42419	1.79572	0.755301	0	0.293907	0.577053	0	1.08089	0.55193
PITA_30525	0.541832	2.21739	1.45573	3.01172	0.958293	0.566746	1.55053	1.53427	1.61532	0	0.953145	1.56351
PITA_33708	2.67011	2.59074	0.99465	2.84861	2.75026	1.8309	3.95103	2.59454	1.65752	3.30028	2.18712	1.92008
PITA_26743	0.432607	1.6324	1.8774	2.13338	0	0.797634	1.84396	1.49492	1.12921	0	1.0546	1.85818
PITA_18994	1.39197	1.73251	2.71056	2.12831	1.42238	2.2248	2.06764	3.65367	1.63288	3.08283	3.32977	1.99528
PITA_13845	0.42342	0.649956	1.13462	0.150753	1.58469	0.782544	2.38151	1.27449	0.174662	0.516783	2.0539	1.5005
PITA_37375	3.38015	0.362345	0.62787	1.25185	1.12438	0.379702	0	0.67201	0	0	0.90963	2.63243
PITA_27351	1.38793	1.62353	0	0.741022	0	0	2.06267	0.783086	0.335114	0	0.962583	0.319369
PITA_03062	0.839525	0.78614	1.98398	1.05898	2.86013	1.86356	1.37911	3.15988	0.802954	1.97401	1.00956	1.50322
PITA_30191	2.85506	0.475219	1.99288	1.70717	1.14363	0.497117	1.79666	1.14797	2.43594	1.07541	1.58535	2.48496
PITA_20889	2.74676	3.14773	4.20204	3.67344	3.4556	4.00672	4.36759	3.98669	3.11735	4.36539	4.4034	3.11417
PITA_12562	2.19733	0.88342	1.77398	1.15458	2.09534	1.78645	1.96415	0.90895	0.56323	0.847373	2.22727	2.52405
PITA_31992	2.92049	1.59648	2.13171	2.14656	1.0326	2.39744	3.08538	1.03666	2.14824	1.28465	1.35448	1.89177
PITA_41391	0.205779	1.15562	0	1.69054	1.45651	0	1.90986	0	1.77798	0	0	0.865704
PITA_17017	0	0	1.80095	1.28614	1.638	1.24598	1.1234	2.09846	0.506159	0.768345	1.6308	0.48363
PITA_24504	0.719162	2.18843	0.693994	0.701358	0	1.60717	0	0.417999	1.06847	0	0	0.429305
PITA_36368	0	0.491197	1.85377	1.78794	1.3027	1.65011	0.716403	0.396235	0	0.741202	0.142753	0.283689
PITA_44602	6.00456	6.88388	7.06859	6.23826	6.40694	5.82555	6.64135	7.08909	7.47117	5.77288	6.02987	7.39736
PITA_24687	2.25528	4.27758	3.43022	3.42199	2.43772	2.43393	3.55086	4.51081	3.20273	2.53547	1.7423	2.7326
PITA_18517	0.759591	0	2.31466	0	0	3.49082	0	2.2029	0.335114	0.728029	0	1.16281
PITA_30142	5.19913	4.60755	5.68258	5.71881	5.03056	6.55447	6.85142	6.21134	5.51193	5.77625	3.92266	6.25298
PITA_25838	1.65308	2.44304	3.45671	3.6753	1.93	2.87583	3.04667	2.79691	3.42115	2.79898	1.38693	2.3622
PITA_41532	1.21431	0.911619	3.35835	1.31744	2.81394	1.45533	1.18942	2.50893	1.24485	1.97006	2.17065	0.305721
PITA_43383	2.26498	1.69668	2.84947	0.519875	2.81189	3.13753	3.32238	2.61439	3.50987	3.84405	2.84955	3.43926
PITA_28729	0.905105	1.94083	0	0.883945	1.48822	1.10537	2.0813	2.5831	1.6882	1.29069	3.14417	0
PITA_21965	0.135942	0	2.73713	2.02259	0.72013	0.701188	1.76753	0	1.53673	0.458744	0.491432	0.473654
PITA_05038	0.648228	1.43486	0	0.867327	0.666086	1.99784	0.378627	1.61588	0.715516	1.52626	0.662165	1.49843
PITA_49749	2.6387	3.92867	3.40659	2.87391	3.77337	3.40207	5.37327	4.3782	2.88355	2.30614	2.37676	3.48072
PITA_11513	1.13369	2.19738	1.43956	1.29049	1.16046	0.395237	1.36709	0.696926	1.75083	0.646652	2.56191	2.0712
PITA_39951	1.01509	0.648792	3.89546	1.7731	0.304166	0.564662	1.35645	4.01987	0.715516	3.27851	0	0.448974
PITA_06377	6.16675	5.75033	7.33686	8.09135	6.64516	7.18407	6.49541	5.12959	7.25675	6.99534	5.97372	6.89645
PITA_09840	5.89185	5.95863	5.7828	6.59375	5.76869	5.73337	7.04494	6.71828	6.93091	7.47519	6.89774	5.25096
PITA_10254	0.386856	0.943824	0.667197	0	0	1.55969	0	0	2.04719	0.662265	1.17834	0
PITA_43489	1.45394	0.105295	2.32558	0.730682	0.0553587	1.39875	2.08445	0.669022	1.04971	1.44319	0.0549601	1.61764
PITA_20325	2.27283	1.58264	2.30946	1.22445	1.94655	0.855344	2.51206	1.95242	0.42982	1.29398	0.959415	2.25769
PITA_41108	3.14262	3.90616	3.16351	2.67306	2.85897	4.18283	2.48934	4.25123	3.28571	3.44073	3.40164	4.10117
PITA_01315	2.37177	1.98791	2.49457	1.95265	3.11495	3.16397	3.61587	2.34	2.76424	3.2161	2.73787	1.72761
PITA_06073	0.701684	3.1438	1.99785	2.3058	2.83907	2.10644	0.995818	2.09005	1.47123	2.96769	2.61956	2.42422
PITA_05450	2.346	1.36318	2.05429	1.49881	2.5545	2.69424	2.90347	1.48399	1.64784	2.7015	1.9647	2.23476
PITA_31328	3.72109	3.07996	2.92637	3.06115	3.70559	3.4789	3.00378	3.86011	4.24288	3.88005	2.40884	4.13413
PITA_48136	0.446709	1.7749	1.91667	0.303801	1.64495	2.64061	0.173775	0.170987	0.752468	0.156501	0	1.68077
PITA_22348	1.1077	0	0.733337	0.922308	0.309121	0	0	1.13839	1.20626	1.67261	0	0
PITA_49051	3.6855	2.64358	3.23902	3.89737	3.73058	3.24	2.57625	2.32721	3.03285	1.50058	3.48553	2.85121
PITA_50185	6.07085	6.35055	4.79555	5.65698	4.65197	5.95362	6.53895	5.8131	4.81132	6.9375	5.30895	6.24388
PITA_07277	0.921495	1.69493	0.118318	1.25449	0.244849	0.359685	1.57854	1.01645	0.382508	0.885036	0.350969	0.897724
PITA_15618	2.17431	0	0	0.4859	0	0	0.727788	3.41603	0.553759	1.56443	1.18484	0
PITA_28939	2.95159	0.773844	1.60096	0	0	1.3202	1.52389	0.452855	2.72642	1.00529	1.49578	1.53675
PITA_28141	1.98707	0.411125	2.05261	0	1.01586	0.76161	1.78222	1.01987	1.69461	1.52192	0.420293	1.7962
